# Supplementary material for: Analysis of transcriptional response to heat stress in Rhazya stricta
Source: BMC Plant Biol. 2016 Nov 14;16:252. doi: 10.1186/s12870-016-0938-6 (PMC5109689; doi:10.1186/s12870-016-0938-6)
Supplement: Additional file 1: Table S1. — Fold change values of assembled transcripts of R. stricta SRA database in different clusters in the apical leaves (A1-L4) at different time points of the day (A, morning; F-H, midday & L, dusk). (XLSX 775 kb) [file 12870_2016_938_MOESM1_ESM.xlsx]

## Sheet: All_apical
Table S1. Fold change values of assembled transcripts of R. stricta SRA database in different clusters in the apical leaves (A1-L4) at different time points of the day (A, morning; F-H, midday & L, dusk).
Cluster 10		A1	A2	A3	A4	F1	F2	F3	F4	G1	G2	G3	G4	H1	H2	H3	H4	L1	L2	L3	L4
maker-superscaffold18-snap-gene-9.21-mRNA-1	heat shock cognate protein 80-like	-0.27098	-0.281618	-0.27098	-0.356248	0.851938	1.19095	0.742209	0.627806	0.716743	0.289474	0.266203	0.488214	0.120788	0.559384	0.496713	0.0959822	-1.52328	-1.27143	-1.46088	-1.01098
maker-superscaffold8-snap-gene-56.21-mRNA-1	probable glutathione s-transferase para-like	-0.563296	-1.08273	-0.563296	-0.958586	1.0294	2.19057	0.699941	0.787059	1.46527	0.268581	0.497595	0.31364	0.251177	0.762507	0.463489	0.411511	-1.479	-1.18385	-1.63742	-1.67256
snap_masked-superscaffold29-processed-gene-31.7-mRNA-1	1-aminocyclopropane-1-carboxylate oxidase homolog 1	-0.657782	-0.632286	-0.657782	-0.307008	0.933252	0.167196	0.938048	0.686988	0.419266	0.65079	0.232247	0.133082	1.02019	0.78984	1.05585	0.763186	-1.19482	-1.57273	-0.944612	-1.82292
snap_masked-superscaffold15-processed-gene-98.27-mRNA-1	probable linoleate 9s-lipoxygenase 5	-0.315506	-0.452933	-0.315506	-0.361899	0.444388	0.54832	0.685402	0.510283	0.79008	0.74758	0.57992	0.674383	0.546667	0.307761	0.448363	0.307911	-1.35832	-1.45632	-1.13796	-1.19261
maker-superscaffold10-snap-gene-40.19-mRNA-1	N/A	-0.513483	-0.852177	-0.513483	-0.615651	0.676157	1.83641	0.514848	0.687385	0.95296	0.797215	0.425647	0.745403	1.00598	0.443044	0.943774	0.537265	-1.34836	-0.936631	-3.14686	-1.63945
snap_masked-scaffold3_165-processed-gene-0.2-mRNA-1	probable carboxylesterase 12-like	-0.151767	-0.199775	-0.151767	-0.446334	1.07522	3.8689	0.569415	0.357736	2.8823	-0.202543	-0.24537	-0.446334	-0.0474108	1.17238	-0.222285	-0.317621	-1.67442	-1.75058	-2.35942	-1.71033
maker-superscaffold21-snap-gene-9.32-mRNA-1	probable cardiolipin synthase 1-like	-0.632891	-0.862683	-0.632891	-0.680518	0.620072	1.02595	0.78391	0.911943	-0.0894512	0.289546	0.219473	0.410206	0.69544	0.699354	0.455779	0.656849	-0.915308	-0.795535	-1.27914	-0.880097
maker-superscaffold13-snap-gene-27.18-mRNA-1	raffinose synthase family protein	-0.819717	-0.430213	-0.819717	-0.845379	1.28701	2.17774	0.575214	0.581776	1.47945	0.203746	0.199736	0.146311	-0.596308	1.91384	0.0398767	0.152548	-1.3171	-1.18149	-1.67833	-1.06898
maker-superscaffold14-snap-gene-42.21-mRNA-1	fam10 family protein at4g22670-like isoform x1	-0.653949	-1.03545	-0.653949	-1.06106	1.16019	1.21283	0.849749	0.566498	1.4437	0.359779	0.311081	0.488943	0.500503	0.499818	0.386276	-0.00013709	-1.09138	-1.26973	-0.825755	-1.18796
maker-superscaffold1-snap-gene-14.26-mRNA-1	transmembrane protein 205-like	-0.523709	-0.919808	-0.523709	-1.06905	1.2061	1.44005	0.707872	0.72191	1.17779	0.663612	0.433175	0.652178	0.404781	0.418876	0.480055	0.0860485	-1.36872	-1.35508	-1.07423	-1.55814
snap_masked-scaffold3_605-processed-gene-30.9-mRNA-1	mitochondrial uncoupling protein 5-like	-0.484262	-0.649765	-0.484262	-0.735054	0.694473	0.725554	1.12954	0.97005	-0.0335491	0.444945	0.384638	0.49089	0.960931	0.457473	0.641939	0.860707	-1.37588	-0.971475	-1.95377	-1.07312
maker-superscaffold21-snap-gene-73.18-mRNA-1	protein yls7-like	-0.44152	-0.132919	-0.44152	-0.0193485	0.501076	0.643991	0.839027	0.874759	-0.540389	0.0524692	0.0376752	-0.0131739	0.949059	0.637334	0.765242	0.752252	-1.04211	-1.0662	-1.50769	-0.848015
maker-scaffold3_624-snap-gene-0.18-mRNA-1	PREDICTED: uncharacterized protein LOC102601007	-0.432138	-0.551021	-0.432138	-0.550416	1.19124	1.20976	1.20937	0.952438	0.924385	0.387734	-0.0189034	-0.0247086	0.450947	0.175866	0.283428	-0.0276075	-1.26805	-1.13775	-0.92676	-1.41567
maker-superscaffold21-snap-gene-74.25-mRNA-1	probable methyltransferase pmt23-like	-1.03948	-1.14126	-1.03948	-1.07492	0.570358	1.3631	0.646279	0.710582	0.135952	0.326021	0.137612	0.189046	1.51075	0.927516	1.27143	1.2376	-0.984284	-1.06725	-1.76552	-0.914061
maker-superscaffold7-snap-gene-45.32-mRNA-1	PREDICTED: remorin-like	0.627387	-0.180933	0.627387	0.0886417	1.14308	1.00394	1.00919	0.752008	1.09104	0.438288	0.0470517	0.326664	0.122138	0.456577	0.069684	-0.182814	-2.20158	-1.88385	-1.09746	-2.25644
snap_masked-superscaffold2-processed-gene-62.6-mRNA-1	PREDICTED: uncharacterized protein LOC101256207	-0.172821	0.097932	-0.172821	0.177506	0.490189	-0.172395	0.725614	0.634104	0.00326083	0.0431263	0.180935	0.21795	0.572967	0.732018	0.887865	1.13283	-1.17983	-1.4547	-1.92855	-0.815179
maker-superscaffold4-snap-gene-55.28-mRNA-1	dnaj protein homolog	-0.23604	-0.327048	-0.23604	-0.29669	1.09528	1.8533	0.674114	0.591786	1.28836	0.197269	0.0842475	0.125874	-0.111625	1.02654	0.156493	-0.38964	-1.39221	-1.41031	-1.4075	-1.28616
maker-scaffold3_680-snap-gene-0.18-mRNA-1	monoglyceride lipase-like	-0.878936	-1.00421	-0.878936	-1.03163	1.69383	1.62958	1.55215	1.06647	1.33828	0.160627	0.193536	0.294974	0.340344	0.803667	0.178037	0.393621	-1.68197	-1.6662	-0.651571	-1.85167
maker-scaffold3_1015-snap-gene-2.13-mRNA-1	dnaj homolog subfamily b member 1-like	-0.0816752	-0.230103	-0.0816752	-0.420714	1.62528	2.34989	0.940997	0.766411	1.97434	0.126397	0.198218	0.198547	0.276782	1.3015	0.634889	-0.364798	-2.72398	-2.39841	-1.51592	-2.57597
snap_masked-superscaffold1-processed-gene-76.2-mRNA-1	serine arginine repetitive matrix protein 2-like	-1.02401	-0.761706	-1.02401	-0.690812	1.22706	1.44243	0.929184	0.722556	0.903612	0.120404	0.327995	0.248287	0.620665	1.20447	0.770647	0.531435	-1.34151	-1.72524	-0.878997	-1.60246
snap_masked-scaffold3_66-processed-gene-13.4-mRNA-1	probable calcium-binding protein cml44-like	0.045636	-0.642642	0.045636	-0.699092	1.53195	2.18808	0.779668	0.706538	2.2438	-0.364205	-0.440784	-0.133719	0.460373	1.26077	0.813313	-0.446517	-1.26671	-1.72168	-2.0941	-2.26632
maker-scaffold3_379-snap-gene-8.29-mRNA-1	PREDICTED: uncharacterized protein LOC100248068	-0.340045	-0.238096	-0.340045	-0.548853	1.40599	0.985892	1.3034	1.11271	0.811774	0.704153	0.702504	0.718104	0.483543	0.76196	0.56014	0.707059	-2.37002	-2.33565	-2.10495	-1.97956
snap_masked-superscaffold4-processed-gene-7.10-mRNA-1	heat shock transcription factor a-1 isoform 1	0.483248	0.466421	0.483248	0.382277	1.54574	1.89126	1.35726	1.15342	0.741397	0.277889	0.311897	0.706698	0.330089	0.608144	0.727476	0.144939	-3.09544	-2.65358	-3.48765	-2.37474
maker-superscaffold4-snap-gene-64.36-mRNA-1	---NA---	-0.787998	-0.124676	-0.787998	-0.771285	0.722407	0.738779	1.02241	0.985537	0.608999	0.248281	0.625785	0.56446	0.178955	0.649403	0.176178	0.0559566	-1.01256	-1.73869	-0.590413	-0.763533
maker-superscaffold1-snap-gene-45.33-mRNA-1	hypothetical protein POPTR_0002s24590g	-0.497439	-0.760335	-0.497439	-0.852706	1.193	1.52547	0.894736	0.790997	1.11655	0.121218	0.0619802	0.0408333	0.182738	1.10891	0.113832	-0.117986	-1.18464	-1.47522	-0.413797	-1.35071
maker-superscaffold3-snap-gene-39.19-mRNA-1	probable glutathione s-transferase	-0.387769	-0.960398	-0.387769	-0.821322	2.25869	1.78149	2.247	1.81804	1.87865	0.617689	0.304611	0.382946	0.779926	0.115727	0.432342	0.0864185	-2.3803	-2.41796	-2.39458	-2.95344
maker-superscaffold13-snap-gene-42.40-mRNA-1	elongation of fatty acids protein ddb_g0272012-like	-0.518708	-0.873878	-0.518708	-0.745897	0.494201	1.79836	0.629865	0.632386	0.331808	0.587858	0.406445	0.60721	1.19642	0.79446	1.19072	0.929312	-1.95602	-1.44046	-1.87795	-1.66742
maker-superscaffold13-snap-gene-45.31-mRNA-1	geraniol 8-hydroxylase-like	-0.102484	-0.468345	-0.102484	-0.121479	0.578744	0.572755	0.416356	0.608164	0.566023	0.655194	0.452773	0.562266	0.425619	0.567589	0.500725	0.725426	-1.73871	-1.51874	-1.04649	-1.5329
maker-superscaffold1-snap-gene-19.33-mRNA-1	glutathione s-transferase-like	-0.50785	-1.1851	-0.50785	-1.30583	1.25622	1.38755	0.826283	0.719241	1.13782	0.578225	0.468969	0.707426	0.860089	1.01202	0.92082	0.664014	-1.78729	-1.61433	-1.85251	-1.77792
maker-superscaffold13-snap-gene-105.37-mRNA-1	xylosyltransferase 1-like	0.159045	0.260937	0.159045	0.240981	1.16709	1.47748	0.672927	0.617871	1.29853	0.519507	0.423787	0.5464	-0.378777	0.244849	0.0770656	-0.04396	-1.95558	-1.66506	-1.86212	-1.96002
maker-superscaffold7-snap-gene-45.41-mRNA-1	probable galactinol--sucrose galactosyltransferase 2-like isoform x1	-0.37252	-0.297579	-0.37252	-0.316612	1.53145	1.26023	1.52725	1.23178	0.513619	0.327657	0.103657	0.13982	0.377985	0.651729	0.576548	0.418181	-2.02613	-1.9603	-1.5152	-1.79905
maker-superscaffold1-snap-gene-43.27-mRNA-1	desumoylating isopeptidase 1-like	-0.395139	-0.458439	-0.395139	-0.505718	1.21281	1.98354	0.741018	0.593204	1.22891	0.12913	-0.0427642	0.0235438	0.689021	0.860788	0.879635	0.37478	-1.71968	-1.71779	-1.60965	-1.87207
maker-superscaffold1-snap-gene-90.18-mRNA-1	strictosidine synthase 1-like	-0.360308	-0.839196	-0.360308	-0.612505	1.31443	1.60345	1.25709	1.47176	1.00497	0.974478	0.550869	0.798234	-0.191985	-0.51783	-0.172282	-0.258391	-0.92727	-1.21439	-2.24884	-1.27197
maker-scaffold3_819-snap-gene-0.16-mRNA-1	strictosidine synthase 1-like	-0.384695	-1.23933	-0.384695	-1.27525	2.06974	2.30685	1.88931	1.91218	0.928689	0.723017	0.0603267	0.383487	1.33097	0.692421	0.847235	0.656716	-2.29343	-2.818	-3.10557	-2.29998
maker-superscaffold1-snap-gene-47.24-mRNA-1	peptidyl-prolyl cis-trans isomerase fkbp62-like	-0.937454	-0.770956	-0.937454	-0.739749	1.10502	1.95755	0.941758	0.751745	1.75579	0.23426	0.289314	0.595759	0.208772	0.924557	0.175531	0.127126	-1.41709	-1.41328	-1.59171	-1.25949
snap_masked-superscaffold8-processed-gene-56.2-mRNA-1	probable glutathione s-transferase-like	-0.151912	-1.0344	-0.151912	-0.761286	2.44964	1.83271	2.15797	1.79652	1.64892	0.601954	0.310468	0.304159	0.518663	0.0150602	0.309977	-0.0332557	-2.35272	-2.35165	-2.19044	-2.91845
maker-superscaffold14-snap-gene-42.25-mRNA-1	heat shock protein sti-like	-0.750965	-0.900981	-0.750965	-1.04272	1.3148	1.94091	0.907556	0.785731	1.4023	0.348473	0.351834	0.496212	0.34204	0.950156	0.580197	0.141226	-1.57957	-1.42692	-1.71405	-1.39527
maker-superscaffold8-snap-gene-69.40-mRNA-1	N/A	-0.303811	-0.677163	-0.303811	-0.615387	1.29178	2.26667	0.823031	0.534748	1.76054	0.119204	0.152725	0.315504	0.0830804	0.830019	0.291798	0.00322859	-1.64358	-1.48424	-1.97787	-1.46647
maker-superscaffold40-snap-gene-5.23-mRNA-1	ap2-like ethylene-responsive transcription factor at2g41710-like	-0.33606	-0.33606	-0.322726	-0.2623	0.949924	1.25467	1.05837	0.631165	0.915191	0.988118	0.839132	0.827343	0.528334	0.54734	0.589686	0.583937	-1.52977	-1.13722	-1.66291	-1.00285
maker-superscaffold15-snap-gene-36.30-mRNA-1	PREDICTED: uncharacterized protein LOC101265337	-0.324783	-0.697998	-0.324783	-0.809096	0.786104	2.47355	0.66217	0.389563	1.66383	0.11583	0.0628196	-0.00115882	-0.232231	0.910969	0.00962391	-0.403081	-0.926603	-1.24013	-0.941906	-1.17269
snap_masked-superscaffold1-processed-gene-15.7-mRNA-1	dnaj homolog subfamily b member 6-like	-0.324492	0.113078	-0.324492	-0.352811	1.87556	2.23143	1.00734	0.653857	2.68735	0.543785	0.783958	0.902249	-0.513788	1.02539	-0.0217722	-0.2433	-2.42974	-2.4791	-2.56725	-2.56725
maker-superscaffold12-snap-gene-50.15-mRNA-1	protein opi10 homolog	-0.06246	-0.640768	-0.06246	-0.646638	0.882193	1.92253	0.424401	0.345636	1.59668	0.0152865	0.010744	-0.0799062	0.270817	0.856568	0.512687	-0.0674119	-1.29971	-1.36634	-1.30045	-1.31141
snap_masked-superscaffold12-processed-gene-75.6-mRNA-1	probable pyridoxal biosynthesis	-0.547993	-0.851225	-0.547993	-0.669826	0.993461	2.40798	0.534761	0.549744	1.48938	0.319814	0.372759	0.444481	0.0330723	0.960423	0.43037	0.0196765	-1.59662	-1.35933	-1.50176	-1.48118
maker-superscaffold13-snap-gene-42.35-mRNA-1	ring finger protein 5-like isoform x3	-0.484479	-0.814339	-0.484479	-0.925809	1.2406	2.67195	0.790832	0.693349	1.12098	-0.0510441	-0.0718376	0.0826433	0.267359	0.858807	0.472116	-0.198958	-1.15515	-1.19657	-1.50637	-1.3096
maker-superscaffold8-snap-gene-54.23-mRNA-1	heme-binding protein 2-like	0.191536	-0.335242	0.191536	-0.301934	1.59169	0.39807	1.06636	0.758277	1.17666	0.46418	0.387208	0.305748	0.472307	0.614048	0.207395	0.228314	-1.93489	-2.18476	-0.957903	-2.33859
snap_masked-superscaffold9-processed-gene-0.20-mRNA-1	eg45-like domain containing	-0.473731	-1.46307	-0.473731	-1.53252	3.1765	3.26824	2.21207	1.48251	0.599086	0.130308	-1.20017	-1.23951	0.653787	0.374997	0.929168	0.451748	-1.63832	-1.31491	-1.89399	-2.04844
maker-superscaffold25-snap-gene-4.31-mRNA-1	methyl esterase isoform 1	-0.831174	-0.822198	-0.831174	-0.441994	2.20415	2.00178	2.27278	2.06715	-0.838117	-0.577172	-1.88984	-1.34288	0.489229	1.17694	1.4	1.44759	-1.33992	-1.18851	-1.38293	-1.57369
maker-scaffold3_609-snap-gene-36.26-mRNA-1	ninja-family protein afp2-like	0.314755	-0.39651	0.314755	-0.4482	1.41271	1.95939	0.970654	0.742449	1.48439	0.285616	0.211527	0.374404	-0.336913	0.555323	0.0105628	-0.28466	-1.68854	-1.53734	-1.49117	-2.45321
maker-superscaffold2-snap-gene-70.34-mRNA-1	endo- -beta-	-0.835501	-0.471077	-0.835501	-0.757128	0.607335	0.941689	0.475323	0.763129	0.450424	0.619165	0.869072	0.390756	0.700641	0.782243	1.41763	1.642	-1.56457	-1.42009	-2.31079	-1.46475
maker-superscaffold4-snap-gene-4.40-mRNA-1	abscisic acid 8 -hydroxylase 2-like	-0.183221	-0.0135465	-0.183221	-0.252846	1.29295	1.43294	1.35058	1.25896	0.741522	0.497942	-0.0287537	0.159213	0.926058	0.643513	0.791165	0.660418	-2.06911	-2.31876	-2.1348	-2.571
maker-superscaffold4-snap-gene-13.41-mRNA-1	l-ascorbate peroxidase cytosolic-like	-0.454264	-0.860189	-0.454264	-1.04676	1.40062	1.26293	1.05677	0.768259	1.19759	0.388599	0.306957	0.600281	0.553703	0.407155	0.635166	0.284561	-1.56359	-1.41935	-1.67083	-1.39335
maker-superscaffold21-snap-gene-44.37-mRNA-1	Chaperonin 10 Kd subunit	-0.598501	-0.598501	-0.56855	-0.402405	1.09269	1.32657	1.11734	0.892414	1.01281	0.93492	0.976787	0.951445	0.689092	0.734361	0.714508	0.724097	-1.72023	-1.39296	-1.72622	-1.27373
snap_masked-superscaffold18-processed-gene-53.6-mRNA-1	glucose-6-phosphate phosphate translocator chloroplastic-like	0.110707	-0.461206	0.110707	-0.167592	0.973956	3.21473	1.20277	1.1458	0.588414	0.400416	-0.232035	0.21857	1.58177	0.519182	1.25313	0.771473	-2.08933	-2.0611	-3.98865	-3.09171
snap_masked-superscaffold14-processed-gene-45.4-mRNA-1	bifunctional inhibitor lipid-transfer protein seed storage 2s albumin superfamily protein	-0.185168	-0.00345899	-0.185168	-1.0867	0.945678	0.945229	0.275425	1.17204	-0.00548261	-0.346192	-1.08181	-0.112954	1.071	1.54474	1.36195	1.51792	-1.18026	-1.29721	-2.12957	-1.21999
maker-superscaffold7-snap-gene-54.47-mRNA-1	magnesium-protoporphyrin ix monomethyl ester	-0.621964	-0.414982	-0.621964	-0.381738	1.33817	0.178524	1.27933	1.11914	0.740171	0.742059	0.519931	0.49695	0.689851	0.657764	0.477796	0.523221	-1.99439	-1.70705	-1.15658	-1.86423
maker-superscaffold13-snap-gene-42.33-mRNA-1	coiled-coil domain-containing protein	-0.695335	-0.784688	-0.695335	-0.963078	1.46792	2.22668	1.37579	1.03925	1.18552	0.14064	0.326755	0.560213	0.267209	0.107311	0.210578	-0.0516289	-1.21136	-1.02394	-2.46646	-1.01605
maker-superscaffold21-snap-gene-29.32-mRNA-1	calcium-binding ef-hand family protein	-0.514143	-1.14804	-0.514143	-0.888068	1.09999	0.956052	0.78601	0.734215	1.13392	0.362302	0.5315	0.671645	0.630603	0.775442	0.670497	0.394637	-1.08517	-1.37697	-2.18441	-1.03587
maker-superscaffold14-snap-gene-18.25-mRNA-1	expansin-related protein 1 precursor	-0.740117	-1.09162	-0.740117	-0.839597	1.67633	0.574955	2.10332	1.76202	0.106814	0.186128	-0.679731	-0.0655796	0.896508	0.866108	0.871205	0.667127	-1.47916	-1.14964	-1.06607	-1.85888
maker-scaffold3_605-snap-gene-46.17-mRNA-1	abc transporter family protein	-0.291668	0.1173	-0.291668	-0.0943707	0.64278	1.29373	0.851741	0.695453	0.173303	0.0262993	-0.0128132	0.11253	0.487574	0.499227	0.576714	0.531947	-0.981023	-1.31271	-1.94669	-1.07766
maker-superscaffold18-snap-gene-53.19-mRNA-1	glutamate receptor -like isoform x2	-0.488127	-0.00626026	-0.488127	-0.0570498	0.527523	1.16874	0.659079	0.494714	0.589933	0.508278	0.377351	0.456213	0.429627	0.276426	0.404495	0.232519	-1.24409	-1.24567	-1.22018	-1.37539
maker-superscaffold7-snap-gene-15.28-mRNA-1	hypothetical protein PRUPE_ppa018485mg	-0.271302	-1.11019	-0.271302	-0.899688	1.36368	0.280284	0.846356	0.43948	0.371193	0.519779	-0.0406104	0.306205	0.957543	0.961234	0.937162	0.745815	-0.519555	-0.967201	-2.84097	-0.807918
Cluster 11		A1	A2	A3	A4	F1	F2	F3	F4	G1	G2	G3	G4	H1	H2	H3	H4	L1	L2	L3	L4
maker-superscaffold3-snap-gene-16.28-mRNA-1	epoxide hydrolase	-0.182916	-0.282665	-0.182916	-0.409719	-0.655525	-0.447664	-0.567394	-0.619826	-0.247994	-0.203152	-0.608786	-0.485715	-0.0626669	-0.30598	0.030143	0.0403794	1.16797	1.07082	2.24287	0.710741
maker-superscaffold13-snap-gene-80.30-mRNA-1	pi-plc x domain-containing protein at5g67130-like	-0.354669	-1.11713	-0.354669	-1.0947	-0.737419	-1.13867	-0.801997	-1.05174	-0.0311574	-0.138981	-0.392248	-0.615473	0.755201	0.274738	0.627849	0.135278	1.0922	1.64123	2.43831	0.86404
maker-superscaffold17-snap-gene-37.22-mRNA-1	low quality protein: purine permease 3-like	-0.303778	-0.473934	-0.303778	-0.449577	-0.767174	-1.40569	-1.35129	-1.00591	0.386693	0.550764	-0.046752	0.0736452	0.0384236	0.0978217	-0.343366	-0.418282	0.947705	1.6337	2.08631	1.05446
maker-superscaffold21-snap-gene-86.14-mRNA-1	gdsl esterase lipase at1g29670-like	0.0578376	-0.0513825	0.0578376	-0.0264103	-0.807711	-0.364938	-1.0349	-0.993359	-1.19311	-1.23455	-1.24782	-1.22773	0.792806	0.527467	0.884115	0.736433	1.92501	1.42411	0.0316537	1.74464
maker-superscaffold21-snap-gene-2.29-mRNA-1	PREDICTED: uncharacterized protein ycf23-like	-0.841021	-0.94944	-0.841021	-1.0089	-2.2889	-3.59798	-2.60871	-2.85276	1.31938	1.23345	0.951988	0.739494	1.46084	1.10902	1.33603	1.13955	1.32237	1.11941	2.30383	0.953367
maker-superscaffold21-snap-gene-24.30-mRNA-1	PREDICTED: uncharacterized protein LOC100793529 isoform X2	-0.642214	-0.782052	-0.642214	-0.726245	-0.415307	-0.716565	-0.660657	-0.388511	-0.203835	-0.0286605	-0.0656052	-0.08359	0.63711	0.204116	0.592501	0.638825	1.04121	0.428493	0.914429	0.898771
snap_masked-superscaffold13-processed-gene-47.11-mRNA-1	saur family partial	-0.071185	-0.357271	-0.071185	-0.161919	-0.713825	-1.66015	-0.603676	-0.78502	-0.234276	-0.35894	-0.533012	-0.594123	0.214204	-0.171698	-0.145213	-0.187232	1.68102	1.4459	2.33599	0.971618
maker-scaffold3_609-snap-gene-14.28-mRNA-1	---NA---	0.629528	0.651222	0.629528	-0.388468	-0.787204	-2.35168	-0.990597	-2.06463	0.145013	-0.0708983	-0.680071	-1.23239	1.03285	1.06537	0.247785	-0.286837	0.283724	1.0475	3.46737	-0.347112
maker-superscaffold8-snap-gene-67.25-mRNA-1	glucan endo- -beta-glucosidase 1-like	-0.683088	-0.354216	-0.683088	-0.227083	-1.12417	-0.549529	-0.373	-0.522586	-0.61578	-0.350826	-0.417806	-0.424916	0.699625	0.293278	0.773176	0.371623	1.10001	0.855436	1.68181	0.551128
snap_masked-superscaffold18-processed-gene-0.13-mRNA-1	upf0678 fatty acid-binding protein at1g79260-like	-0.394206	-0.518776	-0.394206	-1.13451	-0.525199	-0.667862	-1.11985	-0.724389	-0.675701	-0.437774	-0.580316	-0.501574	0.139696	0.529749	0.124593	0.227899	1.74094	1.51793	2.59798	0.79557
snap_masked-superscaffold13-processed-gene-32.0-mRNA-1	high-affinity nitrate transporter	-0.218598	-1.48587	-0.218598	-1.46337	-1.14122	-1.13774	-1.48255	-1.33082	0.53445	0.257115	-0.600329	-0.883498	1.43369	1.55031	1.22606	0.89373	0.727334	0.985331	1.95912	0.395474
maker-superscaffold1-snap-gene-33.26-mRNA-1	inhibitor of trypsin and hageman factor-like	-0.493666	-0.730026	-0.493666	-0.881144	-1.46054	-2.36242	-1.47186	-1.53859	0.5851	0.517241	-0.160233	-0.52505	1.35074	1.35521	1.10195	0.787967	0.789341	1.05499	2.15541	0.419257
snap_masked-scaffold3_517-processed-gene-5.1-mRNA-1	agamous-like mads-box protein agl62-like	-0.368916	-0.796995	-0.368916	-0.983998	-0.858163	-1.11385	-0.597548	-0.593828	-0.462502	-0.109197	-0.225283	-0.532892	1.07533	0.848016	0.848016	0.756251	0.961097	0.227395	1.45929	0.836687
maker-superscaffold21-snap-gene-17.19-mRNA-1	epoxide hydrolase 2-like	-0.448014	-0.12279	-0.448014	-0.420775	-1.68741	-1.68741	-1.68741	-1.68741	0.459243	0.282337	0.371251	-0.0612066	0.351375	0.372981	0.250685	0.362915	1.41373	1.37436	1.9214	1.09017
maker-superscaffold21-snap-gene-31.35-mRNA-1	protein yippee-like at4g27740-like	0.119891	-0.571845	0.119891	-0.51347	-1.0098	-0.983447	-0.487812	-0.591277	0.764455	-0.305486	-0.195767	-0.506774	-0.326389	0.714163	-0.452762	-0.389218	1.25848	1.01356	1.80775	0.535855
maker-superscaffold3-snap-gene-49.22-mRNA-1	sugar transporter erd6-like 16-like	0.208001	-0.0550336	0.208001	-0.0978713	-1.98261	-1.21892	-2.00005	-1.76051	-0.651438	-0.938728	-1.22333	-1.51372	0.896897	-0.00535914	1.01189	1.21212	2.56855	2.15673	0.894213	2.29117
maker-superscaffold3-snap-gene-17.18-mRNA-1	nodulin 3 family protein	-0.311692	-0.808748	-0.311692	-1.42891	-1.50336	-1.08115	-1.10589	-0.803175	0.705825	0.134039	-0.0695504	-0.289208	1.06743	0.860509	0.364445	0.726114	0.630702	1.07005	1.96352	0.190744
maker-scaffold3_605-snap-gene-37.17-mRNA-1	metal transporter nramp5	-0.924151	-0.745502	-0.924151	-1.15709	-0.847869	-2.01804	-0.391221	-0.992343	-0.373239	0.594522	0.464492	0.48309	1.0398	0.918729	0.649035	0.627119	1.25376	0.321747	0.989816	1.0315
maker-superscaffold7-snap-gene-33.38-mRNA-1	PREDICTED: uncharacterized protein LOC102596768	0.0280075	-0.480049	0.0280075	-0.389769	-0.84031	-1.35568	-0.964841	-1.28925	0.720328	0.174973	-0.29444	-0.652123	0.478314	0.086897	0.380368	-0.0774498	1.00567	1.09645	2.07054	0.274365
snap_masked-superscaffold4-processed-gene-39.10-mRNA-1	flavonol 4 -sulfotransferase	0.455064	-0.272629	0.455064	0.0259418	-2.90587	-2.93096	-2.71486	-2.8269	-0.0903077	0.0788319	-0.343778	-0.427284	0.29129	0.027485	0.494283	0.631967	2.49828	2.29788	3.12052	2.13598
maker-scaffold3_379-snap-gene-6.31-mRNA-1	annexin-like protein rj4-like isoform 2	-0.642049	-0.0880536	-0.642049	-0.430615	-0.665474	-0.839867	-0.651373	-0.829246	-0.893563	-0.625109	-0.455354	-0.646186	0.919663	0.884608	0.534859	0.303493	1.43278	0.980123	1.80152	0.551886
snap_masked-superscaffold6-processed-gene-43.2-mRNA-1	PREDICTED: uncharacterized protein LOC100257230	-0.273188	-0.00629112	-0.273188	-0.190407	-0.730729	-1.64372	-0.610671	-0.800526	-0.131021	-0.485815	-0.284393	-0.739252	0.21909	0.566929	0.347825	0.265701	1.11405	1.01631	1.80416	0.835139
maker-scaffold3_442-snap-gene-0.3-mRNA-1	alcohol dehydrogenase 1	-0.238818	-0.245988	-0.238818	-0.252744	-1.16348	-1.21972	-1.07541	-1.413	-0.839513	-0.931177	-0.664174	-1.05953	1.42318	1.04111	1.42403	1.48985	1.64812	1.544	-0.144088	0.916178
snap_masked-superscaffold25-processed-gene-4.13-mRNA-1	hypothetical protein SORBIDRAFT_04g038210	-0.39534	-0.0322086	-0.39534	-0.497467	-0.904386	-1.17102	-0.94205	-1.17102	0.57529	0.195229	0.275233	-0.00688041	0.565365	-0.17898	0.131735	0.070207	1.01896	1.43281	1.08085	0.349022
maker-superscaffold8-snap-gene-40.27-mRNA-1	stem-specific protein	-0.276674	-0.610867	-0.276674	-0.750992	-0.692365	-0.902931	-0.654897	-0.699839	0.124446	-0.256802	-0.537263	-0.854524	0.124786	-0.0761255	0.267209	-0.174548	1.3745	1.48542	2.56108	0.827052
maker-superscaffold2-snap-gene-43.25-mRNA-1	geraniol 8-hydroxylase-like	-0.537453	-0.406343	-0.537453	-0.156406	-0.964569	-1.57946	-0.275784	-0.741114	-0.939488	0.262832	0.140038	0.110532	1.50524	1.09462	1.27366	0.974949	0.338726	-0.33112	0.429859	0.338726
maker-superscaffold2-snap-gene-33.32-mRNA-1	amino acid	0.838515	0.662232	0.838515	0.581236	-1.34673	-1.29231	-1.28296	-1.09624	-1.07436	-1.14494	-1.46947	-1.01718	0.781542	0.727754	0.831246	1.03495	1.51556	1.16508	-0.27189	1.01947
snap_masked-superscaffold21-processed-gene-63.10-mRNA-1	ethylene response factor 4	-0.23218	-0.552861	-0.23218	-0.392537	-0.552258	-0.647307	-0.74385	-0.876549	-0.15212	-0.144878	-0.370043	-0.547442	-0.288542	-0.176645	-0.0276766	-0.158735	1.14524	1.52261	2.36677	1.06119
maker-superscaffold9-snap-gene-24.21-mRNA-1	PREDICTED: uncharacterized protein LOC101297422	-0.996089	-1.06967	-0.996089	-0.551407	-0.945339	-1.34134	-0.987506	-1.05391	0.29495	-0.162029	-0.0159536	0.177101	1.22435	1.66978	0.964089	1.21043	0.623838	0.269812	1.20639	0.478588
maker-superscaffold9-snap-gene-7.24-mRNA-1	PREDICTED: uncharacterized protein LOC100249959	-0.672898	0.0513099	-0.672898	-0.0890099	-1.10724	-1.32932	-0.484632	-0.190762	-0.739289	-0.321364	-0.548633	-0.549056	0.705967	0.0835395	0.557558	0.669047	1.25902	0.812857	1.91521	0.650594
maker-superscaffold9-snap-gene-19.28-mRNA-1	PREDICTED: uncharacterized protein LOC102614458 isoform X1	-0.00427091	-0.224995	-0.00427091	-0.281981	-0.222662	-1.64447	-0.382592	-0.622623	-0.0994991	-0.274832	-0.376798	-0.509971	0.103127	-0.343428	0.0654161	-0.254495	1.10769	1.05351	2.32858	0.588563
maker-superscaffold34-snap-gene-14.18-mRNA-1	transcription factor myb28- partial	-0.339726	-0.735615	-0.339726	-0.76287	-0.633301	-0.559323	-0.852116	-1.11526	0.734442	0.611519	0.29306	0.111509	0.353377	0.152931	0.00830384	-0.0555201	0.543973	0.69146	1.83842	0.0544556
Cluster 12		A1	A2	A3	A4	F1	F2	F3	F4	G1	G2	G3	G4	H1	H2	H3	H4	L1	L2	L3	L4
maker-superscaffold13-snap-gene-68.19-mRNA-1	phytosulfokines 3-like	1.84092	0.504748	1.84092	0.413954	-0.602899	0.141137	-0.846905	-1.42305	-0.133126	-0.922817	-1.10369	-1.34089	-0.263456	-0.726202	-0.56677	-0.943527	0.813622	0.915424	2.83891	-0.436298
maker-superscaffold12-snap-gene-38.22-mRNA-1	wd repeat and hmg-box dna-binding protein 1-like	0.764962	1.08681	0.764962	1.15881	-1.04596	-0.885802	-0.833916	-0.684345	-0.559816	-0.395739	-0.127457	-0.0794929	-0.105995	-0.736158	-0.344574	0.0647974	1.19912	0.478099	-0.892319	1.174
maker-superscaffold1-snap-gene-12.47-mRNA-1	wrky dna-binding protein	0.39065	0.630951	0.39065	0.514861	-0.179325	-0.503529	-0.456836	-0.698345	-0.508283	-0.524563	-0.529386	-0.607818	-0.44039	-0.491243	-0.146348	-0.514008	0.747592	0.637422	1.90139	0.386559
maker-superscaffold3-snap-gene-1.13-mRNA-1	transcription factor bhlh62-like	1.51041	1.38572	1.51041	0.791545	-0.728697	0.330911	-0.25795	-0.187672	-1.02389	-1.0369	-0.891741	-0.359201	-0.253857	0.0105389	-0.467422	-0.260294	0.695642	0.286237	-1.40709	0.353314
maker-superscaffold8-snap-gene-49.27-mRNA-1	epidermis-specific secreted glycoprotein ep1-like	0.334478	0.288507	0.334478	0.225401	-0.58856	0.0117697	-1.06161	-0.880479	-0.467556	-0.701328	-0.863675	-0.492249	-0.599448	-0.449533	-0.360965	-0.837659	1.61825	2.06696	1.90673	0.516487
maker-superscaffold6-snap-gene-53.2-mRNA-1	N/A	0.498679	0.297592	0.498679	0.414402	-0.392728	-1.19238	-0.897202	-0.856436	-0.574976	-0.62101	-0.924837	-0.948206	-0.343898	-0.517279	-0.312239	-0.517724	1.56639	1.66299	1.66161	1.49857
maker-superscaffold10-snap-gene-9.54-mRNA-1	---NA---	2.02113	1.72255	2.02113	1.47119	-0.621073	-1.32794	-0.924196	-1.23969	-0.203662	-0.520735	-0.816527	-1.00457	-0.377654	-0.785307	-0.359042	-0.503988	0.0212364	0.287211	1.24725	-0.107324
maker-scaffold3_145-snap-gene-0.17-mRNA-1	probable lrr receptor-like serine threonine-protein kinase at1g07650-like	0.536365	1.02313	0.536365	1.22052	-1.01747	1.04758	-0.602302	-0.611748	-1.13185	-0.581737	-1.12914	-0.435687	-0.741351	-0.933107	-0.986663	-0.892478	1.30597	1.22731	0.81781	1.34848
maker-superscaffold5-snap-gene-4.17-mRNA-1	subtilisin-like protease-like	-0.143954	-0.082238	-0.143954	0.106626	-0.140175	-0.278686	-0.233704	-0.338041	-0.306646	-0.293996	-0.338041	-0.338041	-0.249899	-0.270402	-0.159167	-0.270402	0.587959	0.786287	1.48326	0.623212
maker-scaffold3_609-snap-gene-18.30-mRNA-1	serine threonine-protein kinase wnk-related	0.91712	0.52472	0.91712	0.346982	-0.0160748	-0.863935	-1.55189	-0.881646	-0.535718	-0.439389	-0.347541	-0.491116	-1.04049	-0.465394	-1.32619	-1.00775	1.78389	2.14437	0.551318	1.78161
maker-scaffold3_1015-snap-gene-12.17-mRNA-1	PREDICTED: uncharacterized protein LOC101259954	1.14927	1.41243	1.14927	1.56503	-0.944739	-0.115839	-0.736034	-0.540674	-0.452938	-0.819554	-0.786733	-0.832949	-0.16161	-0.643535	-0.359446	-0.24637	0.666818	0.357027	-0.401459	0.742031
maker-superscaffold2-snap-gene-44.34-mRNA-1	alpha beta hydrolase domain-containing protein 17b-like	1.1397	0.80736	1.1397	0.543266	-1.114	-0.216088	-0.839234	-0.369548	-0.468117	-0.444892	-0.662994	-0.145297	-0.643348	-0.806444	-0.543057	-0.535444	1.12	0.94894	0.307678	0.781804
snap_masked-scaffold3_459-processed-gene-0.8-mRNA-1	hypothetical protein CICLE_v10022756mg	1.74611	1.2547	1.74611	1.18477	-1.35423	-1.35194	-1.54482	-0.708646	-0.949406	-0.301866	-1.52658	-1.0156	-0.144177	-0.698611	-0.317938	-0.637228	1.04538	1.17803	1.7013	0.694648
maker-superscaffold12-snap-gene-33.17-mRNA-1	piriformospora indica-insensitive protein 2-like	1.69652	1.65896	1.69652	1.651	-0.980939	-1.30511	-0.615785	-0.850133	-0.914842	-0.512289	-0.636135	-0.722831	-0.443995	-0.663968	-0.346904	-0.440967	0.580617	0.284354	0.437782	0.428152
snap_masked-superscaffold18-processed-gene-11.6-mRNA-1	probable pectate lyase 15-like	2.34003	1.79871	2.34003	2.13094	-0.851321	-0.996438	-0.916887	-0.853295	-0.811446	-0.479577	-0.665596	-0.654368	-0.631326	-0.988825	-0.301966	-0.306691	0.862483	-0.38661	-1.20616	0.578311
maker-superscaffold29-snap-gene-31.21-mRNA-1	1-aminocyclopropane-1-carboxylate oxidase homolog 1-like	0.122205	0.211427	0.122205	0.314897	0.40438	-0.444725	0.112821	0.156587	-0.634601	-0.725942	-0.532118	-0.544538	-0.647939	-0.484623	-0.589173	-0.963342	0.899314	1.04379	1.49991	0.679466
maker-superscaffold21-snap-gene-47.39-mRNA-1	probable allantoinase 1-like	1.68273	2.30503	1.68273	2.13724	-0.809596	-0.780435	-0.883636	-0.892189	-1.05114	-0.851438	-1.03728	-1.10887	-1.15117	-0.852197	-1.00319	-1.07927	0.974105	1.0424	0.465478	1.2107
snap_masked-superscaffold3-processed-gene-16.11-mRNA-1	bifunctional epoxide hydrolase 2-like	-0.272205	0.403424	-0.272205	0.487046	-0.943944	-0.717668	-0.560356	-0.572328	-0.552429	-0.310129	-0.595557	-0.51536	-0.26005	-0.163315	-0.391756	-0.0783396	1.10292	1.16734	2.48933	0.55558
maker-superscaffold8-snap-gene-80.32-mRNA-1	protein phloem protein 2-like a1-like	1.70112	1.38443	1.70112	0.999439	0.717747	0.219342	0.0461621	0.0414136	-0.965082	-1.56323	-0.965923	-1.10617	-1.62427	-1.1307	-1.41545	-1.32131	0.761397	1.25764	0.559005	0.703316
maker-superscaffold1-snap-gene-57.22-mRNA-1	superoxide dismutase	0.183794	0.241855	0.183794	0.171582	0.457697	0.125831	0.187235	0.271018	-1.57697	-2.00781	-1.61948	-1.73862	1.16704	1.01454	0.827747	0.902964	0.418161	0.506424	0.467109	-0.183929
maker-superscaffold8-snap-gene-58.19-mRNA-1	ferric-chelate reductase 1	1.45666	1.51239	1.45666	1.36267	-0.288828	-1.11945	-0.374124	-0.117413	-1.58063	-1.13997	-1.45263	-1.13173	-0.638687	-0.391946	-0.525587	-0.169805	1.43996	1.17331	-0.99353	1.52268
snap_masked-scaffold3_70-processed-gene-0.10-mRNA-1	mitogen-activated protein kinase kinase 4-like	0.817751	0.15706	0.817751	0.388429	-1.62909	1.75639	-2.11146	-1.94153	-0.301588	-0.892036	-1.83298	-1.61608	0.267005	-0.601756	0.537224	-0.857184	1.43073	1.8039	2.59662	1.21085
snap_masked-superscaffold8-processed-gene-42.1-mRNA-1	alpha-expansin 12	0.190062	0.215365	0.190062	0.474834	-0.419693	1.95159	-0.32884	-0.334268	-0.34245	-0.318043	-0.288762	-0.419693	-0.419693	-0.352054	-0.34793	-0.419693	0.298394	0.548951	-0.419693	0.54156
maker-superscaffold12-snap-gene-45.1-mRNA-1	N/A	-1.25161	-1.50126	-1.25161	-1.5395	-0.166911	-0.137148	-0.713257	-0.367179	-0.431073	-0.177657	-0.360786	-0.177939	-1.19427	-1.42068	-1.21672	-1.17757	1.09845	1.04366	0.685554	1.16955
maker-scaffold3_609-snap-gene-48.23-mRNA-1	asynaptic 1 family partial	0.725856	-0.403015	0.725856	-0.220839	-0.655496	-1.07138	-0.327971	-0.92287	-0.836536	-0.822159	-0.757811	-0.783346	0.159485	0.219436	0.362551	-0.400877	1.19791	1.40732	1.75335	0.650541
snap_masked-superscaffold1-processed-gene-34.14-mRNA-1	ethylene-responsive transcription factor 1b	0.766853	0.0993376	0.766853	0.38453	-0.721148	1.97596	-0.721148	-0.721148	-0.334889	-0.721148	-0.55379	-0.721148	-0.337098	-0.639808	-0.635723	-0.721148	0.245283	1.15267	1.85101	-0.414302
maker-superscaffold1-snap-gene-24.32-mRNA-1	phosphate metabolism protein 7-like	0.903421	1.02084	0.903421	0.940269	-0.602448	0.77511	-1.02837	-1.12435	-0.587955	-1.05654	-1.00115	-0.736145	-0.495555	-0.334258	-0.466495	-0.794429	0.835953	1.37278	0.734219	0.741685
snap_masked-superscaffold13-processed-gene-50.9-mRNA-1	floral homeotic protein deficiens-like	0.985147	0.789474	0.985147	0.655304	-0.738	-1.23621	-0.656178	-0.973379	-1.07495	-1.27564	-1.17169	-0.951589	-0.0265681	-0.287837	-0.224317	-0.346422	1.42706	1.27026	1.98428	0.866124
maker-superscaffold13-snap-gene-80.31-mRNA-1	cytochrome p450 71b1-like	1.31641	1.73523	1.31641	1.88655	-1.1783	-0.974075	-1.0176	-0.860977	-0.968105	-0.441223	-0.940568	-0.758679	-0.13391	-0.273252	0.147525	0.0768603	0.0520999	0.02939	-0.755248	0.0414687
maker-superscaffold14-snap-gene-55.66-mRNA-1	PREDICTED: uncharacterized protein LOC102591135	0.0161523	-0.107548	0.0161523	0.053316	0.750525	0.486483	0.460526	0.545341	-1.72295	-1.45064	-1.51603	-1.4813	0.373662	0.648412	0.511249	0.612214	0.549485	0.662938	0.24458	0.347426
maker-superscaffold7-snap-gene-20.21-mRNA-1	stabilizer of iron transporter polynucleotidyl transferase isoform 1	0.871155	0.836383	0.871155	0.629802	-0.121048	-0.189082	-1.04441	-0.594272	-0.581245	-0.769359	-0.740109	-0.282192	-0.923169	-0.465718	-0.867945	-0.774539	1.25899	1.60686	-0.231702	1.51044
maker-scaffold3_902-snap-gene-0.0-mRNA-1	cytochrome f	1.35534	0.31175	1.35534	0.0619017	-0.193563	-0.833845	0.0438903	-0.5737	0.87079	-0.615454	-0.831183	-0.831183	-0.519128	-0.32314	-0.948878	-0.499977	0.351538	0.210751	1.52906	0.079691
maker-superscaffold6-snap-gene-69.23-mRNA-1	(+)-neomenthol dehydrogenase-like	-0.0594739	0.00567011	-0.0594739	-0.0550383	-0.436875	-0.335225	-0.303312	-0.378905	-0.436875	-0.406892	-0.436875	-0.436875	0.162442	0.170988	-0.181073	0.00141751	0.915883	0.518437	1.37993	0.372127
maker-superscaffold13-snap-gene-47.17-mRNA-1	gibberellin-regulated protein 1-like	-0.272856	-0.440687	-0.272856	-0.583235	0.0137408	0.522128	-0.68153	-0.652725	-0.360711	-1.70377	-1.59385	-1.76838	0.755282	0.667421	0.568833	0.213301	1.72429	1.47969	1.05134	1.33458
maker-superscaffold7-snap-gene-14.28-mRNA-1	probable pectate lyase 4-like isoform x1	2.15465	1.82155	2.15465	1.90875	-0.664258	-0.686655	-0.443765	-0.911017	-0.714772	-0.586233	-0.816122	-0.895818	-0.612844	-0.745425	-0.581519	-0.466585	-0.0168334	0.138282	-0.0870703	0.051028
maker-superscaffold1-snap-gene-49.29-mRNA-1	lactoylglutathione lyase glyoxalase i family protein	2.19514	1.62442	2.19514	1.21349	-0.256004	-0.187785	-0.920216	-0.700128	-0.558081	-0.945324	-1.22222	-0.983329	-0.792248	-0.752347	-0.690595	-0.748449	1.05108	1.02799	-0.759539	0.208999
maker-superscaffold31-snap-gene-20.16-mRNA-1	PREDICTED: uncharacterized protein LOC100266687	1.3465	0.521923	1.3465	0.856918	-0.711168	-0.657278	-0.616916	-0.683971	-0.595641	-0.424577	-0.35756	-0.460388	-0.327186	-0.563421	-0.309759	-0.301862	1.48289	0.596174	-1.22845	1.08729
maker-superscaffold17-snap-gene-59.0-mRNA-1	N/A	1.28982	0.664077	1.28982	0.905822	-0.990354	-0.651966	-0.968093	-0.569622	-0.211457	-0.623492	-0.265194	-0.419643	-0.131013	-0.566159	-0.364212	-0.275762	1.19232	0.466192	-1.02797	1.25688
maker-superscaffold12-snap-gene-32.22-mRNA-1	tcp family transcription isoform 2	-0.0654319	-0.00748453	-0.0654319	-0.468692	-0.123751	-0.317863	-0.346314	-0.501647	-0.193114	-0.355924	-0.561541	-0.377784	-0.220285	0.0103906	-0.312005	-0.349911	0.603124	0.826667	2.23445	0.592545
maker-superscaffold21-snap-gene-40.35-mRNA-1	protein yls7-like	1.48441	1.23727	1.48441	1.1355	-0.0927059	-0.037498	-0.444961	-0.130081	-0.956806	-1.1289	-0.937374	-1.0909	-0.175147	-0.465222	-0.0625298	-0.314666	0.676221	0.102413	-0.903825	0.620405
snap_masked-superscaffold8-processed-gene-3.3-mRNA-1	uncharacterized mitochondrial protein g00810-like	0.682474	0.897915	0.682474	0.703732	0.4376	0.0982253	0.304319	0.335297	-1.47581	-1.59794	-1.60664	-1.57899	0.128409	0.343672	0.159001	0.218798	0.0381271	0.505752	0.670467	0.0531119
maker-superscaffold2-snap-gene-52.32-mRNA-1	nac domain-containing protein 43-like	0.835635	0.810499	0.835635	0.750937	-0.490954	-0.895986	-1.12162	-1.00736	-0.348053	-0.837372	-0.75143	-0.557208	-0.706585	-0.299768	-0.741543	-0.454522	0.97053	1.43538	1.36952	1.20426
maker-scaffold3_609-snap-gene-51.27-mRNA-1	teosinte branched 1 isoform 1	1.03885	0.918868	1.03885	0.861679	-0.62346	-1.82427	-0.730633	-0.842135	-0.452438	-0.434881	-0.379816	-0.539257	-0.569966	-0.416318	-0.77322	-0.670986	0.951334	0.931844	1.79182	0.724133
snap_masked-superscaffold1-processed-gene-48.8-mRNA-1	auxin-induced in root cultures protein 12-like	1.98517	1.47862	1.98517	1.99356	-1.31624	-0.498875	-0.853478	-1.09496	-0.438932	-0.805034	-0.713164	-0.53251	-0.395911	-0.806299	-0.902253	-0.52972	0.756838	0.505041	-0.9525	1.13547
maker-superscaffold8-snap-gene-59.26-mRNA-1	magnesium transporter family protein	0.899939	0.757334	0.899939	0.717243	0.880084	0.242289	0.643131	0.336038	-1.05437	-1.3675	-1.14983	-0.961651	-1.06359	-0.847046	-0.916556	-0.773946	0.645217	0.799556	0.762148	0.551561
maker-superscaffold15-snap-gene-78.41-mRNA-1	phytosulfokines 3	1.48722	1.3512	1.48722	1.27635	0.0181939	-1.60999	-0.598678	-0.573673	-1.13715	-0.854203	-1.20181	-1.01628	-0.0637379	-0.328682	-0.326242	-0.438975	0.637313	0.142124	1.70661	0.0431899
maker-scaffold3_241-snap-gene-5.20-mRNA-1	f-box fbd lrr-repeat protein at5g53840-like	0.0684566	0.354642	0.0684566	0.26094	0.519166	-0.31923	0.192405	-0.0694538	-1.07816	-1.38522	-1.35053	-1.52293	0.47228	0.425215	0.176709	0.227438	0.914418	0.676085	0.756823	0.612495
maker-scaffold3_605-snap-gene-10.30-mRNA-1	flavonoid 3 -monooxygenase-like	-0.22841	-0.190749	-0.22841	-0.331975	0.0326547	0.287071	-0.20498	-0.0735026	-0.196069	-0.35262	-0.281147	-0.339805	-0.083328	-0.0990231	-0.0356513	-0.292499	0.276867	0.342555	1.97168	0.0273381
maker-scaffold3_609-snap-gene-33.23-mRNA-1	hypothetical protein POPTR_0010s16880g	0.690085	0.486607	0.690085	0.517489	-0.779057	-1.78162	-0.780542	-0.942761	-0.237114	-0.3382	-0.472163	-0.559135	-0.195625	-0.395818	-0.216129	-0.346277	1.07093	1.09684	1.80833	0.684076
maker-scaffold3_609-snap-gene-2.27-mRNA-1	serine carboxypeptidase-like 45	0.397539	0.507956	0.397539	0.513661	-0.864797	-0.894855	-0.83768	-0.697761	-0.417068	-0.342438	-0.144406	-0.336906	-0.45862	-0.376679	-0.476755	-0.383366	1.1629	1.12546	1.12349	1.00277
snap_masked-superscaffold21-processed-gene-41.15-mRNA-1	protein iq-domain 1-like isoform x3	1.99863	2.21257	1.99863	2.21257	-0.461237	-0.87403	-0.562128	-0.48307	-1.19565	-0.904426	-0.925781	-0.912262	-0.840647	-0.8986	-0.753205	-0.865787	0.45306	0.499385	-0.192412	0.494386
maker-superscaffold7-snap-gene-33.34-mRNA-1	hypothetical protein POPTR_0006s08950g	1.45424	0.578084	1.45424	0.461559	0.212861	0.0540731	-0.86313	-0.740854	0.0647932	-0.649005	-0.73638	-0.770275	-0.715686	-1.18811	-0.329742	-0.845359	1.57868	0.79808	-0.678023	0.859952
maker-superscaffold28-snap-gene-50.16-mRNA-1	pollen-specific protein	0.998669	0.472955	0.998669	0.237647	-0.385609	-0.94237	-0.838483	-0.935024	-0.743982	-1.02917	-1.00541	-0.95997	-0.32644	-0.500199	-0.527563	-0.408955	1.58003	1.40112	1.69206	1.22202
maker-superscaffold2-snap-gene-47.19-mRNA-1	PREDICTED: uncharacterized protein LOC101268496 isoform 2	1.28485	1.03352	1.28485	1.10973	-0.812744	-0.97392	-1.04798	-1.06185	-1.05169	-1.1713	-1.28299	-1.17729	-0.116604	-0.592335	-0.147058	-0.29742	1.55344	1.18338	1.16994	1.11346
maker-superscaffold15-snap-gene-108.49-mRNA-1	probable wrky transcription factor 33-like	0.484188	0.060835	0.484188	0.267656	-0.647007	0.298043	-0.723938	-0.723938	-0.245369	-0.380383	-0.632326	-0.699012	-0.475948	-0.432256	-0.500349	-0.4649	0.681037	0.962713	2.16827	0.518497
snap_masked-superscaffold17-processed-gene-36.21-mRNA-1	N/A	-1.80851	-1.90889	-1.80851	-2.11939	-1.02842	0.919453	-1.24833	-1.31672	-1.44508	-1.36079	-1.28936	-1.46681	-0.878927	-1.6221	-0.655391	-0.87638	1.52379	1.17267	0.283616	1.64346
maker-superscaffold21-snap-gene-65.28-mRNA-1	pterin-4-alpha-carbinolamine dehydratase 1 isoform 1	1.12421	0.703506	1.12421	0.816316	-0.598223	-1.80139	-0.867918	-1.09079	0.0201055	-0.07366	-0.23752	-0.516128	-0.436076	-0.639382	-0.479274	-0.694857	0.909661	0.598561	1.8143	0.32434
maker-superscaffold21-snap-gene-40.39-mRNA-1	amidase -like	1.19072	0.866704	1.19072	0.786933	-0.877079	-0.0561813	-0.571277	-0.24188	-1.27057	-1.04224	-0.914695	-1.11208	-0.147667	-0.315079	-0.0994716	0.0756062	0.695091	0.629373	0.200697	1.01238
maker-superscaffold12-snap-gene-45.17-mRNA-1	N/A	0.080887	0.356664	0.080887	0.24378	0.7474	0.467428	0.704942	0.767236	-1.93312	-1.91666	-1.90578	-1.93976	0.585973	0.510269	0.403525	0.498859	0.519372	0.509863	0.744125	0.474102
maker-superscaffold13-snap-gene-45.35-mRNA-1	salicylic acid-binding protein 2-like	0.795565	0.543156	0.795565	0.431191	-0.885433	-2.03722	-0.724917	-1.19944	0.266272	-0.265106	-0.664932	-0.698467	0.215939	-0.0446504	-0.100665	-0.151421	0.674653	0.741092	2.1507	0.158113
maker-superscaffold13-snap-gene-103.30-mRNA-1	hypothetical protein POPTR_0001s16220g	0.740372	0.644772	0.740372	0.736568	-0.558451	-0.879364	-0.354522	-0.778407	-0.580152	-0.769912	-0.880887	-0.912743	-0.318287	-0.32934	-0.551559	-0.661183	1.19629	0.958132	2.05082	0.50748
maker-superscaffold7-snap-gene-24.25-mRNA-1	equilibrative nucleotide transporter 8-like	0.978758	0.47867	0.978758	0.478088	-0.170463	-0.833846	-1.20179	-0.808805	-0.582163	-0.393235	-0.361677	-0.354929	-0.603536	-0.22148	-0.187423	-0.133573	0.54511	0.987157	0.778756	0.627618
maker-scaffold3_709-snap-gene-0.34-mRNA-1	pti1-like tyrosine-protein kinase at3g15890-like	-0.0372324	0.224859	-0.0372324	0.0643386	-0.433161	-0.023344	0.260889	0.045586	-0.817591	-1.33022	-0.949082	-1.1255	0.48569	0.481484	0.542314	0.64343	0.878707	0.216025	0.654681	0.255357
maker-superscaffold13-snap-gene-88.28-mRNA-1	ap2-like ethylene-responsive transcription factor ail5-like	0.319526	0.447131	0.319526	0.267608	-0.57916	-0.594721	-0.479846	-0.166613	-0.589145	-0.807461	-0.581373	-0.833598	-0.54529	-0.258338	-0.449214	-0.213033	1.49123	1.23403	0.670453	1.34829
maker-superscaffold4-snap-gene-8.40-mRNA-1	hypothetical protein Poptr_cp092	1.88918	0.40984	1.88918	-1.132	0.364516	-0.78895	-0.561133	-0.591435	0.274969	-0.997428	-0.775357	-0.83554	-0.541279	-0.880564	-0.809581	-1.35357	2.39821	0.344202	1.80056	-0.103823
maker-superscaffold35-snap-gene-14.20-mRNA-1	u-box domain-containing protein 43-like	1.02404	1.10388	1.02404	1.10176	-0.214148	-0.349819	-0.331058	-0.327335	-0.424747	-0.324858	-0.261912	-0.321151	0.0220927	0.0614371	-0.0640938	-0.0869942	0.62029	0.48002	1.1226	0.55724
snap_masked-superscaffold17-processed-gene-99.15-mRNA-1	acyl-coenzyme a thioesterase mitochondrial-like isoform x2	0.65932	0.214429	0.65932	0.219637	-0.705648	-0.52711	-0.539155	-0.590645	0.180776	-0.186762	-0.188485	-0.572526	0.330307	0.409355	0.174085	-0.300517	-0.294936	0.222883	1.02848	-0.192803
maker-scaffold3_293-snap-gene-2.13-mRNA-1	adipor-like receptor cg5315-like	1.0094	0.635497	1.0094	0.527925	-0.868834	0.304121	-0.811186	-0.5612	-0.452356	-0.818592	-1.04049	-0.818592	-0.403648	-1.04266	-0.422144	-0.667518	0.887605	1.07422	1.28619	1.17284
snap_masked-superscaffold15-processed-gene-53.37-mRNA-1	pathogenesis-related thaumatin superfamily protein isoform 5	1.61456	1.11738	1.61456	0.81565	-0.676802	-0.589965	-1.09615	-0.699379	-0.800129	-0.68966	-0.71223	-0.557859	-0.550463	-0.419025	-0.259547	-0.228118	1.02888	1.20279	-1.26605	1.15156
maker-superscaffold14-snap-gene-13.11-mRNA-1	kinase family protein	0.849612	0.486675	0.849612	0.358591	-1.13316	-0.642763	-1.03689	-0.711167	-0.362602	-0.481491	-0.0499971	-0.177597	-0.473038	-0.73503	-0.335717	-0.369309	1.28207	1.30085	0.138564	1.24278
snap_masked-superscaffold14-processed-gene-5.26-mRNA-1	u-box domain-containing protein 35-like	0.744933	0.404676	0.744933	0.450308	0.054764	-0.424256	-0.153293	-0.589553	-1.08564	-1.34598	-1.43931	-1.45844	0.0791656	0.565697	0.108948	-0.0367723	1.06764	1.11693	1.45396	0.74129
snap_masked-superscaffold13-processed-gene-76.3-mRNA-1	transcription factor hec1	1.42424	0.503998	1.42424	0.185864	-0.436905	-0.0152531	-0.452906	-0.452906	-0.523429	-0.570172	-0.502926	-0.0925225	-0.575028	-0.464573	-0.559546	-0.558584	0.999847	0.975478	-1.05134	0.742418
snap_masked-scaffold3_605-processed-gene-16.5-mRNA-1	annexin-like protein	0.655482	-0.257926	0.655482	0.0284289	-0.190274	0.13905	0.152458	0.0579077	-0.879674	-0.874485	-0.54687	-0.599413	0.490817	0.242387	0.587065	0.366474	-0.153668	-0.252025	0.351049	0.0277361
maker-superscaffold34-snap-gene-14.17-mRNA-1	peroxidase 15-like	1.77666	1.07605	1.77666	0.627114	-0.129256	-0.58714	-1.23559	-0.822112	-0.552632	-0.745617	-0.721155	-0.498417	-0.754774	-0.17271	-0.53547	-0.282422	0.590159	0.731646	-0.175699	0.634716
maker-superscaffold15-snap-gene-61.48-mRNA-1	hypothetical protein AMTR_s00017p00216640	1.47774	1.01478	1.47774	0.47939	0.0226187	-0.421956	0.252768	0.295116	-0.472925	-1.19809	-1.12257	-1.17942	-0.573731	-0.0375989	-0.683756	-0.522815	-0.0911373	0.382947	1.03691	-0.136009
snap_masked-superscaffold21-processed-gene-60.14-mRNA-1	glycerol-3-phosphate transporter 1-like	1.66164	1.51725	1.66164	1.47533	-0.957382	-1.0332	-0.740364	-0.685648	-0.748025	-0.890402	-0.905504	-0.854992	-0.833956	-0.59547	-0.893529	-0.43825	0.292177	0.681561	1.89055	0.396567
maker-superscaffold2-snap-gene-48.34-mRNA-1	PREDICTED: uncharacterized protein LOC102603188	1.10421	0.696683	1.10421	0.567038	-0.201515	-0.391243	-0.366204	-0.590601	-0.855468	-0.774522	-1.01496	-0.857671	-0.772096	-0.708769	-0.609138	-0.74048	1.29908	1.19856	0.856661	1.05624
snap_masked-superscaffold3-processed-gene-22.13-mRNA-1	kinase superfamily protein isoform 1	1.15365	1.42329	1.15365	1.4915	-0.697702	-0.719034	-0.373137	-0.532866	-0.966086	-0.741635	-0.710649	-0.654173	-0.540002	-0.699544	-0.316431	-0.0812705	1.03428	0.863019	-0.899274	0.812415
snap_masked-superscaffold28-processed-gene-52.4-mRNA-1	ring u-box superfamily	1.32726	0.58866	1.32726	0.455108	0.146096	-0.268741	-0.505895	-0.594479	-0.293383	-0.242546	-0.769874	-0.965681	-0.974799	-1.30525	-0.471838	-0.405164	1.56436	1.15523	-0.360943	0.594616
maker-scaffold3_356-snap-gene-2.14-mRNA-1	xyloglucan endotransglucosylase hydrolase 4 isoform 1	0.509652	0.106782	0.509652	0.108966	-0.46273	-0.643156	-0.824487	-0.88264	-0.554338	-0.672259	-0.848109	-0.842212	-0.153845	-0.390483	-0.0791401	-0.366212	1.55179	1.51894	1.09585	1.31799
snap_masked-superscaffold7-processed-gene-27.8-mRNA-1	kda proline-rich	1.25065	1.6643	1.25065	1.66388	-1.30651	-1.03556	-0.975508	-0.789826	-1.6985	-0.658109	-0.734768	-0.955453	-0.619897	-0.69711	-0.0809772	0.149918	0.966606	1.23126	-0.170957	1.5459
maker-superscaffold12-snap-gene-73.18-mRNA-1	upf0497 membrane protein 14	1.35776	0.692871	1.35776	0.48567	-0.459359	-0.127584	-0.411273	-0.0837971	-0.835604	-0.986517	-0.570935	-0.899823	-0.319657	-0.332988	-0.326077	-0.492502	1.17726	0.832826	-1.30011	1.24209
maker-superscaffold34-snap-gene-8.30-mRNA-1	myb-related protein myb4-like	1.67895	1.92716	1.67895	1.75262	-0.404959	-0.651096	-0.675026	-0.79033	-1.36404	-1.32519	-0.962879	-1.50732	-0.795178	-0.702089	-0.648754	-0.632755	1.69535	1.40993	-0.17377	0.490424
maker-superscaffold17-snap-gene-75.31-mRNA-1	pleckstrin homology domain-containing family a member 8-like isoform x1	0.337999	0.313229	0.337999	0.396207	-0.998855	-0.998855	-0.242686	-0.5896	-0.998855	-0.726235	-0.240126	-0.310899	-0.650623	-0.651757	-0.998855	-0.208083	1.19113	1.23993	2.7555	1.04344
maker-scaffold3_145-snap-gene-0.18-mRNA-1	probable lrr receptor-like serine threonine-protein kinase at1g07650-like	1.08484	1.05906	1.08484	1.02654	-0.67283	1.17165	-1.10281	-0.940254	-0.862922	-0.959484	-0.927274	-0.772959	-1.16664	-1.06794	-0.924572	-0.943593	1.23297	1.40871	0.753031	1.51962
snap_masked-superscaffold6-processed-gene-37.2-mRNA-1	vacuolar iron transporter family protein	0.815946	0.474149	0.815946	0.348783	-0.483504	-0.843272	-1.15556	-1.00099	-0.0583328	0.199512	-0.475113	-0.474415	-0.783334	-0.320219	-0.412681	-0.690144	0.590654	1.52	1.10683	0.825744
maker-superscaffold6-snap-gene-63.23-mRNA-1	PREDICTED: dihydroflavonol-4-reductase-like	1.91936	1.75191	1.91936	1.81078	-0.857162	-0.577716	-0.542877	-1.02547	-0.735594	-0.785108	-0.790318	-0.970363	-0.276267	-0.543128	-0.122197	-0.177198	0.305664	-0.0559794	-0.147954	-0.0997546
maker-superscaffold13-snap-gene-52.30-mRNA-1	s-adenosyl-l-methionine:carboxyl methyltransferase family protein	1.48292	0.601343	1.48292	1.002	-1.34177	-0.58326	-1.24697	-1.10908	-0.789334	-0.711791	-0.898742	-1.10844	-0.736352	-0.811083	-0.160335	-0.946084	1.64307	1.73331	2.26532	0.232346
maker-superscaffold6-snap-gene-10.21-mRNA-1	homeodomain-like superfamily protein	1.99368	1.47061	1.99368	-0.429148	-0.329386	-0.478925	-1.51525	-0.339568	-0.658466	-0.409574	-0.822825	-1.16702	-1.30362	-0.792786	-0.48739	-0.515974	2.01157	0.396631	-0.109804	1.49356
maker-superscaffold21-snap-gene-48.30-mRNA-1	cbs domain-containing protein cbsx5-like	1.12301	0.81266	1.12301	1.08539	-1.09487	-0.0040276	-0.700646	-1.25416	-0.627231	-1.34231	-1.84722	-1.83262	-0.23448	-0.5485	0.0127528	-0.473642	1.3354	1.54421	1.30166	1.62161
maker-scaffold3_609-snap-gene-45.22-mRNA-1	PREDICTED: uncharacterized protein LOC102583994	1.34347	0.446962	1.34347	-0.0197014	0.139018	-0.649098	-1.17828	-0.693017	-0.581802	-0.364333	-0.128849	0.00443396	-0.626053	-0.541097	-1.4979	-0.859128	1.16772	1.05399	1.13484	0.505346
maker-superscaffold5-snap-gene-5.15-mRNA-1	---NA---	1.39197	2.20523	1.39197	1.84547	-0.446269	-1.38477	-0.360737	-0.390461	-1.37345	-1.18825	-0.868304	-1.15042	-1.02827	-0.284578	-0.924994	-0.412294	0.618068	0.780857	0.585195	0.994033
snap_masked-superscaffold17-processed-gene-63.3-mRNA-1	ethylene-responsive transcription factor erf010-like	1.6356	0.843753	1.6356	0.815296	-0.928802	-0.611127	-0.344311	0.040433	-0.301979	-0.907022	-1.19723	-0.911911	-0.2427	0.0873888	-0.343367	-0.335369	-0.0649255	0.365106	1.16373	-0.398178
snap_masked-superscaffold13-processed-gene-78.21-mRNA-1	peroxidase 10-like	-0.241498	-0.230347	-0.241498	-0.190631	0.349515	0.328932	0.0829462	0.111713	-0.254148	-0.285543	-0.154612	-0.285543	-0.154612	-0.230347	-0.285543	-0.231736	0.142063	0.407777	1.47617	-0.113055
maker-superscaffold2-snap-gene-30.12-mRNA-1	PREDICTED: uncharacterized protein LOC102721490	1.34155	0.875222	1.34155	0.455728	-0.460391	-0.708764	-0.956458	-0.944148	-0.930424	-1.32506	-1.3604	-1.18653	-0.219299	-0.46327	-0.124669	0.298377	1.03832	1.24839	0.87647	1.2038
maker-superscaffold12-snap-gene-62.29-mRNA-1	probable wrky transcription factor 40-like	1.28607	1.01065	1.28607	1.05131	-1.0738	3.82972	-1.39141	-1.10881	-0.27636	-1.26242	-1.35514	-1.26827	-1.01542	-1.44012	-0.594699	-1.25224	0.857654	1.4634	0.749938	0.503887
snap_masked-superscaffold29-processed-gene-1.14-mRNA-1	wat1-related protein at3g18200-like	1.92076	2.36473	1.92076	2.37501	-1.45487	0.666157	-2.01307	-1.16816	-0.903581	-1.33558	-0.943122	-1.36892	-0.868857	-0.554648	-0.606032	-0.774519	0.741269	0.783144	0.547174	0.672352
maker-superscaffold12-snap-gene-65.29-mRNA-1	lysine histidine transporter 1-like	0.732636	0.435477	0.732636	0.628087	-0.867104	1.70527	-0.519778	-0.900919	-0.162386	0.344605	0.143993	0.00825071	-0.950222	-0.983046	-0.506702	-0.968033	0.192235	0.646981	0.360154	-0.0721365
maker-superscaffold15-snap-gene-98.41-mRNA-1	glutamate receptor -like	0.424206	0.299987	0.424206	0.290184	-0.21738	-0.640468	-0.583284	-0.543782	0.212151	-0.497766	-0.392266	-1.03174	-0.521549	-0.118311	-0.44042	-0.620811	0.658995	1.00268	1.73262	0.56275
maker-superscaffold13-snap-gene-86.24-mRNA-1	PREDICTED: uncharacterized protein LOC102584441 isoform X1	0.256104	-0.218892	0.256104	-0.166901	-0.220694	1.15287	-0.388367	-0.804755	-0.232643	-0.346061	-0.226113	-0.312626	-0.792912	-0.704031	-0.520171	-1.16725	1.0016	1.02748	1.58217	0.825087
maker-superscaffold6-snap-gene-126.3-mRNA-1	N/A	1.84937	1.93468	1.84937	1.72055	-0.538957	-1.7384	-0.71207	-1.21223	-1.32235	-1.51456	-1.19183	-1.28995	-0.18769	-0.183106	-0.0490185	0.173553	0.722197	0.829993	0.501189	0.359278
maker-superscaffold21-snap-gene-51.27-mRNA-1	PREDICTED: uncharacterized protein LOC102592141	1.51548	-0.318931	1.51548	-0.276431	0.459159	-0.361395	0.18822	-0.19383	-0.218838	-0.282695	-0.842453	-0.955003	-0.454505	-0.727759	-0.899073	-0.289617	0.642247	0.596902	0.811767	0.0912699
maker-superscaffold21-snap-gene-34.28-mRNA-1	---NA---	0.0321861	0.280427	0.0321861	-0.126004	-0.507841	0.182799	0.0518954	-0.394141	-0.507841	-0.235221	-0.37691	-0.378228	-0.322609	-0.349504	-0.28999	-0.301198	0.445238	0.934173	1.42233	0.408253
maker-superscaffold12-snap-gene-55.20-mRNA-1	protein rsi-1-like	1.95695	1.77174	1.95695	1.69192	-0.246305	-0.93946	-0.463757	-0.819593	-1.17546	-0.902992	-0.973884	-1.15636	-0.329701	-0.752829	-0.466695	-0.222104	0.300816	0.438887	-0.474983	0.806864
maker-scaffold3_751-snap-gene-6.12-mRNA-1	protein plant cadmium resistance 2-like	0.790089	0.860377	0.790089	0.813945	-1.63945	-0.840349	-1.33491	-1.50614	-0.769704	-0.376299	-0.650655	-0.796344	0.0212366	-0.195815	-0.117019	-0.250843	1.20456	1.29717	1.73076	0.969309
snap_masked-scaffold3_397-processed-gene-0.2-mRNA-1	calcium-binding protein pbp1-like	0.497668	-0.560995	0.497668	-0.116327	-0.176945	1.38049	-0.560995	-0.560995	-0.025937	-0.560995	-0.560995	-0.560995	-0.165932	-0.282415	-0.560995	-0.560995	0.527825	0.569277	0.879958	0.902628
maker-superscaffold17-snap-gene-86.33-mRNA-1	tryptophan aminotransferase-related protein 4-like	1.81312	1.77185	1.81312	1.83171	-0.550355	-1.09199	-0.294641	-0.61816	-0.552081	-0.969308	-1.18855	-1.27941	-0.442061	-0.591648	-0.580333	-0.872974	0.265745	0.290803	1.09651	0.148651
maker-superscaffold6-snap-gene-137.24-mRNA-1	phospholipid-transporting atpase 1-like isoform x3	1.03423	0.830365	1.03423	0.520196	0.176898	-1.27306	-0.208076	-0.207627	-2.01835	-2.09517	-2.33204	-2.22911	0.615134	-0.2806	0.41449	-0.50028	1.75916	1.4884	2.28191	0.989305
maker-scaffold3_605-snap-gene-7.33-mRNA-1	phytoene synthase	0.278142	0.661633	0.278142	0.428486	-0.411188	-0.827536	-0.225537	-0.22692	0.2245	-0.366293	-0.242923	-0.439773	-0.707788	-0.4987	-0.722346	-0.797425	0.88584	0.714835	1.92342	0.0714286
maker-superscaffold13-snap-gene-71.27-mRNA-1	scarecrow-like protein 32	1.63307	1.9175	1.63307	1.96765	-0.802741	-0.45056	-0.885117	-0.673999	-1.14908	-0.958631	-0.9369	-0.988125	-0.503408	-0.59435	-0.302726	0.0482454	0.408796	0.308587	-0.198018	0.526738
maker-superscaffold21-snap-gene-22.17-mRNA-1	bidirectional sugar transporter sweet3	2.05159	1.57617	2.05159	1.74121	-0.88928	-1.13183	-1.1082	-1.39993	-0.677029	-1.09596	-1.03927	-1.54213	-0.486638	-0.584648	-0.716139	-1.2202	0.924516	1.42091	1.51638	0.608879
maker-superscaffold10-snap-gene-1.36-mRNA-1	phytosulfokines 6-like	0.828384	-0.193618	0.828384	-0.341339	-0.0831645	-1.22802	-0.32362	-1.14501	0.389208	-0.867918	-0.898643	-0.898375	-0.168224	-0.54898	-0.368148	-0.448758	1.05152	1.59653	2.16825	0.651548
snap_masked-superscaffold7-processed-gene-37.20-mRNA-1	nitrate transporter	0.194739	0.208003	0.194739	-0.11989	-0.265496	-2.40529	-0.288595	0.0978019	-0.944288	-0.745824	-1.26517	-1.47021	0.500058	0.737938	-0.151606	0.134239	1.19902	0.730242	2.91627	0.743316
maker-superscaffold7-snap-gene-47.26-mRNA-1	ap2-like ethylene-responsive transcription factor ail5-like	0.0373746	-0.351091	0.0373746	-0.351091	-0.196637	-0.307046	-0.00739843	-0.158265	-0.351091	-0.277956	-0.351091	-0.351091	-0.0512597	-0.0606661	-0.0594869	-0.181166	0.780499	0.350237	1.35776	0.492089
snap_masked-scaffold3_293-processed-gene-0.3-mRNA-1	wat1-related protein at4g30420-like	0.746287	0.704989	0.746287	0.675783	-0.536609	-0.584845	-0.584845	-0.584845	-0.421346	-0.584845	-0.380704	-0.506235	-0.584845	-0.584845	-0.513082	-0.584845	0.778046	0.586362	1.98998	0.224158
maker-superscaffold21-snap-gene-71.27-mRNA-1	copper transport protein cch-like	1.4173	0.771023	1.4173	0.810066	-0.771316	-1.99088	-0.98891	-1.11845	-0.361334	-0.80292	-1.04926	-1.07608	-0.23501	-0.603687	-0.87711	-0.776902	1.69623	1.44785	2.12053	0.971555
maker-superscaffold15-snap-gene-94.37-mRNA-1	transcription factor bhlh96-like	2.08229	0.439725	2.08229	-0.203664	-0.809679	-0.680021	-1.27356	-1.28003	0.131603	-0.537628	-0.544619	-0.602604	-0.0930649	-0.471007	-0.399561	-0.751908	0.588064	0.660768	0.999813	0.662792
maker-superscaffold14-snap-gene-32.23-mRNA-1	probable wrky transcription factor 53-like	-0.198304	-0.647721	-0.198304	-0.281027	-0.640823	2.15518	-0.303322	-0.399021	-0.267681	-0.110506	-0.526736	-0.690711	-0.343361	-0.558074	-0.534706	-0.695171	0.811789	1.35077	1.15555	0.92218
snap_masked-superscaffold13-processed-gene-78.8-mRNA-1	patatin group a-3-like	0.179937	-0.172249	0.179937	-0.508846	0.109084	0.0339698	-0.565218	-0.0964431	-0.244203	-0.527393	-0.467326	-0.504464	-0.0971026	-0.13182	-0.350276	-0.387709	0.671959	0.571787	1.90997	0.396406
maker-superscaffold6-snap-gene-31.20-mRNA-1	mlo-like protein 4-like	0.664648	1.0309	0.664648	0.874143	-0.842732	-0.53087	-0.718972	-0.835429	-1.29673	-0.90673	-0.678881	-0.867098	-0.515761	-0.383933	-0.445421	-0.251317	1.76589	1.52321	-0.0318779	1.7823
maker-superscaffold6-snap-gene-38.27-mRNA-1	beta-xylosidase alpha-l-arabinofuranosidase 2-like	1.24911	1.85535	1.24911	1.83851	-0.843262	-1.31654	-0.916234	-0.834945	-1.14384	-0.753822	-0.641684	-0.879153	-0.731941	-0.994251	-0.538693	-0.529436	1.13838	0.737699	0.882636	1.173
maker-superscaffold15-snap-gene-92.26-mRNA-1	lysosomal pro-x carboxypeptidase-like	1.72284	1.43085	1.72284	1.56029	-0.881382	-2.01462	-0.473095	-0.827812	-1.11208	-1.13682	-1.07389	-1.22897	-1.03902	-1.01462	-1.00143	-1.0354	1.44934	1.49129	2.11635	1.34532
maker-superscaffold13-snap-gene-95.26-mRNA-1	beta-galactosidase precursor	1.35791	1.80929	1.35791	1.71148	-1.26113	-0.847303	-1.35486	-1.29298	-1.02256	-0.85362	-0.88889	-0.822062	-0.671318	-1.06685	-0.496541	-0.723811	1.29898	1.16123	1.49257	1.11256
maker-scaffold3_229-snap-gene-1.22-mRNA-1	cytochrome f	2.08067	-0.0135076	2.08067	-0.355933	1.25873	-0.780573	-0.846646	-0.683888	0.945518	-0.707458	-0.965945	-0.935473	-0.723389	-0.308602	-0.398461	-1.03261	0.187301	0.331615	1.11411	-0.246138
maker-superscaffold8-snap-gene-79.36-mRNA-1	drepp plasma membrane polypeptide family protein	0.142644	-0.24843	0.142644	-0.0022954	0.538066	-0.344463	0.128257	-0.138641	-0.646376	-0.796186	-1.07377	-1.0533	-0.159517	-0.300704	-0.498316	-0.629189	1.24306	1.25566	1.3538	1.08706
maker-scaffold3_967-snap-gene-0.39-mRNA-1	disease resistance protein at1g50180-like	0.145082	-0.299242	0.145082	-0.0479629	0.289518	0.211904	0.348823	0.360056	-1.20927	-1.42711	-1.31929	-1.33159	-0.134522	0.503535	0.0635765	0.233559	1.03742	0.988504	0.57935	0.862582
maker-superscaffold27-snap-gene-27.24-mRNA-1	clathrin adaptor complex small chain family protein	-0.0960847	-0.0361421	-0.0960847	0.195805	-0.484364	-0.911917	-0.102511	-0.102511	-0.344158	-1.13089	-0.834995	-0.894578	0.582716	0.404666	0.397645	0.419013	0.915527	0.182891	1.76127	0.174701
maker-superscaffold28-snap-gene-61.31-mRNA-1	platz transcription factor family protein isoform partial	0.918741	0.0154475	0.918741	0.214556	-0.356704	-0.604129	-0.313754	-0.41557	0.41092	-0.510124	-0.702982	-0.69194	-0.822943	-0.284751	-0.92765	-0.753304	0.299999	0.854144	2.53991	0.211392
maker-scaffold3_798-snap-gene-1.19-mRNA-1	transcription factor bhlh137	2.61704	1.84594	2.61704	1.3608	-0.476504	-0.451613	-0.959872	-0.601508	-0.724552	-0.460499	-0.721497	-0.636325	-0.657334	-0.978897	-0.847375	-0.683104	0.67318	0.0809446	-0.925193	-0.0706697
maker-superscaffold12-snap-gene-73.21-mRNA-1	early nodulin-like	0.474026	0.244165	0.474026	0.479145	-0.503438	-0.388404	-0.503438	-0.503438	-0.257334	-0.503438	-0.503438	-0.337365	-0.415296	-0.503438	-0.503438	-0.503438	0.962798	1.09588	1.04549	0.650368
maker-superscaffold5-snap-gene-22.20-mRNA-1	N/A	0.668097	-0.27185	0.668097	0.047295	-0.563616	-0.212144	0.0055505	-0.107282	-0.626497	-0.469852	-0.649934	-0.502106	0.108553	0.68031	-0.0157836	-0.128428	-0.325229	-0.0594224	1.6916	0.062643
maker-scaffold3_609-snap-gene-27.19-mRNA-1	transcription factor bhlh135-like	1.15252	1.45611	1.15252	1.25101	-0.965001	-0.62545	-0.736005	-0.563696	-1.23289	-0.318269	-0.167044	-0.45692	0.235747	-0.292491	-0.10717	0.342393	0.403896	0.182755	-1.0944	0.382384
maker-superscaffold15-snap-gene-61.53-mRNA-1	---NA---	0.673481	0.0939139	0.673481	0.132363	0.346536	-0.242221	0.0198132	-0.426918	-0.10009	-1.12864	-0.546264	-0.943636	-0.548488	-0.71999	-0.51694	-0.725011	0.205878	1.01028	1.96916	0.773292
maker-superscaffold10-snap-gene-25.24-mRNA-1	envelope membrane protein	2.14336	0.280906	2.14336	-0.510219	1.23965	-0.585617	-0.890089	-0.800549	0.76465	-0.752294	-0.808118	-0.941605	-0.922584	-0.356365	-0.650812	-0.992439	-0.0163505	0.442403	1.02577	0.186941
maker-superscaffold25-snap-gene-16.29-mRNA-1	N/A	1.71983	0.918897	1.71983	0.641061	0.829408	-1.03426	-1.11815	-0.677128	-1.35378	-1.30691	-1.45034	-1.46245	-0.833535	0.31198	-0.906334	-0.693172	0.747991	1.35714	1.57119	1.01873
maker-superscaffold7-snap-gene-7.34-mRNA-1	high affinity nitrate transporter -like	0.47885	0.359709	0.47885	0.255693	-0.884797	-0.905177	-0.483952	-0.845702	-0.28168	-0.439926	-0.576253	-0.495494	-0.102349	0.321485	-0.393	-0.441786	0.804247	0.697071	1.92545	0.528764
maker-scaffold3_748-snap-gene-2.21-mRNA-1	annexin d3-like	1.41509	-0.291515	1.41509	0.402736	-0.639439	-0.211345	-0.702942	-0.644972	-0.64082	-0.702942	-0.702942	-0.702942	-0.465378	-0.556286	-0.0421043	-0.305686	0.837582	1.27928	1.73721	-0.477667
maker-superscaffold2-snap-gene-59.27-mRNA-1	1-aminocyclopropane-1-carboxylate synthase-like	0.67353	-0.0599593	0.67353	0.36718	-0.156893	2.84257	-0.594595	-0.641454	-0.428494	-0.489537	-0.635405	-0.697968	-0.758664	-0.622527	-0.89551	-0.739073	0.893285	0.78211	-0.445781	0.933661
maker-superscaffold29-snap-gene-14.23-mRNA-1	ureide permease 2 isoform 3	1.31347	0.869339	1.31347	0.896553	0.0316797	-0.976271	-0.00350974	-0.45451	-0.420736	-1.05796	-1.18508	-1.14455	-0.597877	-0.170625	-0.827245	-0.808562	0.53348	0.734112	1.94945	0.00536841
maker-superscaffold27-snap-gene-1.20-mRNA-1	basic helix-loop-helix dna-binding superfamily protein isoform 1	0.658905	0.245245	0.658905	0.662169	-0.35638	0.0690663	-0.448492	-0.560024	-0.341495	-0.749169	-0.980556	-0.580976	-0.794288	-0.719566	-0.988055	-1.13108	1.63839	1.36204	0.915546	1.43982
maker-superscaffold10-snap-gene-16.44-mRNA-1	leucine-rich repeat receptor protein kinase exs-like isoform 2	-0.295013	-0.297706	-0.295013	-0.487081	-0.43032	1.67038	-0.553122	-0.49943	2.78937e-05	-0.429336	-0.529188	-0.69503	-0.433772	-0.612798	-0.619522	-0.817874	0.910107	1.84963	1.28216	1.28291
maker-superscaffold12-snap-gene-78.25-mRNA-1	gibberellin 20 oxidase 1-a-like	0.523634	0.153063	0.523634	0.0493342	-0.719739	-0.859863	-0.617413	-0.343848	-0.797741	-0.650721	-0.793601	-0.634588	-0.475813	-0.491374	-0.520725	-0.549523	1.30106	1.27698	2.59141	1.03583
snap_masked-superscaffold28-processed-gene-32.12-mRNA-1	hypothetical protein PRUPE_ppa011307mg	0.32542	-0.410768	0.32542	-0.820636	0.7285	-0.108505	0.427641	0.13482	-0.950126	-0.629005	-0.936482	-1.02714	0.693568	1.05611	0.227216	-0.111208	-0.055058	0.0486634	1.15277	-0.0711922
maker-scaffold3_173-snap-gene-1.32-mRNA-1	protein fam91a1-like	0.865236	0.130088	0.865236	-0.00357535	-0.0227467	-1.24544	-1.02126	-0.932126	-0.267782	-0.499766	-0.98842	-0.352191	-0.124214	0.0856099	-0.686108	-0.0388697	0.945736	1.3588	0.841782	1.09001
maker-superscaffold12-snap-gene-18.31-mRNA-1	exonuclease 1-like	0.611749	0.694482	0.611749	0.340137	-0.816604	-0.818624	-0.893317	-0.696552	-0.994755	-0.76894	-0.478812	-0.538338	-0.244826	-0.576295	-0.233325	-0.174566	2.13358	1.41169	-0.521784	1.95335
maker-superscaffold1-snap-gene-67.19-mRNA-1	oxidoreductase family protein	-0.370451	-0.102615	-0.370451	-0.197963	0.0742163	-0.173844	0.0333623	-0.101418	-0.370451	-0.370451	-0.290475	-0.204378	-0.158816	0.0409754	-0.0671084	-0.0601107	0.491901	0.452483	1.40059	0.345003
maker-superscaffold12-snap-gene-51.19-mRNA-1	cysteine-rich receptor-like protein kinase 3-like	-0.00636728	-0.225799	-0.00636728	0.122902	0.581245	0.0315033	0.6547	0.335728	-0.950828	-0.969865	-1.02568	-0.893448	0.363153	0.482331	0.216092	-0.0936547	0.22449	0.33831	1.01983	-0.198277
maker-superscaffold17-snap-gene-93.38-mRNA-1	uncharacterized oxidoreductase at4g09670-like	1.21535	0.893484	1.21535	0.833432	0.484293	-0.121376	0.338568	0.0903898	-1.11116	-1.41782	-1.5383	-1.55413	-0.755505	-0.587217	-0.558117	-0.928892	0.642468	0.932173	1.20771	0.719293
maker-superscaffold7-snap-gene-48.31-mRNA-1	probable inactive leucine-rich repeat receptor-like protein kinase at1g66830-like	1.04338	1.14954	1.04338	1.29223	-0.729998	-0.382404	-0.814821	-0.316276	-1.04183	-0.711928	-0.811572	-0.65591	-0.328166	-0.482567	-0.252417	-0.142191	0.775553	0.679936	-0.22329	0.909355
maker-superscaffold8-snap-gene-46.28-mRNA-1	basic-leucine zipper transcription factor family protein	1.02695	1.72358	1.02695	1.75131	-0.399748	-1.01848	-0.524888	-0.229345	-1.3636	-0.565776	-0.878872	-0.511835	-0.705616	-0.748389	-0.43701	-0.283443	0.94525	0.934331	-0.771654	1.03028
maker-superscaffold13-snap-gene-86.32-mRNA-1	myb-related protein 306 isoform 1	1.62395	2.17324	1.62395	2.12494	-0.90309	-0.337154	-0.708361	-1.1708	-0.82557	-0.782745	-0.635199	-0.941541	-0.673448	-0.532942	-0.452632	-0.72264	0.937126	-0.0196271	-0.489721	0.712267
snap_masked-superscaffold13-processed-gene-73.16-mRNA-1	transcription factor myb44-like	0.812595	1.0697	0.812595	1.26707	-0.734518	-0.507391	-0.892078	-0.804321	-0.354663	-0.984779	-1.10161	-1.07766	-0.425628	-0.257585	-0.704017	-0.499416	1.06005	1.30639	1.2759	0.739363
snap_masked-superscaffold11-processed-gene-7.5-mRNA-1	o-acyltransferase wsd1-like	1.3005	0.909882	1.3005	0.636451	-0.622278	0.0044942	-0.589033	0.0280609	-0.381387	-0.5312	-0.714597	-0.63726	-0.631094	-1.1074	-0.837871	-0.651229	1.57219	1.52397	-1.45605	0.883344
maker-scaffold3_500-snap-gene-0.13-mRNA-1	l-ascorbate oxidase homolog	0.253087	0.30722	0.253087	0.199905	-0.411844	-0.589404	-0.395642	-0.563953	-0.98651	-0.973189	-0.968336	-1.10432	-0.19738	-0.31933	-0.138255	-0.248028	1.51991	1.40483	1.6461	1.31205
maker-superscaffold14-snap-gene-54.14-mRNA-1	PREDICTED: uncharacterized protein At5g19025-like	1.26113	0.241676	1.26113	0.319279	0.355211	-0.123705	0.405413	0.22188	-2.01281	-1.92192	-1.89512	-2.17693	0.681311	0.180484	0.349907	0.0514839	0.757565	0.515276	1.27579	0.252933
maker-superscaffold9-snap-gene-24.24-mRNA-1	nuclear transcription factor y subunit a- isoform 5	0.521716	0.162718	0.521716	-0.223843	0.0676385	-0.40147	-0.407841	-0.590487	-0.524845	-0.567005	-0.583739	-0.132374	-0.780236	-0.721915	-0.486128	-0.939113	1.43987	1.43952	1.26199	0.943832
maker-superscaffold40-snap-gene-24.20-mRNA-1	N/A	-0.435343	-0.074461	-0.435343	-0.195614	0.272464	-0.418226	0.203103	0.246834	-1.71311	-1.60049	-1.34508	-1.37871	1.04568	1.37148	0.910705	1.03402	0.469897	0.34965	1.03532	0.657225
maker-superscaffold9-snap-gene-3.21-mRNA-1	duf246 domain-containing protein at1g04910	0.519749	0.480731	0.519749	0.544547	-0.81405	0.402773	-1.42711	-1.03965	-0.685485	-0.870299	-0.607862	-0.83839	-0.557103	-0.45603	-0.550523	-0.300955	1.32864	1.71671	1.04697	1.5876
Cluster 13		A1	A2	A3	A4	F1	F2	F3	F4	G1	G2	G3	G4	H1	H2	H3	H4	L1	L2	L3	L4
maker-scaffold3_609-snap-gene-17.22-mRNA-1	probable xyloglucan endotransglucosylase hydrolase protein 33-like	1.26247	1.27841	1.26247	1.51296	-2.4543	-1.93124	-1.22471	-1.28501	-1.35736	-1.64942	-1.1781	-1.11402	-0.298548	-0.626478	-0.757858	-0.608707	2.94992	1.85742	1.47795	2.88413
snap_masked-superscaffold4-processed-gene-9.10-mRNA-1	histone superfamily protein	1.40221	0.740923	1.40221	0.773051	-0.589982	-0.95183	-0.938953	-0.85965	-0.563183	-0.612582	-0.691587	-0.737899	-0.753136	-0.921854	-0.479681	-0.590604	1.63632	1.03158	0.199241	1.5054
maker-superscaffold13-snap-gene-93.23-mRNA-1	tetratricopeptide repeat-like superfamily protein	1.21478	1.24071	1.21478	1.42754	-1.3476	-1.40886	-1.14233	-1.17446	-1.49095	-1.0033	-1.1109	-1.06617	-0.922233	-1.1766	-0.857464	-1.00775	2.22953	2.17425	1.62917	2.57785
snap_masked-superscaffold29-processed-gene-25.9-mRNA-1	histone h1-like	2.38675	1.8939	2.38675	1.97756	-1.55982	-0.643825	-1.51958	-1.05069	-0.849117	-1.14749	-1.30231	-1.08632	-0.951651	-1.55119	-0.871772	-0.771175	2.04918	1.16273	-0.578798	2.02684
maker-superscaffold8-snap-gene-60.28-mRNA-1	probable xyloglucan endotransglucosylase hydrolase protein 16-like	0.634086	0.0683969	0.634086	0.76296	-1.16114	2.45157	-1.63937	-1.67328	-1.13137	-2.4401	-2.04097	-2.76223	-1.07866	-1.16448	-1.43646	-1.58859	3.89496	3.65695	2.04877	3.96486
snap_masked-superscaffold4-processed-gene-8.6-mRNA-1	histone h4-like	1.7047	0.990278	1.7047	1.17696	-0.583552	-1.18685	-0.740173	-1.06038	-0.383281	-0.683583	-0.740366	-0.789898	-0.472814	-0.816175	-0.533974	-0.673159	1.37287	0.80939	0.0347397	0.870571
maker-superscaffold21-snap-gene-10.28-mRNA-1	probable xyloglucan endotransglucosylase hydrolase protein 8-like	1.14605	0.880999	1.14605	0.985666	-0.497128	-0.608709	-1.13033	-0.564867	-0.705285	-0.93672	-0.727816	-0.747359	-0.574056	-0.57011	-0.521365	-0.69594	1.27602	0.981863	0.174844	1.68818
maker-superscaffold15-snap-gene-79.33-mRNA-1	formin-like protein 18	0.49599	0.622715	0.49599	1.07838	-0.910112	-0.579475	-1.05598	-1.22836	-0.810964	-0.939206	-1.28072	-1.28317	-0.651344	-0.674816	-0.684035	-0.990754	2.15415	2.26726	2.02232	1.95213
maker-superscaffold15-snap-gene-98.52-mRNA-1	probable histone -like	2.45251	1.36006	2.45251	1.73777	-1.53305	-1.10737	-1.28807	-1.12182	-0.98433	-1.17607	-1.14504	-1.38303	-0.820285	-0.898401	-0.487806	-0.76935	2.25512	1.51285	-1.12375	2.06755
maker-scaffold3_609-snap-gene-3.20-mRNA-1	high mobility group b protein 7-like	1.31312	0.459166	1.31312	0.656162	-1.74281	-1.28418	-1.59655	-1.1375	-0.714204	-0.762122	-0.418387	-0.562496	-0.306208	-0.900422	-0.374217	-0.173338	2.54182	1.50777	-0.19531	2.37657
snap_masked-scaffold3_609-processed-gene-7.24-mRNA-1	ap2 erf and b3 domain-containing transcription repressor tem1-like	1.10776	0.786459	1.10776	0.782131	-0.776553	0.943336	-1.51252	-1.44581	0.0438048	-1.42144	-1.55202	-1.88043	-1.34148	-0.819134	-0.847935	-1.58848	1.84415	2.25689	2.75592	1.5576
maker-superscaffold13-snap-gene-84.34-mRNA-1	upf0301 protein cpha266_0885-like isoform 2	0.764386	0.776193	0.764386	0.826467	-1.1377	-1.39373	-1.00914	-1.24333	-0.3895	-0.656583	-0.541338	-0.649317	-1.14945	-1.09275	-0.96865	-0.981847	2.01919	1.81172	2.40807	1.84294
maker-superscaffold8-snap-gene-60.37-mRNA-1	probable xyloglucan endotransglucosylase hydrolase protein 16-like	0.854555	-0.193975	0.854555	0.359716	-1.08253	2.01193	-1.50609	-1.69774	-1.18724	-1.34629	-1.86051	-1.66853	-1.58503	-1.30379	-1.65298	-1.32335	3.51703	3.53115	1.60354	3.67558
snap_masked-scaffold3_605-processed-gene-1.3-mRNA-1	histone -like	1.73675	1.13566	1.73675	1.18329	-0.952302	-1.1096	-1.47958	-1.07278	-0.669047	-0.524794	-0.50497	-0.819437	-0.447945	-0.891294	-0.667935	-0.67678	2.01908	1.24175	-0.746841	1.51003
snap_masked-superscaffold7-processed-gene-28.6-mRNA-1	histone -like	1.50954	0.794319	1.50954	0.776167	-0.432752	-1.49355	-0.777301	-0.92234	-0.687203	-0.775497	-0.946912	-1.09584	-0.528351	-0.82943	-0.480582	-0.55549	1.92358	1.09334	0.566416	1.35235
maker-superscaffold21-snap-gene-62.29-mRNA-1	u-box domain-containing protein kinase family protein isoform 2	0.419003	0.913684	0.419003	0.707319	-1.042	-1.042	-1.042	-0.970239	-1.042	-1.042	-0.962026	-0.97574	-1.042	-0.80934	-1.042	-0.974362	2.43269	2.43917	2.45241	2.20243
maker-superscaffold8-snap-gene-64.27-mRNA-1	lrr receptor-like serine threonine-protein kinase fls2-like	0.388855	1.03547	0.388855	0.972412	-0.917631	-1.56971	-0.550713	-0.639402	-1.91795	-1.79558	-2.05097	-1.9441	-1.04371	-0.555377	-0.879581	-0.804027	2.86922	2.93438	3.04643	3.03313
maker-superscaffold13-snap-gene-52.36-mRNA-1	mitochondrial chaperone bcs1-like isoform 1	0.553411	0.18811	0.553411	0.28995	-0.941516	-0.443888	-1.53233	-1.26049	-0.0449311	-0.583909	-0.491282	-0.640295	-0.914372	-1.06537	-0.965549	-0.976305	2.05765	2.20175	2.08964	1.9263
maker-superscaffold24-snap-gene-9.16-mRNA-1	histone h4-like	2.29073	1.46446	2.29073	1.3725	-1.66285	-1.44359	-1.59219	-1.6615	-1.14912	-0.893377	-1.11508	-0.946921	-0.81231	-1.29968	-0.62364	-0.479921	2.85741	1.8037	-0.782543	2.38319
snap_masked-superscaffold13-processed-gene-40.27-mRNA-1	proline dehydrogenase mitochondrial	1.02977	1.08473	1.02977	1.30851	-0.71705	0.427586	-0.898343	-1.0179	-0.380121	-1.12999	-1.28739	-1.26614	-0.62886	-1.46919	-0.902114	-1.30056	1.64838	1.47159	1.53621	1.46112
maker-superscaffold21-snap-gene-62.27-mRNA-1	u-box domain-containing protein 35-like	0.903963	0.981928	0.903963	0.751248	-1.11467	-1.11467	-1.11467	-1.11467	-1.11467	-1.11467	-0.996976	-1.11467	-1.11467	-1.01976	-1.11467	-0.957627	2.52895	2.34082	2.43266	2.16287
maker-superscaffold6-snap-gene-66.22-mRNA-1	mads-box protein 3	1.60034	1.20258	1.60034	1.07963	-0.761118	-1.05506	-0.6934	-0.966984	-0.965889	-0.770647	-0.706143	-0.846208	-0.957159	-1.02853	-1.00247	-0.761118	1.9847	2.76042	-0.518649	0.805365
snap_masked-superscaffold21-processed-gene-63.11-mRNA-1	ethylene-responsive transcription factor 5-like	0.797552	0.574089	0.797552	1.23995	-1.62488	-0.331552	-1.1485	-1.32221	-1.1355	-0.916515	-1.05918	-1.6617	-0.734153	-0.671549	-1.14713	-1.09187	1.86195	2.23284	3.52729	1.81353
maker-scaffold3_609-snap-gene-50.16-mRNA-1	hypothetical protein PRUPE_ppa014125mg	1.08066	0.568948	1.08066	0.604438	-1.09862	-0.990659	-1.24969	-1.46794	-0.458167	-0.828665	-0.796434	-0.807397	-0.71773	-0.825682	-0.466326	-0.715087	1.82417	1.89936	1.90655	1.45761
maker-superscaffold8-snap-gene-58.24-mRNA-1	PREDICTED: uncharacterized protein LOC101249661	0.582549	0.60341	0.582549	0.765731	-0.680199	-1.01248	-0.56252	-1.01248	-0.890799	-0.897444	-0.808337	-1.01248	-0.749443	-0.931138	-0.732709	-0.690549	1.8836	2.01344	1.10588	2.44341
snap_masked-superscaffold22-processed-gene-33.0-mRNA-1	thymidine kinase-like	2.00093	1.2476	2.00093	1.42923	-1.40223	-1.61611	-1.91458	-1.4136	-0.283251	-0.889358	-0.0708764	-0.124173	-1.12161	-1.60303	-0.67835	-0.780276	2.15731	1.3638	-0.289785	1.98743
maker-superscaffold18-snap-gene-30.31-mRNA-1	pectin lyase-like superfamily protein isoform 1	1.22802	1.24535	1.22802	1.09445	-1.16134	-1.09386	-1.34204	-1.01301	-0.674646	-0.52018	-0.543523	-0.677076	-0.628696	-0.616985	-0.469727	-0.334051	1.02313	1.33832	0.519702	1.39814
maker-scaffold3_609-snap-gene-1.2-mRNA-1	N/A	1.59772	1.42203	1.59772	1.24792	-0.797784	-0.935058	-1.14112	-0.680592	-0.981642	-0.744942	-0.642372	-0.71179	-0.727958	-0.914274	-0.460708	-0.452935	1.27173	0.862414	-0.0601626	1.25181
maker-superscaffold8-snap-gene-60.36-mRNA-1	probable xyloglucan endotransglucosylase hydrolase protein 16-like	-0.534831	-0.482534	-0.534831	0.732173	-1.08795	2.11452	-1.16583	-1.05452	-0.714926	-1.3948	-1.3948	-1.3948	-0.548407	-1.3948	-0.8108	-1.09497	3.24934	2.92077	1.1255	3.46651
maker-superscaffold10-snap-gene-13.49-mRNA-1	arabinogalactan peptide 20-like	1.68876	0.622058	1.68876	0.940438	-0.578483	-1.1826	-0.980552	-0.839037	-0.287261	-0.528879	-0.825218	-0.798688	-0.477382	-0.943619	-0.526799	-0.68356	1.41882	0.844929	0.440471	1.00785
snap_masked-superscaffold21-processed-gene-42.8-mRNA-1	histone -like	1.68075	0.959736	1.68075	0.971781	-0.677904	-1.41859	-0.811357	-0.978923	-0.805084	-0.726016	-1.01239	-1.08891	-0.425781	-0.628302	-0.271736	-0.421017	1.4826	1.13152	0.226012	1.13286
maker-superscaffold10-snap-gene-10.29-mRNA-1	1-aminocyclopropane-1-carboxylate oxidase 1	1.75486	1.29899	1.75486	1.19805	-0.504443	-0.75736	-1.23292	-0.8978	-0.848149	-0.991286	-0.752602	-0.832229	-1.02487	-0.47611	-0.467687	-0.618024	0.824544	0.85963	0.0847179	1.62783
maker-superscaffold3-snap-gene-2.30-mRNA-1	brassinosteroid-regulated protein bru1-like	1.57274	1.00986	1.57274	1.45085	-0.145477	-0.838157	-0.773363	-1.02022	-1.76043	-2.17061	-2.17781	-2.16526	-1.61861	-1.47104	-1.77692	-1.82029	3.46318	3.27377	2.24831	3.14674
snap_masked-superscaffold13-processed-gene-40.26-mRNA-1	proline dehydrogenase mitochondrial-like	1.3982	1.14298	1.3982	1.31225	-0.447324	0.214113	-1.11203	-1.07289	-0.0727933	-1.33627	-1.49608	-1.30164	-0.750923	-1.68946	-1.24101	-1.4068	1.71996	1.86276	1.49505	1.38373
Cluster 14		A1	A2	A3	A4	F1	F2	F3	F4	G1	G2	G3	G4	H1	H2	H3	H4	L1	L2	L3	L4
maker-scaffold3_751-snap-gene-6.17-mRNA-1	o-glycosyl hydrolases family 17 protein	1.23058	1.2518	1.23058	1.12502	-0.282371	0.117282	-0.281029	0.0116253	-0.218455	-0.206195	-0.301068	0.0345351	0.0601789	-0.0442063	-0.0930308	0.0531012	-0.555152	-1.11798	-1.72893	-0.286293
maker-superscaffold29-snap-gene-38.1-mRNA-1	N/A	0.779259	0.703844	0.779259	1.12065	0.552833	0.123546	0.74256	0.396667	0.320343	0.198623	-0.12161	0.19201	0.257062	-0.106881	0.273852	0.217007	-1.64379	-1.51584	-1.11707	-1.90524
maker-superscaffold13-snap-gene-95.30-mRNA-1	glutathione s-transferase u9	1.06008	0.14252	1.06008	0.688635	0.238176	0.538064	0.101921	0.101023	0.250611	-0.131933	-0.284708	0.112656	0.427973	-0.661845	0.056841	0.166391	-0.759608	-1.16458	-0.91732	-1.02498
maker-superscaffold6-snap-gene-13.27-mRNA-1	nodulin 3 family protein	1.63858	1.26575	1.63858	1.33597	0.12868	0.0607171	0.0176399	-0.215999	0.300155	0.0679215	-0.405272	-0.22664	0.2226	-0.11364	0.172425	-0.160014	-1.05284	-1.13798	-2.17025	-1.36638
snap_masked-superscaffold34-processed-gene-7.10-mRNA-1	caffeic acid 3-o-methyltransferase 1-like	0.699171	0.399878	0.699171	0.458803	0.653863	0.663039	0.614633	0.628359	0.173469	0.20105	-0.00676928	0.257846	0.237018	-0.0107862	0.0934053	0.143195	-1.39566	-1.39248	-1.75862	-1.35859
maker-superscaffold21-snap-gene-85.13-mRNA-1	gdsl esterase lipase at1g29670-like	1.04445	0.894755	1.04445	1.07345	0.271808	0.51648	0.718554	0.471117	0.155983	-0.371804	-0.254167	-0.835007	-0.0377922	0.0343497	0.219794	0.0444546	-1.34878	-0.847976	-1.34238	-1.45175
maker-superscaffold6-snap-gene-29.20-mRNA-1	probable sodium metabolite cotransporter chloroplastic-like	1.00741	0.781528	1.00741	0.74978	0.969857	0.633701	0.865406	0.838866	-0.0953581	-0.249129	-0.43227	-0.232455	0.246528	0.310055	0.34869	0.353005	-1.78894	-1.64363	-2.11532	-1.55513
maker-superscaffold7-snap-gene-0.18-mRNA-1	cytochrome p450	0.738992	0.536703	0.738992	0.795928	0.725081	0.397929	0.793071	0.737464	-0.009172	0.274321	-0.0426511	0.124311	0.307847	-0.0240166	0.252152	0.281797	-1.64027	-1.8857	-1.45148	-1.6513
maker-scaffold3_605-snap-gene-0.20-mRNA-1	probable mannitol dehydrogenase-like isoform 1	1.25225	0.339921	1.25225	0.509604	0.218989	1.12429	0.0414705	-0.0397179	0.239389	0.285161	0.0398264	0.179889	0.355653	-0.281319	0.318382	0.252714	-1.21116	-1.35613	-2.06738	-1.45407
snap_masked-superscaffold1-processed-gene-7.3-mRNA-1	omega-6 fatty acid endoplasmic reticulum isozyme 2-like	0.555657	0.725222	0.555657	0.659224	-0.37664	-0.0376208	-0.712457	-0.242104	-0.165742	0.21578	0.267357	0.417753	0.741679	0.535503	0.975927	1.12428	-0.772447	-0.870628	-2.86671	-0.729698
maker-scaffold3_468-snap-gene-0.45-mRNA-1	rhodanese-like domain-containing protein chloroplastic-like	-0.225517	0.0637508	-0.225517	0.0270922	1.05114	0.31066	1.14374	0.896718	0.160579	0.300865	0.0895249	0.0580842	0.465349	0.304079	0.280745	0.228789	-1.56012	-1.35657	-0.512316	-1.50107
snap_masked-superscaffold18-processed-gene-42.8-mRNA-1	flavonol 4 -	0.379207	-0.40122	0.379207	0.0661783	0.7362	0.147905	0.993362	0.851709	0.121067	0.272497	-0.161798	0.0717951	0.289044	0.13723	-0.0374303	0.227026	-1.16685	-1.13605	-0.513992	-1.25509
maker-superscaffold13-snap-gene-71.33-mRNA-1	PREDICTED: uncharacterized protein ycf36	0.956954	1.13724	0.956954	1.02464	0.844307	-0.215994	0.831559	0.423825	0.379353	0.0602506	-0.181029	-0.279261	0.122367	-0.0669425	-0.181357	-0.342175	-1.3643	-1.65875	-0.794745	-1.6529
maker-superscaffold8-snap-gene-44.19-mRNA-1	mate efflux family protein alf5	0.854549	0.627318	0.854549	0.633159	0.478615	0.520426	0.310731	0.210436	0.378899	0.318301	0.213998	0.315362	-0.00314302	0.0692577	-0.0811691	-0.0871793	-1.53656	-1.36135	-0.929287	-1.78691
maker-superscaffold14-snap-gene-43.31-mRNA-1	thylakoid lumenal protein chloroplastic-like	0.639183	0.78189	0.639183	0.737686	0.629606	-0.328389	0.472945	0.335977	0.00136782	-0.0457833	-0.231328	-0.477074	0.703966	0.366842	0.490166	0.337203	-1.25742	-1.35574	-0.660534	-1.77974
maker-superscaffold7-snap-gene-22.33-mRNA-1	axonemal dynein light	0.0163145	0.441167	0.0163145	0.171574	-0.099125	-0.678702	-0.193903	-0.233737	0.429313	1.05452	0.754095	0.754638	0.838216	0.793733	0.482727	0.673979	-1.24726	-1.34393	-1.36737	-1.26256
maker-superscaffold40-snap-gene-24.21-mRNA-1	N/A	0.505	0.507737	0.505	0.53541	-0.0301475	-0.143117	0.0779816	0.022061	0.490515	0.378272	0.220884	0.437702	0.507024	0.511418	0.412332	0.351163	-1.54167	-1.11896	-1.29318	-1.33543
maker-superscaffold6-snap-gene-39.29-mRNA-1	probable protein phosphatase 2c 62-like	-0.115687	0.158759	-0.115687	0.108831	1.04615	0.382074	1.18779	0.901622	0.526009	0.379344	0.317336	0.211934	0.431535	0.5152	0.248403	0.207267	-1.7715	-1.87672	-1.02263	-1.72003
maker-superscaffold13-snap-gene-95.32-mRNA-1	glutathione s-transferase u9-like	1.40909	0.443473	1.40909	0.685255	0.104803	0.468942	-0.0346908	-0.118903	0.148451	0.215068	-0.15247	-0.0188544	0.277096	-0.631309	0.150021	-0.0475343	-0.936185	-1.0412	-1.26466	-1.06548
maker-superscaffold13-snap-gene-46.26-mRNA-1	flavanone 3-hydroxylase isoform 1	1.24522	1.0241	1.24522	1.27149	0.354465	0.328434	0.23881	0.334755	0.0244886	-0.00762536	-0.10721	0.238386	0.0269214	-0.562295	0.0696739	0.109144	-0.684587	-1.71276	-2.60116	-0.835468
maker-superscaffold21-snap-gene-41.22-mRNA-1	gdsl esterase lipase at5g45920-like	0.919197	0.734493	0.919197	0.844661	0.476057	0.292869	0.491181	0.562464	0.414761	0.422256	0.526159	0.5224	-0.49195	-0.363869	-0.438828	-0.340126	-1.2595	-1.3764	-1.86961	-0.985405
snap_masked-scaffold3_609-processed-gene-48.6-mRNA-1	cytochrome p450 78a5-like	1.25697	1.11822	1.25697	1.03409	-0.38459	-0.455197	-0.618853	-0.416458	0.849036	1.10291	0.726594	0.676333	0.739105	0.570342	0.296039	0.222272	-1.73052	-1.76001	-0.249916	-1.74064
maker-scaffold3_304-snap-gene-17.18-mRNA-1	muscle m-line assembly protein unc-89-like	0.777589	0.992536	0.777589	1.0302	0.1483	0.759324	0.299404	0.190234	0.113527	-0.0685427	-0.151285	-0.00622397	-0.200976	-0.0798635	-0.106471	-0.315373	-0.946359	-0.970854	-1.33759	-0.905169
maker-superscaffold15-snap-gene-79.37-mRNA-1	PREDICTED: uncharacterized protein LOC101253436	1.55248	1.0789	1.55248	1.35619	-0.463306	-0.00919136	-0.300312	0.197868	-0.914941	-0.213321	-0.0997744	-0.230141	0.0804459	-0.437873	0.363256	0.409179	-0.597318	-0.838486	-1.9366	-0.549547
maker-superscaffold17-snap-gene-31.27-mRNA-1	probable transcription factor kan4-like	1.04908	1.47421	1.04908	1.44282	0.243589	0.397271	0.0604361	-0.00456111	-0.670156	-0.152407	-0.229777	-0.0480206	-0.0229099	0.13777	-0.0303768	0.311027	-1.06967	-1.25592	-1.77881	-0.902677
maker-scaffold3_56-snap-gene-0.8-mRNA-1	cinnamyl-alcohol dehydrogenase family protein	0.831791	0.0795587	0.831791	0.10192	0.726041	1.19326	0.500614	0.552337	0.00664102	0.0490948	-0.108334	0.134507	0.376727	-0.200773	0.383656	0.284996	-1.36998	-1.43564	-1.59673	-1.34147
snap_masked-superscaffold17-processed-gene-38.2-mRNA-1	thylakoid lumenal 29 kda chloroplastic-like isoform x2	0.349487	0.448757	0.349487	0.418272	0.225929	-0.625448	0.182339	-0.0644902	1.06146	1.02392	0.831532	0.696742	0.508753	0.214454	0.346476	0.313403	-1.69199	-1.63241	-0.983429	-1.97325
snap_masked-scaffold3_1003-processed-gene-0.12-mRNA-1	embryonic abundant	1.0592	0.195182	1.0592	0.778265	0.430023	0.559671	-0.134655	-0.238886	0.108893	-0.357284	0.100494	0.0729597	0.371395	0.379682	-0.22324	-0.391848	-0.633266	-0.757888	-1.26294	-1.11496
maker-superscaffold13-snap-gene-99.37-mRNA-1	lecithin:cholesterol acyltransferase family protein	0.900823	1.06578	0.900823	1.13261	0.333015	0.767202	0.215079	0.192842	0.147284	-0.0209478	-0.0538058	0.0859761	0.0405552	0.239085	0.0708707	0.121949	-1.64882	-1.45002	-1.58589	-1.45441
snap_masked-superscaffold7-processed-gene-53.21-mRNA-1	1-aminocyclopropane-1-carboxylate oxidase homolog 1-like	0.810281	0.594767	0.810281	0.698531	0.416929	0.479247	0.388821	0.223641	0.435373	0.361781	-0.107666	0.125794	0.965067	0.479431	0.775027	0.315836	-1.96713	-1.84276	-1.74395	-2.21931
maker-superscaffold1-snap-gene-59.31-mRNA-1	nodulin-related family protein	1.38353	1.40379	1.38353	1.6406	-0.646892	-0.884999	0.108742	-0.250465	-0.642798	0.176045	0.0601812	0.212749	0.316871	-0.315226	0.222786	0.0592391	-0.661312	-1.22232	-1.90386	-0.440202
maker-superscaffold12-snap-gene-80.31-mRNA-1	PREDICTED: uncharacterized protein LOC101253674	0.639769	-0.352657	0.639769	0.0770928	1.10188	0.713042	0.572452	0.41952	1.00957	0.0191018	-0.211295	-0.0131173	0.342217	0.316843	0.169144	-0.0483517	-0.914	-1.01251	-1.97497	-1.49349
maker-superscaffold13-snap-gene-59.28-mRNA-1	ubiquitin-protein ligase, putative	0.561052	-0.0754008	0.561052	0.121839	0.511266	0.630108	0.556188	0.645456	0.533105	0.65241	0.271324	0.340035	0.321618	0.0948876	0.17597	0.16919	-1.64402	-1.49545	-1.08423	-1.8464
snap_masked-scaffold3_605-processed-gene-19.11-mRNA-1	root phototropism	0.0984399	0.359367	0.0984399	0.611979	-0.416133	-0.876057	0.0493719	-0.171595	0.572334	0.651033	0.628301	0.801281	0.460065	0.685851	0.652442	0.86519	-1.15397	-1.31966	-1.43996	-1.15671
maker-superscaffold23-snap-gene-11.18-mRNA-1	dicarboxylate transporter chloroplastic-like	1.16649	1.44203	1.16649	1.49722	0.143116	0.101569	0.399482	0.291878	-0.751856	-0.192057	-0.430557	-0.225123	0.220826	-0.325694	0.0512988	0.0813599	-1.13848	-1.22951	-1.42147	-0.847024
maker-scaffold3_609-snap-gene-19.30-mRNA-1	mlp-like protein 423-like	0.692507	0.127278	0.692507	0.214906	-0.10382	0.242051	0.116787	0.0823471	-0.12523	0.146009	-0.44477	-0.307241	1.59721	0.84091	1.43634	1.24119	-0.737239	-1.71064	-2.45787	-1.54324
maker-superscaffold7-snap-gene-22.22-mRNA-1	nudix hydrolase isoform 1	0.865507	0.823106	0.865507	0.927148	-0.201994	-0.117122	-0.115168	-0.190857	0.1984	0.237721	0.0656034	0.118902	0.420683	0.158647	0.38896	0.239622	-1.11265	-1.1883	-1.24294	-1.14078
maker-superscaffold4-snap-gene-21.30-mRNA-1	N/A	0.800056	0.810778	0.800056	1.09638	0.021384	0.361134	0.275004	0.320691	-0.0461664	0.0941404	0.0441967	0.277952	0.297989	-0.269864	0.505288	0.369566	-1.10236	-1.66094	-2.03906	-0.95623
maker-superscaffold3-snap-gene-52.20-mRNA-1	N/A	0.398992	1.02815	0.398992	0.930549	0.954516	0.157473	1.22247	1.08465	-0.165413	-0.0555485	-0.14925	-0.24666	-0.260859	-0.153992	-0.44329	-0.324714	-1.33758	-1.2618	-0.749116	-1.02757
maker-superscaffold6-snap-gene-7.19-mRNA-1	isph protein	1.0156	0.961546	1.0156	1.16108	0.897381	0.300005	0.98451	0.791129	-0.172022	-0.202005	-0.467243	-0.487983	0.105209	0.0251506	-0.116005	-0.199159	-1.36724	-1.48276	-1.36796	-1.39485
maker-superscaffold36-snap-gene-7.26-mRNA-1	salt tolerance-like protein	0.761975	0.633972	0.761975	0.565774	0.729089	-0.166076	0.571905	0.418149	0.386896	0.34948	0.0939392	-0.0574178	0.137177	0.120624	0.222784	0.0438982	-1.68018	-1.3469	-1.07455	-1.4725
maker-superscaffold25-snap-gene-14.19-mRNA-1	PREDICTED: uncharacterized protein LOC102587808 isoform X2	0.161819	0.142944	0.161819	0.282875	-0.191375	2.36543	-0.157164	-0.149055	0.205396	0.425756	0.104972	0.305992	0.658845	0.102379	0.703206	0.273618	-1.13657	-1.30877	-1.89953	-1.05259
maker-superscaffold13-snap-gene-9.2-mRNA-1	N/A	1.17226	1.02942	1.17226	1.08447	-0.529013	0.501469	-0.370373	0.360682	-0.644881	-0.339773	-0.115348	-0.198447	0.580304	-0.158906	0.40975	0.449915	-0.543142	-0.832316	-2.49256	-0.535773
snap_masked-superscaffold2-processed-gene-40.14-mRNA-1	zinc finger b-box domain containing protein 1 isoform 1	1.00917	0.756802	1.00917	0.822389	0.530131	0.181641	0.459729	0.23478	0.66721	0.415113	0.16542	0.200717	-0.0506931	-0.157008	-0.123035	-0.251441	-1.81099	-1.66195	-0.585312	-1.81185
maker-superscaffold8-snap-gene-57.30-mRNA-1	vacuolar cation proton exchanger 5-like	0.636589	1.04868	0.636589	0.944687	0.12358	0.207221	0.118557	0.117373	-0.0783639	-0.23214	-0.189015	-0.0313099	-0.188283	0.235332	-0.121751	0.109056	-0.608577	-0.885295	-0.835713	-1.00722
snap_masked-scaffold3_609-processed-gene-16.12-mRNA-1	polygalacturonase-1 non-catalytic subunit beta-like	1.26899	1.41273	1.26899	1.54167	-0.442386	-0.0621794	-0.485356	-0.280016	-0.55249	-0.018781	-0.0800022	0.0696742	-0.343846	-0.15053	-0.0197502	0.0151619	-0.550185	-0.308652	-2.24194	-0.0411103
maker-superscaffold1-snap-gene-56.16-mRNA-1	trans-cinnamate 4-monooxygenase-like	1.19989	1.09232	1.19989	1.32536	-0.499592	0.344889	-0.176277	-0.148775	-0.0735158	0.154421	-0.0417434	0.147361	0.11902	-0.435985	0.120841	-0.0245799	-0.760462	-1.28946	-1.47512	-0.778478
maker-scaffold3_609-snap-gene-24.22-mRNA-1	homeobox-leucine zipper protein hat5-like	1.13227	0.825693	1.13227	0.676623	0.499262	-0.195796	0.284414	0.0844975	0.230248	0.0979521	-0.0938387	-0.179022	-0.165843	0.138955	-0.0671384	-0.299225	-0.919709	-0.826358	-0.825504	-1.52974
maker-superscaffold12-snap-gene-79.23-mRNA-1	anion exchange family protein	0.645221	0.909013	0.645221	0.849636	0.608802	-0.65393	0.814293	0.531804	0.110683	0.116527	-0.00943962	-0.137078	0.732146	0.454179	0.52311	0.310726	-1.71277	-1.75123	-1.42499	-1.56193
maker-superscaffold7-snap-gene-25.26-mRNA-1	blue copper protein	0.114026	-0.276304	0.114026	-0.932039	0.355889	1.46549	-0.118762	-0.386674	0.141977	-0.0388112	-0.299711	0.000374252	0.641095	1.02565	0.869192	0.79022	-0.78762	-0.594694	-1.38752	-0.695808
maker-scaffold3_609-snap-gene-21.24-mRNA-1	two-component response regulator arr3-like	1.5009	1.06686	1.5009	1.19207	-0.206629	0.596736	-0.234268	0.130821	0.140005	-0.135619	-0.844685	-0.214325	0.257609	-0.131606	0.342588	0.210294	-1.16403	-1.28118	-2.36464	-0.361791
maker-scaffold3_609-snap-gene-19.29-mRNA-1	mlp-like protein 423-like	0.241342	-0.270814	0.241342	-0.108838	0.333378	0.65645	0.329056	0.383131	-0.0645317	-0.00994911	-0.286988	-0.185066	1.54977	0.745184	1.34378	1.31888	-0.85997	-1.46843	-2.70777	-1.17996
maker-superscaffold7-snap-gene-1.25-mRNA-1	sulfite exporter family protein isoform 2	1.12434	0.895192	1.12434	0.854055	0.478352	0.340713	0.279858	0.0845083	0.479711	-0.0279226	-0.382714	-0.249335	-0.0421389	-0.0111554	0.175387	-0.212405	-1.06396	-0.944602	-1.44877	-1.45347
maker-superscaffold1-snap-gene-35.22-mRNA-1	myb-related protein myb4-like	2.06226	1.43969	2.06226	1.66423	-0.159342	1.51485	-0.257624	-0.371072	0.23007	0.421401	-0.334693	0.217256	-0.0278301	-1.28389	-0.1385	-0.797046	-1.22385	-0.846634	-2.54943	-1.62211
maker-superscaffold8-snap-gene-59.18-mRNA-1	probable s-adenosylmethionine-dependent methyltransferase at5g37990-like	1.16839	0.550836	1.16839	0.795419	0.0519153	1.29933	-0.0756609	-0.0288776	0.384021	0.506468	-0.103076	0.177677	0.567774	-0.375191	0.512323	0.128197	-1.30187	-1.15218	-2.87909	-1.3948
snap_masked-superscaffold10-processed-gene-39.11-mRNA-1	dna topoisomerase 2-like	1.07498	1.23378	1.07498	1.35587	-0.755613	0.424894	-0.364908	0.293186	-0.851765	-0.248708	-0.0582313	-0.180982	0.350415	-0.0952048	0.372619	0.395562	-0.424742	-1.0138	-2.33452	-0.247803
maker-superscaffold1-snap-gene-28.40-mRNA-1	sulfate transporter -like	0.688996	1.02296	0.688996	0.900456	0.798313	-0.321868	0.807986	0.582464	0.841744	0.729615	0.625582	0.637092	-0.265168	-0.00531965	-0.64527	-0.560019	-1.99278	-1.86778	-1.06118	-1.60482
snap_masked-superscaffold8-processed-gene-70.6-mRNA-1	9-cis-epoxy-carotenoid dioxygenase 2	-0.16541	-0.358343	-0.16541	-0.411993	-0.629473	3.41891	-0.464815	-0.322653	0.527925	0.642041	0.39946	0.272896	0.413937	0.571152	0.440917	0.340529	-1.55621	-1.08943	-0.0974243	-1.76661
snap_masked-superscaffold1-processed-gene-21.6-mRNA-1	bifunctional 3-dehydroquinate dehydratase shikimate chloroplastic-like	-0.275005	-0.467047	-0.275005	-0.175313	0.204642	2.81125	0.468878	0.614464	0.165048	0.895732	0.0171206	0.454955	1.28597	-0.0475725	0.907156	0.422237	-1.46399	-1.47951	-2.29765	-1.76636
maker-superscaffold7-snap-gene-15.21-mRNA-1	atp binding microtubule motor family protein isoform 2	1.21647	1.38885	1.21647	1.41161	-0.721473	0.0466249	-0.497975	-0.0919562	-0.486152	-0.272792	-0.0429939	-0.279678	0.102039	-0.185575	0.112139	0.229603	-0.30664	-0.993422	-1.43981	-0.405346
maker-superscaffold9-snap-gene-9.22-mRNA-1	ankyrin repeat family protein regulator of chromosome condensation family protein isoform 2	0.0858562	0.299998	0.0858562	0.225837	0.674772	0.844367	0.595005	0.515571	0.421587	0.291377	0.258494	0.382856	0.0515701	0.40823	0.12752	0.253379	-1.55826	-1.37239	-1.13143	-1.4602
snap_masked-superscaffold12-processed-gene-76.7-mRNA-1	auxin-responsive protein	0.298258	-0.329247	0.298258	-0.131369	1.347	1.50954	0.864782	0.839291	0.494577	0.0649512	0.122391	0.174456	0.191265	0.187206	-0.194816	-0.304187	-1.39849	-1.27899	-1.39506	-1.35981
snap_masked-scaffold3_605-processed-gene-0.8-mRNA-1	probable mannitol dehydrogenase-like isoform 1	0.781845	0.00348164	0.781845	0.0134278	1.13431	1.5073	0.861865	0.895533	-0.313833	-0.347369	-0.527086	-0.319766	0.0389745	-0.269395	0.253724	0.0519721	-1.19957	-0.893992	-1.27239	-1.18088
maker-superscaffold1-snap-gene-14.27-mRNA-1	myb-related protein 330-like	1.17848	0.840974	1.17848	0.999752	0.078133	0.343848	0.118549	0.290111	-0.139767	-0.103463	-0.217438	0.109211	0.0810605	-0.0376308	0.0995802	0.106799	-0.781925	-1.11745	-2.45498	-0.572315
snap_masked-superscaffold8-processed-gene-59.4-mRNA-1	chlorophyll a b binding	0.657083	-0.0732201	0.657083	0.316812	0.317228	0.684087	0.451289	0.491994	0.185904	0.0160363	-0.39474	-0.593721	0.798373	-0.222925	0.231609	0.493098	-1.16198	-1.02711	-0.949052	-0.877853
maker-scaffold3_897-snap-gene-0.12-mRNA-1	beta-expansin 3	2.17367	1.78611	2.17367	1.75512	-0.710112	0.0215202	-0.656637	-0.314233	-0.358189	0.0810806	-0.0444037	-0.0429502	-0.17412	-0.425647	0.310415	0.716788	-1.39337	-1.19906	-2.52111	-1.17853
maker-superscaffold2-snap-gene-40.26-mRNA-1	PREDICTED: uncharacterized protein LOC100242579	1.74945	0.667315	1.74945	1.14573	-0.795498	4.32323	-0.892335	-0.886747	0.183111	0.339359	-1.02109	-0.242098	1.03314	-1.60351	1.04106	-0.293545	-1.55199	-0.407619	-2.23399	-2.30344
maker-superscaffold8-snap-gene-80.33-mRNA-1	apyrase-like isoform x2	0.315351	-0.143725	0.315351	-0.0520067	0.598645	1.46851	0.598932	0.741419	0.450916	0.486325	0.0687175	0.147136	0.663182	-0.594371	0.499662	0.00730869	-1.14082	-1.29918	-2.05655	-1.07479
maker-scaffold3_605-snap-gene-22.19-mRNA-1	3-deoxy-d-arabino-heptulosonate-7-phosphate synthase	1.17359	0.894233	1.17359	1.21679	-0.255226	0.986301	-0.270538	-0.0439213	0.0566309	0.474369	0.00638711	0.375672	0.768725	0.00526915	0.772624	0.490675	-1.59403	-1.53999	-3.13161	-1.55955
maker-superscaffold18-snap-gene-40.25-mRNA-1	nuclear transport factor 2 family protein	0.940911	0.450802	0.940911	0.481411	0.985044	0.282089	0.706613	0.444766	0.507919	0.096267	-0.141175	-0.0634599	0.444677	0.185256	0.167727	0.0468972	-1.68343	-1.87406	-1.02063	-1.89853
maker-superscaffold8-snap-gene-68.28-mRNA-1	PREDICTED: uncharacterized protein LOC102600719 isoform X1	1.19849	1.67815	1.19849	1.6863	-0.362394	-0.645392	-0.30432	-0.335327	-0.350627	-0.166591	-0.154073	-0.148173	-0.0810157	-0.305917	0.131186	0.175727	-0.377238	-0.709931	-1.55296	-0.574393
maker-superscaffold17-snap-gene-61.18-mRNA-1	probable carbohydrate esterase at4g34215-like	1.20097	0.335913	1.20097	0.731376	-0.613001	1.24086	-0.201303	0.12099	0.93883	0.23927	0.136226	0.378788	-0.385634	-0.466071	-0.27281	-0.509165	-0.356908	-0.616037	-2.47349	-0.629778
maker-superscaffold4-snap-gene-10.35-mRNA-1	chloroplast-targeted copper chaperone	1.40854	1.41701	1.40854	1.47949	0.0260533	-0.61987	0.129386	0.0518296	-0.110225	0.137203	0.0216765	-0.0400309	-0.027919	0.0751974	0.0404772	0.207127	-1.07951	-1.24123	-2.46593	-0.817814
maker-superscaffold12-snap-gene-40.21-mRNA-1	flavonol 4 -sulfotransferase-like	1.33836	1.23877	1.33836	1.39179	-0.671203	0.508464	-0.400888	-0.247893	-0.74502	-0.441607	-0.774664	-0.413338	0.789631	-0.181194	0.748866	0.624757	-0.556111	-0.790503	-2.11337	-0.643212
maker-superscaffold28-snap-gene-43.21-mRNA-1	homeobox isoform 1	0.343059	0.213159	0.343059	0.0246564	1.4309	0.242209	1.38848	0.809448	0.525002	0.0783669	-0.228805	-0.320383	0.0455394	0.333591	-0.0337459	-0.134447	-1.64641	-1.25239	-0.432538	-1.72875
maker-scaffold3_609-snap-gene-52.32-mRNA-1	bidirectional sugar transporter sweet15-like	1.05249	-0.0836523	1.05249	0.131734	1.07237	0.972363	0.234729	0.204854	1.03709	0.68361	0.0915557	0.491667	-0.0944068	0.324492	0.322157	-0.0751738	-1.53521	-1.13301	-2.96894	-1.78122
maker-superscaffold12-snap-gene-1.18-mRNA-1	indole-3-acetic acid-amido synthetase -like	0.676294	-0.32982	0.676294	-0.705638	0.449488	0.755815	-0.0737464	-0.0273015	-0.383922	-0.597437	-0.876491	-0.513391	0.630844	1.25187	0.667727	0.570411	-0.0861124	-0.737795	-0.836479	-0.51061
maker-superscaffold7-snap-gene-4.23-mRNA-1	aquaporin tip1-3-like	0.0715706	0.0453769	0.0715706	0.363877	1.18566	1.02849	0.655806	0.64105	0.47632	0.227997	-0.140179	0.0504736	-0.173673	0.402938	0.183373	-0.0435883	-1.93293	-1.52522	-2.45841	-1.78967
snap_masked-superscaffold3-processed-gene-33.11-mRNA-1	immunoglobulin g-binding protein h	-0.0195537	0.119625	-0.0195537	0.0809548	0.57864	0.64168	0.28939	0.476902	0.33459	0.703949	0.649698	0.701418	0.29527	0.705475	0.467538	0.687083	-1.37314	-0.874104	-3.47294	-0.972916
snap_masked-superscaffold1-processed-gene-30.18-mRNA-1	37 kda inner envelope membrane chloroplastic-like	0.967185	1.00372	0.967185	1.00293	0.846862	-0.129951	0.820321	0.543008	-0.168176	-0.110039	-0.216731	-0.227585	0.27474	0.170223	0.353358	0.327013	-1.43898	-1.77937	-1.6269	-1.57881
maker-superscaffold7-snap-gene-22.34-mRNA-1	lactoylglutathione lyase glyoxalase i family protein	0.717351	-0.135344	0.717351	-0.173568	-0.632132	-0.186046	-0.357262	-0.191956	0.423766	0.543751	0.689495	0.707266	0.667429	0.803039	0.219933	0.440814	-0.891655	-1.23325	-1.13392	-0.99506
maker-superscaffold9-snap-gene-33.12-mRNA-1	PREDICTED: uncharacterized protein LOC100249222	0.846661	0.966301	0.846661	0.993189	0.743047	0.0895191	0.924562	0.555862	-0.0428352	-0.466409	-0.0509744	-0.0441125	-0.313697	0.458978	-0.300445	0.0825969	-1.42648	-1.29685	-1.44902	-1.11655
snap_masked-superscaffold6-processed-gene-57.1-mRNA-1	N/A	0.991752	1.09699	0.991752	1.08333	-0.221435	0.672658	-0.178264	-0.121419	-0.263332	-0.0441106	-0.0412978	-0.176902	0.439612	-0.0810994	0.479732	0.151874	-0.949873	-1.12536	-1.90181	-0.802797
maker-superscaffold17-snap-gene-0.18-mRNA-1	fructokinase-5-like isoform x1	0.679203	0.432499	0.679203	-0.034164	0.608988	-0.155652	-0.428976	-0.135513	0.0483557	-0.358554	-0.475329	-0.288937	0.629727	0.785712	0.813315	0.46217	-0.4358	-1.09013	-1.1596	-0.576522
snap_masked-superscaffold8-processed-gene-55.3-mRNA-1	9-cis-epoxy-carotenoid dioxygenase 1	0.890792	0.10765	0.890792	0.1222	-0.196532	2.56386	0.0146391	0.275147	0.848171	1.00489	0.00443054	0.114205	0.0674617	0.0746356	-0.41205	-0.484005	-1.72655	-1.30041	-1.08357	-1.77575
maker-scaffold3_609-snap-gene-15.19-mRNA-1	polygalacturonase at1g48100-like	1.02104	1.29206	1.02104	1.13731	-0.195123	0.446716	-0.186476	-0.00604565	-0.178286	0.123899	0.128546	0.118968	-0.146271	-0.398345	0.243376	0.364963	-0.478065	-0.922148	-2.78351	-0.603649
maker-superscaffold2-snap-gene-60.30-mRNA-1	btb poz domain-containing protein at1g63850-like	0.761265	1.04916	0.761265	1.17397	-0.0118939	0.735147	0.141853	0.190779	-0.0869649	0.114867	0.0885848	0.190242	0.00504066	0.0230531	0.0874953	0.167251	-1.13351	-0.981042	-2.27125	-1.00531
snap_masked-superscaffold29-processed-gene-28.5-mRNA-1	dna-binding protein escarola-like	1.21732	0.365795	1.21732	0.338438	0.876205	1.33441	1.06726	0.802506	-0.0874996	-0.358988	-0.462629	-0.188773	0.107934	-0.0943601	0.495781	-0.0325449	-1.54878	-1.57329	-1.67192	-1.8042
maker-superscaffold21-snap-gene-40.42-mRNA-1	tetratricopeptide repeat-like superfamily protein isoform 1	1.12325	1.51583	1.12325	1.45402	-0.194052	0.283394	-0.215871	0.113143	-0.568934	-0.282135	-0.279776	-0.139508	-0.133698	-0.199677	-0.0311634	0.0548367	-0.246382	-0.440865	-2.8323	-0.10337
maker-superscaffold15-snap-gene-83.40-mRNA-1	glutamine amidotransferase ylr126c-like	0.87528	0.280725	0.87528	0.16428	1.06921	1.70555	0.375645	0.450428	0.816561	0.394754	0.20529	0.25622	0.013485	-0.194426	-0.0685015	-0.387178	-1.22527	-1.74543	-2.24883	-1.61307
maker-superscaffold5-snap-gene-15.14-mRNA-1	tonoplast intrinsic protein	0.334866	0.558975	0.334866	0.369887	0.183144	1.45971	0.559788	0.740536	-0.433457	0.223024	-0.282101	-0.0812272	-0.301158	0.680028	0.0336002	0.148987	-1.33148	-0.959785	-1.37017	-0.868035
maker-superscaffold7-snap-gene-17.32-mRNA-1	PREDICTED: uncharacterized protein LOC100266589	0.0800748	0.495912	0.0800748	0.8164	-0.112897	0.00161499	0.736261	0.224835	-0.133959	0.957492	0.576564	0.465429	0.313854	0.165303	0.301749	0.134811	-1.26142	-1.14567	-1.42571	-1.27072
snap_masked-superscaffold2-processed-gene-2.3-mRNA-1	lipid-binding protein at4g00165	1.05196	0.857596	1.05196	0.85216	0.548067	-0.0808442	0.424083	0.452728	-0.255399	-0.0953568	-0.124425	-0.0470736	-0.0664878	-0.0129507	-0.00217979	0.276379	-0.941128	-0.977069	-2.21785	-0.694165
maker-superscaffold21-snap-gene-52.28-mRNA-1	heat shock transcription factor	0.878038	0.706157	0.878038	0.701956	0.508483	0.946663	0.331164	0.298834	0.634994	0.0345015	-0.0825045	-0.145947	-0.0883124	0.459673	0.401749	-0.498374	-1.48459	-1.30836	-1.69839	-1.47378
maker-superscaffold6-snap-gene-76.20-mRNA-1	mate efflux family protein chloroplastic-like	0.878932	1.17159	0.878932	1.18106	0.124378	1.11289	0.46047	0.351874	-0.123884	-0.160692	-0.316848	-0.188376	0.474361	-0.283846	0.365489	-0.0995118	-1.36101	-1.23388	-1.84722	-1.38472
maker-scaffold3_609-snap-gene-48.24-mRNA-1	ref srpp-like protein at1g67360-like	0.183056	-0.318613	0.183056	-0.289206	1.60027	1.26659	0.986048	0.728978	1.43503	0.202242	0.0119854	0.232857	0.11231	0.260979	-0.0131938	-0.309456	-1.47727	-1.66773	-1.48608	-1.64186
maker-superscaffold1-snap-gene-16.30-mRNA-1	bifunctional epoxide hydrolase 2-like	0.159779	-0.0922608	0.159779	0.0644104	-0.343486	0.947828	-0.619352	-0.203793	0.265248	0.729869	-0.000447408	0.0881413	1.36628	0.909425	1.36599	0.971157	-1.36429	-1.49116	-1.77133	-1.14179
maker-superscaffold6-snap-gene-61.29-mRNA-1	vesicle-associated protein 1-3-like	0.461786	-0.115165	0.461786	-0.388525	1.11119	0.591735	0.893867	0.940029	0.684319	0.302865	0.2899	0.111313	-0.30781	-0.155173	-0.303807	-0.384996	-0.614867	-1.30015	-1.21311	-1.06518
maker-superscaffold28-snap-gene-17.27-mRNA-1	basic chitinase	1.31068	0.449688	1.31068	0.0185543	1.66895	1.50086	-0.454284	1.02486	0.55679	-0.484489	-0.228995	-0.0158204	0.391846	0.476892	0.46289	0.578551	-1.6636	-1.77972	-3.38494	-1.73937
maker-superscaffold4-snap-gene-21.35-mRNA-1	N/A	0.563972	0.798325	0.563972	1.0643	-0.61435	0.598727	0.306207	0.384923	-0.108463	0.27052	0.264264	0.409373	0.486988	-0.0242831	0.662267	0.538152	-1.09396	-1.95897	-2.12389	-0.988077
maker-scaffold3_609-snap-gene-7.33-mRNA-1	lysine histidine transporter-like 6-like	1.48349	1.56728	1.48349	1.63991	-0.242167	-0.597558	-0.123757	0.108661	-0.637794	-0.131579	-0.279378	-0.158831	-0.0433617	-0.153857	-0.0286791	0.0425727	-1.05057	-1.03829	-1.50663	-0.332954
maker-superscaffold13-snap-gene-85.31-mRNA-1	expansin alpha isoform 1	1.79126	1.48354	1.79126	1.32584	-0.179169	-0.425874	-0.118461	0.0162119	0.654534	0.307651	0.0254857	0.221962	-0.0297773	-0.508056	0.0870442	-0.409282	-0.780623	-1.32914	-3.26612	-0.658289
snap_masked-superscaffold20-processed-gene-10.1-mRNA-1	cell wall	0.770514	0.150713	0.770514	0.441511	0.82201	0.93639	0.987648	0.872263	-0.332674	0.122174	0.0542088	0.089072	0.568498	0.00887979	0.779659	0.705664	-0.499393	-1.79437	-4.37952	-1.07377
maker-superscaffold13-snap-gene-5.18-mRNA-1	1-aminocyclopropane-1-carboxylate oxidase 5-like	0.758765	-0.490203	0.758765	-0.113212	0.490148	1.75387	-0.602677	-0.212829	0.406374	-1.0764	-0.726413	-0.491191	0.520871	0.563623	1.30965	0.45978	-0.588856	-0.579891	-1.51814	-0.622036
snap_masked-superscaffold8-processed-gene-55.4-mRNA-1	9-cis-epoxy-carotenoid dioxygenase 1	0.689068	0.0603723	0.689068	0.187589	-0.0503351	2.50643	-0.130538	0.270442	1.11793	0.927401	-0.0586437	0.150228	0.214846	-0.141038	-0.0556379	-0.260278	-1.67283	-1.5862	-1.20544	-1.65243
maker-superscaffold12-snap-gene-79.34-mRNA-1	late embryogenesis abundant protein	0.0854482	-0.801506	0.0854482	-0.36379	0.269539	3.76804	-0.0340875	-0.0688153	1.73522	0.350081	0.122229	0.461703	0.548453	0.23983	2.23163	0.15825	-2.45219	-0.776121	-2.54367	-3.01568
maker-superscaffold28-snap-gene-43.23-mRNA-1	nitrate transporter 1:2 isoform 2	-0.175921	0.435267	-0.175921	0.0518245	0.670685	0.167295	0.636388	0.442171	0.958451	0.856453	0.306065	0.251603	0.83413	0.832791	0.844909	0.506634	-1.87534	-1.93506	-1.86278	-1.76965
maker-superscaffold17-snap-gene-4.31-mRNA-1	leucine-rich repeat structural protein orf147	0.647617	0.477284	0.647617	0.460863	1.21109	0.0128968	0.992765	0.615161	0.423302	-0.163514	-0.135299	-0.110384	0.0945382	0.327346	-0.129359	0.1504	-1.62	-1.38681	-0.853266	-1.66225
maker-superscaffold10-snap-gene-12.41-mRNA-1	s-adenosyl-l-methionine-dependent methyltransferases superfamily protein isoform 2	1.69268	1.17796	1.69268	1.31354	-0.530928	-0.701975	-0.362705	-0.245505	-0.0866861	0.145498	0.196503	0.114883	-0.0626076	-0.349321	0.0698718	0.202337	-0.685977	-1.01973	-1.65207	-0.908445
maker-superscaffold13-snap-gene-87.28-mRNA-1	transcription factor bhlh135-like	0.56347	0.352802	0.56347	0.121697	0.110906	-0.351031	0.129883	0.390153	-0.155552	0.931697	0.835176	0.542917	1.01076	0.544243	0.599614	0.983534	-1.2663	-1.5912	-3.20456	-1.11168
maker-superscaffold7-snap-gene-47.24-mRNA-1	c-terminal processing chloroplastic-like	0.596269	0.556229	0.596269	0.522786	1.34299	0.489661	1.30553	0.98566	0.357709	0.17619	-0.131562	-0.360412	0.147074	0.0453958	0.0669605	-0.228325	-1.63931	-1.71187	-1.08668	-2.03056
maker-scaffold3_819-snap-gene-0.15-mRNA-1	strictosidine synthase 1-like	1.36514	0.486984	1.36514	0.641267	0.750801	1.05809	0.540348	0.523481	-0.027006	-0.146364	-0.642109	-0.455777	0.863083	0.258351	0.744648	0.648479	-1.7567	-1.8005	-2.75242	-1.66494
maker-superscaffold15-snap-gene-28.27-mRNA-1	cytochrome p450 83b1-like	1.73296	1.66487	1.94733	1.2196	-1.40656	-0.918049	-0.987709	-0.898099	-0.299214	-0.415546	-0.486552	-0.154042	-0.0362432	-0.673563	0.0485894	-0.460975	-1.57553	-1.04416	-2.06387	-1.7837
maker-superscaffold8-snap-gene-59.28-mRNA-1	glycerol-3-phosphate acyltransferase 1-like	-0.446669	-0.776864	-0.446669	-0.986507	0.462471	1.15773	-0.898081	0.288365	0.153758	-0.233266	-0.125063	-0.0437451	0.889343	0.640699	0.748236	1.00028	0.0786399	-0.361574	-0.976023	-0.125063
maker-superscaffold21-snap-gene-57.44-mRNA-1	cdgsh iron-sulfur domain-containing protein 2-like	1.14353	0.660663	1.14353	0.724698	0.710709	-0.388346	0.485486	0.0885012	0.559068	-0.0428299	-0.104195	-0.164467	0.599072	0.123062	0.33751	0.18352	-1.35444	-1.79697	-0.995174	-1.91293
maker-superscaffold21-snap-gene-3.36-mRNA-1	tonoplast dicarboxylate transporter-like	0.269856	0.711893	0.269856	0.33925	1.41885	0.628264	1.27958	1.13367	0.0843785	0.0662546	0.0526229	-0.0723424	-0.317862	0.129021	-0.522454	-0.383698	-1.64598	-1.16262	-0.804135	-1.4744
snap_masked-superscaffold25-processed-gene-7.10-mRNA-1	ent-cassadiene c2-hydroxylase-like	0.903301	0.299164	0.903301	0.632147	0.733974	-0.140685	0.450324	0.40955	0.0822646	-0.182962	-0.296825	-0.148413	0.622069	0.0560054	0.474082	0.366885	-1.26126	-1.21315	-1.27442	-1.41534
maker-superscaffold5-snap-gene-12.14-mRNA-1	chalcone--flavonone isomerase-like isoform x1	1.28677	0.988075	1.28677	1.01912	0.24624	0.299695	0.114399	0.181753	0.308869	-0.106294	-0.156725	0.0705917	0.116984	-0.407897	0.325812	0.202083	-1.09593	-1.57277	-1.97868	-1.12885
maker-superscaffold21-snap-gene-59.23-mRNA-1	PREDICTED: uncharacterized protein LOC100259267	0.670023	0.916907	0.670023	0.891023	0.560818	0.294955	0.644763	0.542953	0.190775	-0.0704093	-0.0867342	0.00990223	0.167351	0.173926	0.0426449	0.0896531	-1.47883	-1.50882	-1.22921	-1.49172
snap_masked-superscaffold4-processed-gene-1.6-mRNA-1	ribosomal protein l34e superfamily	0.0412605	-0.452853	0.0412605	-0.10664	0.2369	1.14146	0.475983	0.335544	-0.171173	0.337444	-0.00476891	0.241547	0.279036	0.593998	0.136326	0.395144	-0.815826	-0.996881	-1.13309	-0.574678
maker-scaffold3_1003-snap-gene-1.16-mRNA-1	udp-arabinose 4-epimerase 1-like	1.01606	0.652568	1.01606	0.860583	1.39566	0.797624	1.2779	1.11116	-0.308954	-0.318391	-0.488735	-0.378153	-0.285853	-0.341436	-0.217936	-0.40985	-1.474	-1.09629	-1.47284	-1.33517
maker-superscaffold4-snap-gene-1.45-mRNA-1	zkt protein containing k-box and a tpr region	1.06043	1.03075	1.06043	1.06119	0.976021	-0.0627964	0.913326	0.63188	0.0785212	0.0366423	-0.101732	-0.21889	-0.0781265	-0.0412261	-0.00107947	-0.102002	-1.60302	-1.669	-1.30502	-1.6663
maker-scaffold3_605-snap-gene-21.18-mRNA-1	plastidial lipoyltransferase 2-like	0.432148	0.192022	0.432148	0.310243	0.309794	0.310804	0.154742	0.132691	1.12409	0.200648	0.517965	0.51134	0.315957	0.313495	0.107458	0.0387858	-1.16057	-1.31514	-1.47699	-1.45164
snap_masked-superscaffold21-processed-gene-28.0-mRNA-1	PREDICTED: uncharacterized protein LOC102599854	0.687721	1.19545	0.687721	1.12156	0.148372	0.100078	0.355289	0.208027	-0.840744	-0.0603907	-0.179489	-0.104766	-0.0496195	0.493648	-0.025582	0.212789	-1.27434	-1.29501	-0.820116	-0.560606
maker-superscaffold6-snap-gene-2.24-mRNA-1	homeobox leucine zipper family protein	0.216801	-0.60162	0.216801	-0.54366	0.816654	3.0093	0.361542	0.317543	1.64277	0.546648	0.0122162	0.323664	0.135031	0.102879	0.29087	-0.500033	-1.38712	-1.29695	-1.08233	-2.581
maker-scaffold3_709-snap-gene-0.32-mRNA-1	glutamate receptor	0.96818	1.41651	0.96818	1.29972	0.215613	0.982881	0.422161	0.198429	-0.236598	-0.381115	-0.313571	-0.282346	-0.0640782	0.178476	0.10233	0.130557	-1.00463	-1.03083	-2.4936	-1.07627
maker-superscaffold12-snap-gene-33.16-mRNA-1	peptidyl-prolyl cis-trans isomerase cyclophilin-type family protein	0.662074	0.826989	0.662074	0.868558	0.270047	-0.67485	0.334189	0.322078	0.151306	0.5295	0.294625	0.0267506	0.451287	0.178966	0.221154	0.0751584	-1.48908	-1.38433	-0.507817	-1.81867
maker-superscaffold8-snap-gene-61.14-mRNA-1	rhamnose biosynthesis 1 isoform 1	1.25311	1.30246	1.25311	1.52922	-0.514952	-0.0381508	-0.115273	-0.105942	-0.629718	-0.113587	-0.257399	-0.0849314	-0.10543	-0.574266	0.0336297	0.10986	-0.220394	-0.828359	-1.84088	-0.0521153
snap_masked-superscaffold1-processed-gene-47.4-mRNA-1	anthocyanidin 3-o-glucosyltransferase-like	1.25318	0.85744	1.25318	1.29056	-0.534593	-0.493275	-0.366081	-0.0849103	-0.672979	0.117573	0.076241	0.176742	0.162024	-0.177238	0.435432	0.587305	-0.626638	-1.00504	-2.10253	-0.146392
Cluster 15		A1	A2	A3	A4	F1	F2	F3	F4	G1	G2	G3	G4	H1	H2	H3	H4	L1	L2	L3	L4
snap_masked-scaffold3_955-processed-gene-2.1-mRNA-1	PREDICTED: uncharacterized protein LOC101299742	1.28533	0.517205	1.28533	0.794915	-0.876123	-0.226056	-0.911923	-1.12964	-0.725977	-1.07079	-1.35502	-0.973009	1.6162	1.27023	1.37589	1.23343	-0.636407	0.0457767	-1.58276	0.063399
maker-superscaffold14-snap-gene-55.72-mRNA-1	delta-cadinene synthase isozyme	2.68899	1.95221	2.68899	1.81567	1.5046	0.136775	1.28495	1.15392	-2.63257	-2.63257	-2.03611	-2.13279	0.54646	0.592239	0.183002	0.163817	-0.882824	-1.93125	-0.438801	-2.02471
maker-superscaffold8-snap-gene-27.17-mRNA-1	calcium-dependent protein kinase	1.92702	1.53357	1.92702	1.82147	-0.635253	0.0536702	-1.55839	-1.46396	-1.55175	-1.31508	-1.12408	-1.44847	1.02287	0.600528	1.12808	0.608452	-0.188262	-0.255887	-1.11916	0.0376198
maker-superscaffold10-snap-gene-28.23-mRNA-1	ras-related protein rab7-like	1.7276	1.89741	1.7276	1.82787	-1.76298	-1.59305	-1.2683	-1.1964	-1.11221	-0.931909	-1.58283	-0.725241	1.2663	0.834437	1.05465	0.912841	-0.209123	-0.325747	-0.187179	-0.35372
snap_masked-superscaffold1-processed-gene-49.9-mRNA-1	defective in induced resistance 1 protein	3.17461	2.77761	3.17461	2.6451	0.721369	0.0013072	-0.023849	0.19928	-1.67044	-2.34209	-2.07077	-1.83091	-0.650187	-0.20393	-0.0818808	-0.35817	-0.286206	-0.545141	-2.75826	0.127944
maker-superscaffold13-snap-gene-36.25-mRNA-1	ribosomal protein l5 b isoform 2	2.0778	1.28419	2.0778	1.25443	1.58059	0.150943	0.914325	0.715166	-1.67688	-1.67688	-1.67688	-1.67688	0.29802	1.25896	1.0122	0.555478	-1.67688	-1.67688	-1.44176	-1.67688
maker-superscaffold17-snap-gene-67.37-mRNA-1	---NA---	1.83198	2.15661	1.83198	1.97348	-1.15821	-1.17542	-1.30737	-1.32646	-1.27654	-1.25548	-1.39822	-1.20792	1.94063	2.12434	1.8427	1.78145	-1.39822	-1.39822	-1.39822	-1.18285
snap_masked-superscaffold7-processed-gene-49.4-mRNA-1	cyp76C4	3.22134	3.9207	3.22134	3.94968	0.850887	0.0538091	0.701912	0.825085	0.6028	0.844184	0.636591	0.657686	0.1631	0.158925	0.0961911	0.084142	-1.79021	-1.63266	-2.31116	-1.62823
snap_masked-superscaffold15-processed-gene-79.21-mRNA-1	basic form of pathogenesis-related protein 1	2.61739	1.36155	2.61739	0.575893	1.6501	1.03132	-0.314342	0.44513	-0.64352	-1.46616	-2.38096	-2.12351	-0.305248	-1.06967	0.0908126	-0.506099	0.00700508	-0.115	-1.13812	-0.333965
snap_masked-superscaffold6-processed-gene-132.29-mRNA-1	hypothetical protein MTR_4g087540	2.04451	2.53729	2.04451	2.09225	-0.885108	-1.27127	-0.217636	-0.635208	-2.62798	-2.45805	-2.62798	-2.62798	1.08131	1.18277	0.964421	0.471487	0.262859	-0.0914264	0.859381	-0.0981558
Cluster 16		A1	A2	A3	A4	F1	F2	F3	F4	G1	G2	G3	G4	H1	H2	H3	H4	L1	L2	L3	L4
maker-superscaffold6-snap-gene-58.21-mRNA-1	PREDICTED: uncharacterized protein LOC102586936	-2.09456	-2.58061	-2.09456	-2.63707	0.344944	-1.13693	0.201369	-0.444326	0.948052	0.394206	0.0834322	-0.186845	0.425982	0.364787	-0.133963	-0.831937	2.11232	2.11877	3.65013	1.49682
maker-superscaffold1-snap-gene-74.24-mRNA-1	isoform 1	-3.41529	-2.99435	-3.41529	-2.93973	-0.445985	-1.02825	-0.192902	0.0149546	0.629486	1.0111	0.938419	0.651327	1.01281	0.885448	0.982957	1.02565	1.54225	1.64337	2.4775	1.61651
maker-superscaffold1-snap-gene-70.1-mRNA-1	N/A	-1.99651	-2.20224	-1.99651	-2.55042	0.343728	-0.732432	0.0993806	0.0993076	0.58251	0.392535	-0.0385686	-0.504515	-0.0415456	-0.107126	-0.0541654	-0.428086	1.9403	2.09514	3.60704	1.49218
maker-superscaffold2-snap-gene-27.26-mRNA-1	PREDICTED: uncharacterized protein ycf36-like isoform 1	-2.09828	-3.04639	-2.09828	-2.38183	0.047061	-1.04236	0.047792	-0.167573	0.190331	0.349197	-0.0504218	-0.524045	1.23131	0.952379	0.870043	0.368879	1.35223	1.70261	3.07397	1.22336
snap_masked-superscaffold21-processed-gene-27.2-mRNA-1	protein early flowering 4	-2.07035	-2.01767	-2.07035	-2.09797	-1.31721	-1.19901	-1.39852	-1.0121	0.239532	0.670517	0.516595	0.568304	0.589545	0.518345	0.443755	-0.0700902	1.99796	2.42583	3.28174	2.00116
maker-superscaffold17-snap-gene-13.31-mRNA-1	dna polymerase epsilon catalytic subunit	-1.4281	-2.52951	-1.4281	-3.13189	0.651017	-0.459553	-0.313685	-0.280247	0.557381	0.170915	0.0551218	-0.198851	-0.038706	0.50861	0.0516722	-0.301974	1.52528	2.01305	3.48836	1.0892
maker-superscaffold6-snap-gene-5.41-mRNA-1	PREDICTED: uncharacterized protein LOC102591329	-1.79765	-1.93767	-1.79765	-1.9483	-0.24208	-1.23061	-0.565815	-0.51199	0.526354	0.515658	0.138387	-0.302914	0.51241	0.226149	0.336845	0.0534801	1.74539	1.96965	2.97156	1.33881
maker-superscaffold15-snap-gene-69.41-mRNA-1	PREDICTED: uncharacterized protein LOC102598543 isoform X1	-2.64666	-2.97956	-2.64666	-2.74901	-0.73663	-0.6019	-0.737095	-0.678043	0.781348	0.762212	0.748731	0.645493	0.609889	0.728986	0.701946	0.556964	1.9601	1.99523	2.71293	1.57174
maker-scaffold3_417-snap-gene-0.24-mRNA-1	hypothetical protein MTR_7g027580	-1.44969	-2.51299	-1.44969	-1.89408	0.549732	-1.75935	-0.131441	-0.414295	-0.561116	-1.42074	-1.46005	-2.31094	1.40306	1.56102	0.995488	0.371032	2.53955	2.43038	3.38213	2.13201
maker-superscaffold34-snap-gene-12.20-mRNA-1	zinc finger protein constans-like 16	-1.2381	-1.94417	-1.2381	-1.67289	-1.09336	-1.40858	-1.1411	-1.01209	0.65748	0.509338	0.190682	-0.102409	0.0107286	-0.494249	-0.159413	-0.35148	2.36651	2.43848	3.30421	2.37851
maker-superscaffold6-snap-gene-10.20-mRNA-1	glycine-rich rna-binding protein 7-like isoform x2	-1.93919	-2.29586	-1.93919	-2.2967	-0.701871	-0.651834	-0.380749	-0.326646	0.604771	0.186071	0.151706	-0.196959	0.565263	-0.106387	0.376878	0.324301	2.27392	2.03068	2.52111	1.80069
Cluster 17		A1	A2	A3	A4	F1	F2	F3	F4	G1	G2	G3	G4	H1	H2	H3	H4	L1	L2	L3	L4
maker-superscaffold7-snap-gene-10.33-mRNA-1	seven transmembrane mlo family protein	-0.741466	-0.741466	-0.741466	0.0675367	0.422677	1.78635	0.656884	0.618617	0.406492	0.418809	-0.390969	0.135886	-0.478432	0.178446	0.272175	-0.19451	-0.500236	-0.00854569	-0.741466	-0.42532
maker-superscaffold13-snap-gene-104.32-mRNA-1	receptor-like protein kinase-like	-0.643854	-0.933701	-0.643854	-0.759757	0.968435	1.67337	0.577808	0.296699	0.542327	0.34177	0.279562	0.251273	-0.278449	-0.0541314	-0.127953	-0.0877878	-0.315402	-0.0774012	-0.590694	-0.418254
maker-superscaffold28-snap-gene-1.17-mRNA-1	atp-dependent zinc metalloprotease ftsh chloroplastic-like	-0.394097	-0.641166	-0.394097	-0.360579	0.337536	1.98432	0.968378	0.274393	3.53725	0.546312	0.485786	0.317231	-0.296995	-0.0137041	-0.666346	-0.761704	-1.33976	-1.38682	-1.00155	-1.19439
maker-superscaffold17-snap-gene-50.21-mRNA-1	lipase rog1	-0.800736	-0.923719	-0.800736	-0.956082	-0.0293196	2.64132	-0.196972	0.0590867	0.44198	0.307789	0.276317	0.362793	0.521326	0.00566476	0.28657	0.0733691	-0.0139457	-0.255728	-0.711074	-0.2879
maker-superscaffold9-snap-gene-30.2-mRNA-1	N/A	1.05637	0.15049	1.05637	0.316413	-0.701509	3.36251	-0.610656	-0.521361	-0.091754	0.478639	-0.701509	-0.701509	0.203071	-0.35441	-0.616084	-0.544465	-0.482418	-0.409905	-0.493616	-0.394663
snap_masked-superscaffold23-processed-gene-10.12-mRNA-1	pentatricopeptide repeat-containing protein mitochondrial-like	-1.33719	-1.19089	-1.33719	-0.992404	-0.170475	1.78746	-0.112505	0.127956	0.210963	0.395678	0.0107094	0.278388	0.234722	-0.123044	0.353386	0.102428	0.720092	0.67812	0.102939	0.260845
maker-superscaffold8-snap-gene-53.25-mRNA-1	c2 domain-containing protein at1g53590-like	-0.0220823	-0.186235	-0.0220823	-0.180501	0.289155	2.95022	-0.0405291	-0.125969	0.426841	0.142885	-0.00830523	0.056308	-0.374844	-0.0858282	0.206896	-0.322841	-0.74741	-0.407036	-0.896754	-0.651892
maker-superscaffold1-snap-gene-33.2-mRNA-1	N/A	1.2611	1.12027	1.2611	1.06416	-0.883827	-0.550791	-0.486557	-0.683806	0.251347	0.0182288	-0.200742	-0.25538	0.533912	0.325197	1.14383	0.447781	0.0163376	0.56804	0.394722	-0.0332328
snap_masked-superscaffold6-processed-gene-11.10-mRNA-1	PREDICTED: uncharacterized protein LOC100244341	-0.835687	-1.75245	-0.835687	-2.55432	1.46147	1.94854	0.32763	1.10992	0.473042	-0.0802646	-0.735347	-0.273942	0.469813	0.317843	0.490302	0.480162	0.795918	1.26364	-2.04964	-0.0209436
maker-superscaffold2-snap-gene-69.30-mRNA-1	2-oxoglutarate and fe -dependent oxygenase superfamily protein isoform 1	-1.95679	-1.78006	-1.95679	-2.02924	0.144882	1.67432	0.786101	0.636376	0.40382	0.314945	0.204223	-0.768314	1.34419	0.0839672	-0.0111311	-0.422942	0.259211	1.90551	1.00248	0.165241
maker-superscaffold18-snap-gene-24.30-mRNA-1	serine carboxypeptidase-like 27-like	-1.45586	-1.5196	-1.45586	-1.53222	-0.275998	1.23536	-0.139957	-0.0966355	0.339476	0.443773	0.24553	0.295529	0.753946	0.18479	0.772099	0.501057	0.586789	0.596284	-0.039019	0.560523
maker-superscaffold4-snap-gene-21.41-mRNA-1	bifunctional monodehydroascorbate reductase and carbonic anhydrase nectarin-3-like	-1.55924	-1.87965	-1.55924	-2.21039	-0.446895	2.92663	-0.591106	-0.798839	1.29855	0.743551	-0.188528	0.291031	1.52692	-0.607419	0.543667	0.0743674	0.798699	1.70685	-0.157844	0.0888906
maker-scaffold3_293-snap-gene-1.26-mRNA-1	glutamine amidotransferase ylr126c	-0.680046	-0.398087	-0.680046	-0.542224	0.524071	2.83533	0.39992	0.515439	0.196436	0.355663	0.311767	0.451934	0.169505	-0.231576	-0.0639324	-0.236714	-0.713077	-0.664963	-0.849388	-0.70001
snap_masked-superscaffold12-processed-gene-76.5-mRNA-1	f-box kelch-repeat protein at1g80440-like	0.116163	-0.966584	0.116163	-0.7921	0.868315	3.48861	0.573528	0.441814	0.571295	0.00584641	-0.752404	-0.346016	0.0950752	-0.298619	-0.0951664	-0.587823	-0.733418	-0.263319	-0.673494	-0.767869
maker-superscaffold4-snap-gene-21.44-mRNA-1	bifunctional monodehydroascorbate reductase and carbonic anhydrase nectarin-3-like	-1.70546	-2.78365	-1.70546	-2.14859	-0.869415	2.97991	-0.513296	-0.526044	1.21758	0.981001	0.323527	0.579612	1.77422	-0.670385	0.795197	0.156814	0.725682	1.3937	-0.228316	0.223385
maker-superscaffold4-snap-gene-40.31-mRNA-1	glucan endo- -beta-glucosidase 14-like	-1.7413	-1.94939	-1.7413	-1.65771	0.455661	2.445	0.16301	0.171263	1.03012	0.404875	0.299869	0.262795	0.437037	0.531237	0.379867	0.146362	-0.184004	0.0912029	0.344721	0.110685
maker-superscaffold13-snap-gene-102.28-mRNA-1	kda class iii heat shock	-0.596817	-0.760858	-0.596817	-1.09654	1.0931	3.65576	0.608404	0.448763	2.59797	-0.396289	-0.592738	-0.515621	-0.674073	0.796786	-0.129705	-0.842852	-1.13276	-0.728456	0.39982	-1.53707
maker-superscaffold21-snap-gene-34.24-mRNA-1	-oxoglutarate 3-dioxygenase-like	-1.08418	-1.81082	-1.08418	-1.53913	0.764016	2.48993	-0.0887005	0.386746	0.0145949	-0.556597	-0.426742	-0.47923	0.183788	-0.320925	0.489209	-0.276318	0.911023	1.39424	0.351343	0.681928
snap_masked-superscaffold12-processed-gene-67.11-mRNA-1	kda class i heat shock	-0.451427	-0.665734	-0.451427	-0.918719	1.26962	2.39141	-0.29502	0.217126	3.07962	-0.993884	-0.589753	-0.722006	0.37739	1.15847	-0.380132	-0.15111	-0.776223	-0.94253	-0.235164	-0.920513
maker-superscaffold11-snap-gene-6.16-mRNA-1	basic helix-loop-helix dna-binding superfamily isoform 3	-1.14924	-1.52099	-1.14924	-1.56452	0.404204	2.57819	0.814403	0.811379	-0.0645095	-0.599313	-0.599816	-0.358924	0.419428	-0.271762	-0.00465781	0.326634	0.258876	1.69827	-0.244758	0.216354
snap_masked-superscaffold9-processed-gene-30.1-mRNA-1	N/A	0.19623	-0.715607	0.19623	-0.23428	1.23937	2.79658	1.02136	0.856161	0.927282	-0.405729	-0.628724	-0.571686	-0.382795	-0.622834	-0.480605	-0.791919	-0.477564	-1.04067	-0.177672	-0.703124
maker-superscaffold21-snap-gene-28.26-mRNA-1	oxidoreductase family protein	-0.633523	-1.67157	-0.633523	-1.55561	-1.00633	3.9321	-0.96875	-0.877835	1.37737	1.04459	-0.386994	0.00543721	1.77708	0.0837928	1.84954	0.254567	-0.779321	0.577414	-1.09817	-1.29029
maker-superscaffold21-snap-gene-50.29-mRNA-1	cytochrome family subfamily polypeptide 1	0.240617	0.13226	0.240617	0.212048	-0.240617	3.46558	-0.240617	-0.196573	0.0962375	-0.181262	-0.240617	-0.240617	0.189133	-0.240617	-0.182647	-0.199374	-0.240617	-0.240617	-0.240617	-0.240617
maker-superscaffold21-snap-gene-6.26-mRNA-1	PREDICTED: uncharacterized protein LOC102618372 isoform X7	-1.03347	-1.1889	-1.03347	-0.959333	-0.172407	2.94769	0.171724	-0.0890507	0.39685	0.378775	0.220942	0.252263	0.161769	-0.180631	0.109973	-0.237403	0.0264478	0.347457	-0.0414686	-0.0777613
maker-scaffold3_315-snap-gene-0.34-mRNA-1	citrin precursor	-0.358054	-0.358054	-0.358054	-0.358054	-0.189412	1.90768	-0.326659	-0.31401	2.64375	-0.358054	-0.358054	0.489141	-0.358054	-0.358054	0.418471	-0.358054	-0.332316	-0.358054	-0.358054	-0.358054
maker-superscaffold4-snap-gene-68.30-mRNA-1	bifunctional monodehydroascorbate reductase and carbonic anhydrase nectarin-3-like	-1.3036	-1.19778	-1.3036	-1.47168	-0.533932	2.50194	-0.398715	-0.634337	0.834973	0.584382	-0.11116	-0.0244724	1.50185	-0.41598	0.355524	-0.263977	0.619406	1.13543	-0.0219919	0.147719
maker-scaffold3_517-snap-gene-1.23-mRNA-1	constans-like zinc finger protein	0.604892	-0.31297	0.604892	0.580644	-0.240484	2.54311	-0.380609	-0.111575	-0.230049	-0.185261	-0.326802	-0.380609	0.0264722	-0.380609	-0.268242	-0.197916	-0.303366	-0.280304	-0.380609	-0.380609
Cluster 18		A1	A2	A3	A4	F1	F2	F3	F4	G1	G2	G3	G4	H1	H2	H3	H4	L1	L2	L3	L4
maker-superscaffold12-snap-gene-53.18-mRNA-1	small heat shock chloroplastic-like	-2.8092	-2.8092	-3.06094	-3.50538	2.05674	2.25226	3.00435	4.47677	4.41841	1.0587	1.13304	1.41481	2.52015	0.923913	0.825457	0.847721	-2.9024	-3.26244	-3.60566	-2.97711
maker-superscaffold1-snap-gene-2.36-mRNA-1	galactinol synthase family protein	-1.70807	-1.94345	-1.70807	-2.08648	2.15545	3.77811	1.46894	1.12911	3.78083	0.476041	0.503314	0.279924	0.147031	2.2855	0.40568	0.272007	-2.49635	-2.38145	-1.14195	-3.21611
snap_masked-superscaffold21-processed-gene-24.2-mRNA-1	hsp20-like chaperones superfamily protein	-2.16005	-1.7521	-2.16005	-1.94972	2.15739	5.5307	1.20176	1.28513	4.58136	-0.0886558	-0.51283	-0.0357624	-0.0054776	2.34593	0.481868	-0.511539	-2.38446	-2.10141	-1.81756	-2.10452
maker-superscaffold21-snap-gene-19.23-mRNA-1	hypothetical protein POPTR_0004s07190g	-2.7023	-2.8632	-2.7023	-3.23933	2.9414	4.10332	2.3721	2.01917	4.34065	1.35005	1.51693	1.84386	0.896599	2.71695	1.19591	0.976695	-3.8225	-3.68837	-3.6921	-3.56352
snap_masked-scaffold3_748-processed-gene-7.26-mRNA-1	heat shock cognate 70 kda	-1.66902	-1.89084	-1.66902	-1.84556	1.53001	4.4156	1.08296	0.91357	4.07615	0.287182	0.496687	0.623172	-0.113189	2.06162	-0.123915	-0.434752	-2.18781	-2.03293	-1.52016	-1.99976
maker-superscaffold21-snap-gene-19.24-mRNA-1	heat shock protein 83-like isoform 1	-2.89468	-2.98345	-2.89468	-3.43838	2.58587	4.25795	2.41528	2.1593	4.02321	1.54167	1.66385	2.00885	1.14264	2.9885	1.31245	1.24475	-3.64081	-3.89804	-4.08984	-3.50445
maker-superscaffold2-snap-gene-11.27-mRNA-1	probable wrky transcription factor 27-like	-2.54095	-2.54095	-3.03369	-3.3793	1.87497	2.1482	2.99902	3.51581	3.52639	1.36214	1.40714	1.46232	2.53852	0.749669	0.951137	0.575363	-3.19295	-3.01207	-2.97072	-2.44007
snap_masked-scaffold3_609-processed-gene-52.12-mRNA-1	Uncharacterized protein TCM_008586	-0.625476	-1.10422	-0.625476	-1.00739	2.05751	4.41566	1.51264	1.73998	2.77683	0.273791	0.298521	0.908006	-0.0485792	3.25103	0.721951	-1.10108	-3.29203	-3.28763	-3.41867	-3.44538
maker-scaffold3_609-snap-gene-44.26-mRNA-1	heat shock	-3.45747	-3.58145	-3.45747	-4.21719	4.12954	4.71706	3.84535	2.87266	5.62681	1.31005	0.83217	1.38523	1.82193	2.39411	1.22018	0.0958022	-3.99587	-4.07985	-3.39322	-4.06836
maker-scaffold3_748-snap-gene-7.30-mRNA-1	heat shock 70 kda	-1.57932	-2.05489	-1.57932	-1.72093	1.24035	4.38684	1.05739	0.868492	3.85155	0.233187	0.531382	0.580207	0.237795	2.18833	0.0901715	-0.390056	-2.20165	-2.12274	-1.50369	-2.11308
Cluster 19		A1	A2	A3	A4	F1	F2	F3	F4	G1	G2	G3	G4	H1	H2	H3	H4	L1	L2	L3	L4
maker-superscaffold8-snap-gene-81.43-mRNA-1	mosc domain-containing protein mitochondrial-like isoform x2	0.251287	0.0438439	0.251287	-0.069413	1.59475	0.952738	1.18949	1.08881	-1.17011	-1.17373	-1.19869	-1.23367	-1.10011	-1.08081	-1.15115	-0.908722	1.18544	1.04179	0.865393	0.621602
maker-superscaffold33-snap-gene-3.21-mRNA-1	cellulose synthase-like protein g3-like	0.307877	-0.10328	0.307877	-0.0249244	0.791637	0.631787	1.00854	0.785777	0.651256	0.38792	0.534613	0.366192	-1.2388	-1.22665	-1.22061	-1.2953	-0.480936	-0.356859	0.887202	-0.713334
maker-scaffold3_709-snap-gene-0.43-mRNA-1	xylose isomerase-like	0.858304	0.862081	0.858304	0.478133	1.34064	1.04977	1.19549	1.14055	-2.75082	-1.54788	-1.87701	-1.24601	-1.45675	-1.42725	-1.91541	-1.0291	1.19282	1.36733	1.7693	1.13753
maker-superscaffold6-snap-gene-112.40-mRNA-1	---NA---	0.229805	0.784097	0.229805	-0.0340332	0.916752	0.347134	0.610909	0.656543	-0.618835	-1.14857	-0.254712	-0.43441	-1.11045	-0.876575	-1.38191	-0.898357	0.803927	0.844099	0.746879	0.587905
snap_masked-superscaffold3-processed-gene-22.11-mRNA-1	ankyrin repeat-containing protein at2g01680-like	-0.0295761	0.365255	-0.0295761	0.110856	0.827387	0.237112	0.815216	0.814452	-0.566967	-0.357864	-0.569957	-0.537403	-0.877985	-0.690599	-0.9092	-0.622794	0.530243	0.311027	0.137373	1.043
maker-superscaffold10-snap-gene-11.38-mRNA-1	far1-related protein	-0.450963	0.359424	-0.450963	0.147902	1.87856	1.21576	1.96223	1.80471	-0.00403567	-0.167075	-0.0614595	-0.0419891	-1.31744	-1.32445	-1.79385	-1.64665	-0.177538	0.0763921	0.0157482	-0.0243142
maker-superscaffold6-snap-gene-6.22-mRNA-1	b3 domain-containing protein at5g66980-like	0.804011	1.09781	0.804011	1.08396	1.44129	1.31693	1.27051	1.1958	-0.369188	-1.25916	-0.741685	-0.802958	-1.09879	-0.416548	-0.909583	-0.573984	-0.615281	-0.49381	-1.12121	-0.612131
snap_masked-superscaffold34-processed-gene-15.14-mRNA-1	sulfotransferase 2a	0.512909	0.056862	0.512909	0.27404	0.284664	0.928084	0.599776	0.292341	0.763615	0.454232	0.247628	0.465594	-1.24585	-1.67673	-1.32979	-1.66677	0.173004	0.538689	-0.282448	0.0972327
snap_masked-superscaffold22-processed-gene-38.4-mRNA-1	cellulose synthase-like protein h1-like isoform x3	-1.02506	-0.268865	-1.02506	-0.325728	2.78117	3.05391	2.66741	2.81499	-0.74426	-0.675923	-0.859647	-1.01204	-0.842258	-0.469609	-0.694525	-0.5011	-0.653508	-0.962352	-0.511141	-0.746415
maker-superscaffold8-snap-gene-38.25-mRNA-1	PREDICTED: uncharacterized protein LOC101244304	0.663892	1.4943	0.663892	0.953707	3.19886	2.08461	2.23377	2.57928	-1.91142	-1.91142	-1.91142	-1.91142	-1.91142	-1.91142	-1.91142	-1.91142	-1.76216	0.768904	2.33278	0.0795346
maker-superscaffold43-snap-gene-14.18-mRNA-1	mlp-like protein 34-like	0.81108	0.686468	0.81108	0.956158	0.516425	0.653961	1.59407	1.76571	-0.338966	-0.496038	-0.74952	-0.845588	-0.555916	-0.495323	-0.6083	-0.842856	-0.735097	-1.25971	-0.202571	-0.665069
maker-superscaffold1-snap-gene-60.27-mRNA-1	mlp-like protein 28	0.106442	-1.81891	0.106442	0.180062	1.62525	0.444903	0.87931	1.09594	-2.30227	0.86316	0.505291	0.483071	-2.02726	-0.961993	-2.30227	-0.594304	1.10726	1.00472	1.12104	0.484117
snap_masked-superscaffold3-processed-gene-1.10-mRNA-1	2-hydroxyisoflavanone dehydratase-like	0.0325185	0.051992	0.0325185	-0.369508	2.23835	5.41754	1.98789	1.68377	-0.855649	-0.932748	-0.79921	-0.956705	-0.9729	-1.06104	-0.882168	-0.866955	-0.997539	-0.9729	-1.06104	-0.716213
maker-superscaffold2-snap-gene-75.34-mRNA-1	transmembrane protein 120 homolog	0.8403	0.558702	0.8403	0.547046	1.62977	1.46375	1.12068	1.34951	-0.669729	-0.594089	-0.524657	-0.462365	-0.819473	-0.644616	-0.763447	-0.640337	-0.405587	-0.709517	-1.52372	-0.592513
snap_masked-superscaffold28-processed-gene-37.11-mRNA-1	oleosin 5-like	1.01332	-0.13486	1.01332	0.381793	1.48856	-0.0242691	1.07502	1.53881	-0.67687	-0.67687	-0.67687	-0.67687	-0.67687	-0.67687	-0.67687	-0.67687	-0.43564	-0.117134	-0.136843	-0.24712
Cluster 1		A1	A2	A3	A4	F1	F2	F3	F4	G1	G2	G3	G4	H1	H2	H3	H4	L1	L2	L3	L4
maker-superscaffold21-snap-gene-72.22-mRNA-1	arogenate dehydrogenase chloroplastic-like	1.83918	1.58557	1.83918	1.62016	-0.846781	-0.494182	-0.637302	-0.779607	-0.367487	-0.399924	-0.715079	-0.733893	-0.528879	-0.717482	-0.546775	-0.790407	0.20389	0.29347	0.363429	-0.187073
maker-scaffold3_379-snap-gene-5.23-mRNA-1	ribosomal protein s11	1.09524	0.210462	1.09524	-0.28216	-0.28216	-0.28216	-0.28216	0.137918	0.104099	-0.0227369	-0.28216	-0.28216	-0.110953	-0.28216	-0.28216	-0.28216	-0.00834583	-0.28216	0.201204	0.11947
maker-superscaffold15-snap-gene-108.40-mRNA-1	aldose reductase isoform 1	0.581018	0.600604	0.581018	0.382181	-0.388767	-0.254438	-0.411368	-0.260125	-0.314704	-0.600402	-0.40884	-0.43433	0.2209	0.31951	0.322557	0.0649905	0.17275	0.140309	0.115052	-0.427915
maker-superscaffold21-snap-gene-86.15-mRNA-1	gdsl-like lipase acylhydrolase superfamily protein	0.753569	-0.115878	0.753569	-0.839371	0.556304	0.740406	-1.07833	0.11801	-0.687438	-0.966186	-0.966186	-0.873654	0.800074	0.803243	0.529225	0.507468	1.0058	-0.578573	-0.981682	0.519627
snap_masked-superscaffold29-processed-gene-16.7-mRNA-1	60s acidic ribosomal protein p0	0.452329	-0.147941	0.452329	0.0969462	-0.0530292	-0.147941	-0.147941	0.0322071	-0.0858191	-0.0748061	0.090846	-0.147941	-0.102498	-0.147941	-0.147941	-0.147941	-0.0104373	0.0561999	0.113891	0.0674272
maker-superscaffold1-snap-gene-64.19-mRNA-1	probable lrr receptor-like serine threonine-protein kinase at5g45840-like	0.47696	0.746682	0.47696	0.98271	-0.307125	0.162761	-0.307125	-0.152671	-0.307125	-0.307125	-0.151376	-0.307125	-0.176194	-0.051322	-0.167001	-0.0416879	-0.205475	-0.20682	-0.126977	-0.030926
maker-superscaffold3-snap-gene-16.25-mRNA-1	bifunctional epoxide hydrolase 2-like isoform x1	1.55352	1.32744	1.55352	1.19209	-0.670108	-1.06079	-0.988238	-0.817157	-0.565626	-0.326372	-0.622999	-0.626124	-0.298684	-0.428375	-0.245427	-0.339331	0.194461	0.287452	0.938291	-0.0575303
maker-superscaffold16-snap-gene-37.17-mRNA-1	sodium transporter hkt1-like	1.10026	0.687314	1.10026	0.764611	0.274285	-0.646726	0.161594	0.149484	-0.367314	-0.238886	-0.734664	-0.285471	0.168811	0.196853	0.212303	0.254974	-0.668857	-0.931548	-0.47868	-0.718595
snap_masked-superscaffold13-processed-gene-33.10-mRNA-1	cytochrome p450 71a1-like	1.34078	0.0335331	1.34078	0.0455129	0.0412458	-0.139725	-0.370377	-0.188	-0.441449	-0.612419	-0.714069	-0.377214	-0.273648	-0.0523195	-0.210212	-0.496218	0.112123	0.299572	0.744838	-0.082732
maker-superscaffold13-snap-gene-78.25-mRNA-1	3-ketodihydrosphingosine reductase-like	1.3081	1.32292	1.3081	1.30042	-0.506839	-0.245541	-1.02581	-0.806094	-0.741265	-0.521458	-0.988172	-0.724638	-0.433524	-1.10617	-0.44694	-1.00956	0.97176	0.861414	1.09298	0.390322
maker-superscaffold8-snap-gene-43.17-mRNA-1	tmv resistance protein n-like	1.13109	1.15212	1.13109	1.48437	0.3404	-0.0466233	-0.813669	-0.708112	-0.63619	0.0694095	0.0993918	-0.111769	-0.326966	0.401842	-0.220905	-0.148647	-0.919124	-0.464948	-0.854471	-0.558291
maker-scaffold3_293-snap-gene-14.27-mRNA-1	auxin-responsive protein iaa33-like	1.4964	0.425024	1.4964	0.0266571	0.594763	0.157007	-1.62664	0.062661	-0.385541	-1.42621	-0.970993	-0.593272	0.610345	0.248335	0.562781	-0.158991	1.06853	-0.415386	-1.68178	0.509919
maker-superscaffold6-snap-gene-48.28-mRNA-1	phospholipase c 3-like isoform 2	0.0970209	1.06161	0.0970209	0.525702	0.242581	0.214969	-0.297366	0.317521	-0.26663	-0.0335035	-0.407056	-0.298609	-0.327502	-0.317386	-0.22113	-0.157718	-0.144245	-0.139782	0.0163373	0.0381666
snap_masked-superscaffold4-processed-gene-30.1-mRNA-1	agmatine coumaroyltransferase-2-like	0.56014	0.312489	0.56014	0.374108	0.374108	0.641047	-0.409977	-0.324552	0.0463036	-0.254228	-0.35617	-0.172413	-0.198342	-0.23877	0.0410363	-0.0237178	-0.237489	-0.0984738	-0.302959	-0.292282
maker-scaffold3_149-snap-gene-0.16-mRNA-1	cytochrome p450	0.404076	0.19242	0.404076	0.116713	-0.0811574	-0.132025	-0.176069	-0.104306	-0.0398776	-0.176069	-0.0960936	-0.0717323	-0.073075	0.0676001	0.174428	-0.10843	-0.150331	-0.0411909	-0.0385655	-0.0703909
maker-scaffold3_423-snap-gene-1.18-mRNA-1	fanconi anemia group d2 protein homolog	1.34369	1.42558	1.34369	1.36803	-0.923968	-0.935471	-1.05217	-0.975163	-0.239936	-0.381637	-0.0209015	-0.29326	-1.11299	-0.908681	-0.704573	-0.853885	0.824104	0.929003	0.549393	0.61913
maker-superscaffold11-snap-gene-17.18-mRNA-1	nadh dehydrogenase subunit 4	1.27782	0.340289	1.27782	-0.220426	-0.220426	-0.220426	-0.220426	-0.220426	0.141342	-0.220426	-0.220426	-0.220426	-0.220426	-0.220426	-0.220426	0.269117	-0.220426	-0.220426	-0.220426	-0.220426
maker-superscaffold28-snap-gene-47.21-mRNA-1	germin-like protein subfamily 1 member 18	0.808763	0.390538	0.808763	-0.229969	-0.271212	-0.101287	-0.210473	-0.213242	-0.271212	-0.271212	-0.140281	-0.217405	0.0530226	0.180856	0.10174	0.237724	-0.207709	-0.0226771	-0.271212	-0.153517
maker-superscaffold12-snap-gene-48.25-mRNA-1	probable receptor-like protein kinase at5g61350-like	1.33468	1.5631	1.33468	1.73297	-0.738977	-0.676215	-0.499535	-0.639408	-0.522445	-0.512064	-0.39712	-0.489002	-0.461147	-0.474384	-0.493732	-0.363252	0.289323	-0.191949	0.215638	-0.0111511
maker-scaffold3_609-snap-gene-23.36-mRNA-1	thioredoxin h2-like	1.47881	1.37479	1.47881	1.38126	0.0156517	-0.844842	-0.537101	-0.682105	-0.232661	-0.976343	-1.07432	-0.998301	-0.0923292	-0.170216	-0.26736	-0.531239	0.081584	0.180135	0.355323	0.0604429
maker-superscaffold13-snap-gene-33.33-mRNA-1	cytochrome p450 71a8-like	1.36521	0.45237	1.36521	0.606155	0.0608324	0.0122339	0.140786	0.00877337	-0.872874	-0.0987283	-0.558113	-0.65633	0.592812	-0.0787111	0.584235	0.389096	-0.911693	-1.26344	-0.447025	-0.6908
snap_masked-superscaffold6-processed-gene-41.26-mRNA-1	abc transporter g family member 11-like	1.62522	1.92972	1.62522	0.652749	-0.516535	-0.516535	-0.516535	-0.516535	-0.516535	-0.516535	-0.516535	-0.516535	-0.516535	-0.516535	-0.516535	-0.516535	0.136984	0.363955	0.381093	-0.516535
maker-superscaffold1-snap-gene-51.31-mRNA-1	glutamate receptor -like	0.571754	0.734009	0.571754	0.391484	-0.359551	-0.286416	-0.359551	-0.274126	-0.181952	-0.244518	0.0122868	-0.0113184	-0.05972	-0.0353162	-0.0917154	-0.106167	-0.257901	0.0914625	-0.0714876	-0.0330134
maker-superscaffold13-snap-gene-53.36-mRNA-1	basic helix-loop-helix dna-binding superfamily isoform 1	1.03646	1.59248	1.03646	1.33058	-0.882703	-1.27112	-1.45905	-1.37806	-0.476004	-0.573333	-0.496823	-0.574407	-0.646204	0.184858	-0.359431	-0.527275	0.529605	1.10051	1.05436	0.779099
maker-superscaffold6-snap-gene-7.2-mRNA-1	N/A	0.683023	0.22763	0.683023	0.472958	-0.810996	0.176111	-0.462614	-0.538154	0.548433	0.339402	0.544927	0.719469	-0.0117315	-0.327037	0.118647	-0.156704	-0.47578	-0.509752	-0.856634	-0.364222
maker-superscaffold6-snap-gene-70.27-mRNA-1	acetyl-coenzyme a carboxylase carboxyl transferase subunit chloroplastic-like isoform x3	0.381905	0.952914	0.381905	0.990413	-1.03959	-1.34675	-0.979385	-0.923532	-0.143013	-0.240321	-0.062299	-0.164664	0.105319	0.222143	0.260442	0.387867	0.31366	0.331189	0.34335	0.228452
maker-superscaffold21-snap-gene-13.22-mRNA-1	b-box type zinc finger family isoform 2	1.64525	0.738906	1.64525	1.15894	0.041097	-0.779568	-0.330113	-0.477761	-0.0984531	-0.462032	-0.767719	-0.757237	-0.597352	-0.469181	-0.694409	-0.690765	0.0219806	0.156019	0.884642	-0.167484
maker-superscaffold17-snap-gene-60.24-mRNA-1	cytochrome p450 81d1-like	0.818919	0.827128	0.818919	0.47243	-0.205293	-0.253529	-0.222134	-0.181767	-0.253529	-0.253529	-0.213689	-0.187268	-0.194174	-0.133177	-0.209485	-0.185891	-0.202505	-0.227792	0.111603	-0.125236
maker-superscaffold29-snap-gene-19.22-mRNA-1	meiotic recombination protein	0.576205	0.180078	0.576205	0.474157	-0.384793	-0.315625	-0.463881	-0.343845	-0.226451	-0.340287	0.0676256	-0.0689854	-0.264156	-0.346222	-0.297114	-0.0592044	0.599239	0.487565	-0.211207	0.360699
maker-superscaffold1-snap-gene-33.25-mRNA-1	cytochrome p450 94a1-like	0.723594	0.324019	0.723594	0.306482	-0.168603	-0.168603	-0.168603	-0.168603	-0.168603	-0.168603	-0.168603	-0.168603	-0.168603	-0.168603	-0.168603	-0.168603	0.105211	-0.0575717	-0.168603	0.0665113
maker-superscaffold7-snap-gene-24.23-mRNA-1	short-chain dehydrogenase reductase family protein	0.980139	0.70605	0.980139	1.00576	0.0318548	0.204891	-0.163381	-0.220532	-0.176026	-0.42599	-0.335902	-0.557995	-1.00851	-0.858864	-0.885528	-0.866639	0.3916	0.458116	0.473821	0.267001
snap_masked-scaffold3_293-processed-gene-14.2-mRNA-1	peroxidase 45-like	1.04007	0.507467	1.04007	0.400552	-0.248964	-0.0939413	-0.0182565	-0.276325	-0.393574	-0.384384	-0.345971	-0.391271	-0.299888	0.287951	0.174389	-0.152211	-0.522461	0.257455	-0.24584	-0.334864
maker-scaffold3_517-snap-gene-3.16-mRNA-1	cytochrome p450	0.759521	0.445045	0.759521	0.854794	-0.327263	-0.327263	-0.327263	-0.298694	0.605554	0.204805	0.126913	0.0830782	-0.267908	-0.327263	-0.327263	-0.327263	-0.327263	-0.327263	-0.327263	-0.327263
maker-superscaffold6-snap-gene-65.32-mRNA-1	gibberellin 20-	0.429987	0.190614	0.429987	-0.169374	0.277614	-0.0994175	-0.455407	-0.242896	0.321379	0.27539	0.213248	0.442593	-0.221804	0.243137	-0.129546	0.0743496	-0.315891	-0.526043	-0.63754	-0.10038
maker-superscaffold8-snap-gene-46.29-mRNA-1	glutamate receptor -like	0.228805	1.26623	0.228805	1.39282	0.0476356	-0.377335	0.268911	0.244573	-0.836767	-0.577344	-0.59798	-0.599203	0.206578	0.475898	0.586004	0.616882	-0.50908	-0.701889	-0.699263	-0.664279
snap_masked-superscaffold29-processed-gene-29.8-mRNA-1	1-aminocyclopropane-1-carboxylate oxidase homolog 1-like	0.593894	-0.128572	0.593894	0.0439154	-0.128572	0.341314	-0.128572	-0.128572	-0.0817319	-0.128572	-0.128572	-0.128572	-0.128572	-0.128572	-0.128572	-0.128572	-0.128572	0.00630594	0.0232867	0.0219876
maker-superscaffold8-snap-gene-53.28-mRNA-1	secologanin synthase-like	0.785017	0.829391	0.785017	0.701961	-0.0906856	-0.160211	-0.196936	-0.315961	-0.26912	-0.271916	-0.315961	-0.315961	-0.315961	-0.248322	-0.315961	-0.196936	-0.120613	-0.100593	-0.0149583	0.148708
maker-scaffold3_430-snap-gene-3.45-mRNA-1	mannitol dehydrogenase family protein	0.917571	0.365605	0.917571	0.519699	-1.12099	-1.17146	-1.19963	-1.52659	0.844983	0.433151	0.272973	0.24833	0.205361	0.210591	0.117612	0.0269225	-0.051739	0.0379963	0.322118	-0.370071
snap_masked-scaffold3_293-processed-gene-1.16-mRNA-1	s-adenosylmethionine decarboxylase	0.483002	0.0262753	0.483002	-0.136949	-0.0560523	0.0590524	-0.2051	-0.116611	0.0523318	0.0239872	-0.25563	-0.00492552	-0.263994	-0.268194	-0.210478	-0.177189	0.221633	0.31817	-0.0743222	0.10199
maker-scaffold3_379-snap-gene-6.33-mRNA-1	ribosomal protein s8	0.778061	-0.261726	0.778061	-0.301549	-0.704271	-0.704271	-0.448468	-0.704271	1.85815	-0.508924	-0.704271	-0.704271	0.684194	-0.115467	-0.498879	-0.497628	2.44336	0.257722	0.0587153	-0.704271
maker-superscaffold6-snap-gene-67.26-mRNA-1	udp-galactose udp-glucose transporter 4-like	0.906379	0.0574448	0.906379	0.421772	-0.394623	0.149367	-0.394623	0.314667	0.33395	0.0521622	-0.179255	-0.204325	-0.394623	-0.223417	-0.394623	-0.211931	-0.25712	-0.0623451	-0.394623	-0.0306113
maker-superscaffold17-snap-gene-46.22-mRNA-1	probable rhamnogalacturonate lyase b-like isoform x3	0.899138	0.686679	0.899138	0.375531	-0.573237	-0.402371	-0.411252	-0.118025	-0.923473	-0.678122	-0.263621	-0.463406	0.544882	0.992999	0.879792	1.32107	-0.598372	-0.595333	-0.814019	-0.758002
maker-superscaffold1-snap-gene-28.35-mRNA-1	PREDICTED: uncharacterized protein LOC100855273	1.14289	1.02492	1.14289	0.887492	-1.0547	-1.19747	-1.25492	-1.05043	-0.437619	-0.186885	-0.345618	-0.321162	-0.709443	-0.649165	-0.959837	-0.884607	0.838418	1.26282	1.65012	1.1023
maker-superscaffold21-snap-gene-0.10-mRNA-1	N/A	1.60933	1.03287	1.60933	1.00014	-1.05767	-1.72843	-1.5927	-1.4924	0.534497	0.821734	0.512648	0.499056	0.686488	0.242274	0.590483	0.642802	-0.354655	-0.770741	-1.96574	-0.819328
maker-superscaffold13-snap-gene-47.27-mRNA-1	protein wuschel-like	0.71709	0.883932	0.71709	1.14559	-0.228511	-0.411203	-0.130247	-0.14217	-0.33396	-0.255454	-0.137389	-0.411203	-0.0505581	-0.290851	-0.0382512	-0.343565	-0.261944	-0.0382512	-0.33396	-0.056187
maker-superscaffold6-snap-gene-98.32-mRNA-1	low quality protein: 70 kda peptidyl-prolyl isomerase-like	0.715998	1.046	0.715998	1.11888	-0.625068	-1.77699	-0.411494	-0.436166	-0.5498	-0.467122	-0.28089	-0.620327	-0.896456	-1.03812	-0.74491	-0.62738	1.22229	0.991211	1.60217	1.06218
maker-superscaffold7-snap-gene-33.37-mRNA-1	vacuolar amino acid transporter 1-like	0.550493	1.14729	0.550493	0.822189	-0.458446	-0.408222	-0.463836	-0.194515	-0.454864	-0.551018	-0.661246	-0.343038	-0.161298	0.467034	-0.0530799	0.0368102	0.192815	0.0769573	0.101494	-0.19601
maker-superscaffold13-snap-gene-98.23-mRNA-1	u-box domain-containing protein 34-like	1.42644	1.64859	1.42644	1.57911	-0.70662	-1.13288	-0.321787	-0.520854	-0.119828	-0.35678	-0.443077	-0.571058	-0.396083	-0.283067	-0.370246	-0.454812	-0.258266	-0.357738	0.409937	-0.197425
snap_masked-superscaffold25-processed-gene-11.13-mRNA-1	molybdate transporter 1-like	0.480574	0.138654	0.480574	0.0923868	-0.129181	0.040744	0.0187769	-0.129181	-0.00750247	-0.129181	-0.129181	-0.0753746	-0.0698257	-0.0615423	-0.071211	0.0161704	-0.129181	-0.078157	-0.129181	-0.129181
snap_masked-scaffold3_375-processed-gene-0.10-mRNA-1	probable lrr receptor-like serine threonine-protein kinase at3g47570-like	0.697443	1.00059	0.697443	1.14793	-0.554731	-0.495375	-0.435707	-0.157475	-0.308627	-0.0963487	-0.339363	-0.11431	0.38186	0.061627	0.115203	0.0483912	-0.359383	-0.466589	-0.554731	-0.26785
maker-superscaffold6-snap-gene-22.27-mRNA-1	nitrate transporter -like	0.511066	0.118689	0.511066	0.203578	-0.0892042	-0.0892042	-0.0892042	-0.0892042	-0.057809	-0.0892042	-0.0620501	-0.0892042	-0.0892042	-0.0892042	-0.0892042	-0.0892042	-0.0892042	-0.0892042	-0.0892042	-0.0648845
snap_masked-superscaffold29-processed-gene-21.12-mRNA-1	cbl-interacting serine threonine-protein kinase 7-like	1.04733	0.792113	1.04733	0.973773	-0.174771	0.334107	0.00885789	0.0427641	-0.446225	-0.194997	-0.249586	-0.185658	0.08414	-0.0743118	0.0762293	-0.00303959	-0.894037	-0.912005	-0.590947	-0.681076
maker-superscaffold34-snap-gene-3.19-mRNA-1	late blight resistance protein homolog r1b-14-like isoform x2	0.464814	0.511762	0.464814	0.571263	-0.49458	-0.562239	-0.616533	-0.497124	-0.0884677	-0.263678	0.048687	-0.102928	-0.058094	0.0451938	-0.0836794	-0.33358	0.110996	0.230388	0.507325	0.145662
maker-scaffold3_517-snap-gene-2.13-mRNA-1	cytochrome p450 71d11-like isoform x1	1.10184	0.139501	1.10184	0.29172	-0.281654	-0.281654	-0.281654	-0.281654	-0.0625634	-0.0600867	0.410773	0.389186	-0.281654	-0.214016	-0.281654	-0.281654	-0.281654	-0.281654	-0.281654	-0.281654
maker-superscaffold6-snap-gene-47.31-mRNA-1	probable transporter mch1-like	0.940558	0.555014	0.940558	0.714891	0.180938	0.18028	0.06093	0.446164	-0.484881	-0.638973	-0.408143	-0.406659	0.159059	0.164726	0.428814	0.68249	-0.790718	-0.582591	-1.18865	-0.953804
maker-superscaffold15-snap-gene-113.87-mRNA-1	acid phosphatase 1-like	0.68896	0.964685	0.68896	0.979273	-0.570269	-0.887674	-0.601853	-0.470691	-0.601214	-0.69961	-0.490065	-0.531433	0.686347	0.621908	0.527558	0.175915	0.0848153	-0.330751	-0.854578	0.619718
maker-superscaffold7-snap-gene-44.20-mRNA-1	thiol protease sen102-like	0.84576	0.72904	0.84576	0.574096	-0.518795	-0.680133	-0.59399	-0.177116	-0.469072	-0.808593	-0.781132	-0.625576	-0.231114	-0.60136	-0.268024	-0.197914	0.614022	0.538073	1.33273	0.473333
maker-superscaffold7-snap-gene-43.19-mRNA-1	heat stress transcription factor b-3-like	0.870929	-0.154643	0.870929	-0.19334	0.372773	0.134301	0.224345	0.0888242	-0.215774	-0.428866	-0.39922	-0.436373	0.225139	0.174286	-0.241848	-0.0530445	-0.500504	0.213992	-0.200779	-0.351126
maker-superscaffold2-snap-gene-10.19-mRNA-1	probable l-type lectin-domain containing receptor kinase -like	0.792009	0.671902	0.792009	0.481742	-0.40231	-0.00965703	-0.115498	-0.10628	-0.271618	-0.201228	-0.219748	-0.305504	-0.0280356	0.0169519	0.0889473	0.0137846	-0.345618	-0.288461	-0.435116	-0.128271
maker-superscaffold29-snap-gene-12.17-mRNA-1	probable indole-3-pyruvate monooxygenase yucca3-like	0.737337	0.396099	0.737337	0.263447	-0.202266	-0.158222	-0.126391	0.016825	-0.202266	-0.202266	-0.0465169	-0.162426	-0.202266	-0.161023	-0.0898996	-0.0323411	-0.125023	-0.138763	-0.170871	-0.130503
maker-superscaffold8-snap-gene-68.22-mRNA-1	gibberellin 2-oxidase 1	1.01486	0.223466	1.01486	0.163906	0.11735	-0.0140585	-0.439499	-0.242274	-0.291678	-0.628533	-0.461175	-0.449659	-0.416898	-0.227995	-0.135911	-0.352334	0.106123	0.715159	0.423883	-0.119597
maker-scaffold3_605-snap-gene-26.19-mRNA-1	transcription factor bhlh96-like	0.438284	0.0930307	0.438284	-0.143144	-0.799066	-0.454723	-0.778675	-0.410911	0.54376	-0.0708553	0.280219	0.18415	-0.104563	-0.11571	-0.0600486	-0.0176133	0.642992	0.396304	-0.363637	0.301923
snap_masked-superscaffold16-processed-gene-15.3-mRNA-1	saur-like auxin-responsive protein	0.720791	0.890434	0.720791	1.00247	-0.460629	-0.460629	-0.245261	-0.360324	0.286973	-0.460629	-0.0677623	0.0391529	-0.112397	-0.0287389	-0.0988609	-0.160798	-0.0821176	-0.201206	-0.460629	-0.460629
maker-superscaffold13-snap-gene-102.38-mRNA-1	ethylene-responsive transcription factor rap2-12-like	1.74918	1.35495	1.74918	1.44176	-0.64031	-0.494673	-0.743818	-0.797362	-0.825646	-0.681157	-0.935889	-0.942904	-0.410997	-0.777853	-0.269199	-0.566459	0.514022	0.395319	0.670126	0.211737
maker-superscaffold17-snap-gene-35.23-mRNA-1	transcription factor myb39-like	1.01098	0.360166	1.01098	0.276497	-0.161749	-0.502996	-0.156501	-0.337073	0.203273	0.430904	-0.0130092	-0.313518	-0.0495108	0.162701	-0.135697	-0.158598	-0.554526	-0.436609	-0.123358	-0.512351
snap_masked-superscaffold2-processed-gene-42.9-mRNA-1	cyanidin-3-o-glucoside 2-o-glucuronosyltransferase-like	1.32134	1.41533	1.32134	1.17673	-0.232294	-0.826523	-0.0503101	-0.265304	-0.95883	-0.629585	-0.846177	-0.971108	-0.0838052	0.10884	-0.25651	-0.150311	-0.247771	0.0598968	0.295945	-0.180883
maker-superscaffold7-snap-gene-2.20-mRNA-1	probable 2-oxoglutarate fe -dependent dioxygenase-like	0.847808	0.515546	0.847808	0.196855	-0.124597	0.169978	-0.285342	-0.0870617	-0.171705	-0.317582	-0.312158	-0.404366	-0.0437206	-0.0801312	-0.13653	-0.161916	0.0135542	-0.0516072	-0.297348	-0.117485
maker-superscaffold1-snap-gene-42.26-mRNA-1	tetratricopeptide repeat-like superfamily protein	0.785548	0.112278	0.785548	-0.254772	-0.462932	-0.0516901	0.101277	-0.154361	-0.301977	-0.54821	-0.219862	-0.195434	0.686503	0.868991	0.465949	1.06048	-0.68028	-0.706275	-0.603705	-0.687075
snap_masked-superscaffold12-processed-gene-84.20-mRNA-1	cytochrome p450 94a1-like	0.416856	-0.0154345	0.416856	0.0889991	-0.0706301	0.152174	-0.0706301	-0.0706301	-0.0706301	-0.0706301	-0.0706301	-0.0706301	-0.0706301	-0.0706301	-0.0706301	-0.0706301	-0.0706301	-0.0706301	-0.0706301	-0.0706301
maker-superscaffold28-snap-gene-39.23-mRNA-1	transcription factor tcp15-like	0.990068	1.28204	0.990068	1.21062	-0.865763	-0.695551	-1.00135	-0.944564	-0.123314	0.0275204	-0.0788299	-0.284738	-0.697518	-0.516444	-0.39721	-0.412613	0.233773	0.583477	0.36477	0.335566
maker-superscaffold6-snap-gene-76.26-mRNA-1	b-box zinc finger protein 20-like	-0.00510885	0.402223	-0.00510885	0.649183	-0.449776	-0.214662	-0.288856	-0.295322	-0.0394348	0.103093	0.109961	0.159979	-0.212212	-0.316212	0.238181	-0.127848	0.177831	0.202825	0.0448957	-0.13363
maker-superscaffold7-snap-gene-21.28-mRNA-1	leucine-rich repeat receptor protein kinase exs	0.893911	1.00828	0.893911	1.10052	0.268985	-0.900839	-0.36282	-0.49808	-0.0226699	-0.340539	-0.457552	-0.786826	-0.429845	-0.545431	-0.921821	-1.16442	0.363628	0.184011	1.48902	0.228573
snap_masked-superscaffold13-processed-gene-90.2-mRNA-1	abc transporter b family member 15-like	0.356124	0.183882	0.356124	-0.0431063	-0.0874355	-0.692365	-0.636408	-0.463003	-0.251878	-0.0987339	-0.184409	-0.298883	1.00167	1.49287	1.11499	0.813297	-0.705465	-0.642694	-0.345548	-0.86903
maker-superscaffold15-snap-gene-84.31-mRNA-1	hypothetical protein MTR_2g009630	0.907685	0.597169	0.907685	0.602287	-1.1007	-1.16141	-1.20659	-1.22866	0.0757229	-0.345932	-0.402394	-0.252443	0.353143	0.243184	0.196568	0.133354	0.54779	0.48031	0.424474	0.228751
snap_masked-superscaffold21-processed-gene-52.4-mRNA-1	PREDICTED: uncharacterized protein LOC100261746	-0.176485	1.05525	-0.176485	1.04204	-0.372581	0.133232	0.114425	0.0985618	-0.0957932	-0.331171	0.233235	-0.0517586	-0.294055	0.7457	-0.0150557	0.127772	-0.64293	-0.668489	-0.468567	-0.256848
maker-superscaffold21-snap-gene-60.22-mRNA-1	probable aquaporin tip5-1-like	0.413322	0.306407	0.413322	0.0726	-0.117823	-0.196433	-0.196433	-0.196433	-0.0458734	-0.196433	-0.0290752	0.0857101	-0.0800684	-0.0760812	-0.0694603	-0.0894149	0.0226579	0.0189349	-0.11919	0.0797658
snap_masked-superscaffold6-processed-gene-42.22-mRNA-1	l-ascorbate oxidase homolog	0.796538	1.20675	0.796538	1.09948	0.191412	-0.349507	-0.522731	-0.0338749	-0.4155	-0.125993	-0.069465	-0.0132902	-0.370981	0.0429174	-0.0857248	0.300529	-0.20854	-0.384136	-1.49083	-0.363599
maker-superscaffold13-snap-gene-101.24-mRNA-1	PREDICTED: uncharacterized protein LOC100249804	0.718781	-0.120552	0.718781	0.303318	-0.331936	-0.23346	-0.162305	-0.249621	-0.278665	-0.286339	-0.300515	-0.242139	-0.396909	-0.154091	-0.250872	-0.324016	0.398928	0.4583	0.415579	0.317732
maker-superscaffold33-snap-gene-4.45-mRNA-1	rho gdp-dissociation inhibitor 1-like	1.18572	1.59995	1.18572	1.21126	-0.6005	-0.696162	-0.399242	-0.520096	-0.312789	-0.154934	-0.453937	-0.510788	-0.396025	-0.523602	-0.397096	-0.706751	-0.115602	-0.132455	0.818081	-0.0807526
maker-superscaffold2-snap-gene-13.34-mRNA-1	protein ctc-interacting domain 7-like isoform x4	1.22227	1.45658	1.22227	1.42951	-0.434108	-0.499388	-0.370737	-0.410958	-0.582315	-0.650286	-0.680859	-0.652803	-0.550735	-0.440534	-0.484308	-0.356424	0.145941	0.366293	0.160999	0.109586
snap_masked-superscaffold2-processed-gene-75.20-mRNA-1	PREDICTED: cucumisin-like	0.246355	0.231876	0.246355	0.129591	-0.208325	-0.0983913	-0.122107	-0.183161	-0.0635325	0.0433827	0.109366	-0.0394976	-0.0432661	-0.132774	-0.169369	-0.0584392	0.0645473	0.131821	-0.17901	0.0945805
snap_masked-superscaffold4-processed-gene-34.4-mRNA-1	pleiotropic drug resistance protein 2-like	0.939506	1.3928	0.939506	1.82377	-0.52673	-0.317588	-0.183038	-0.52673	-0.52673	-0.52673	-0.52673	-0.52673	-0.52673	-0.52673	-0.235126	-0.356805	0.223448	0.158538	-0.186452	0.0152807
maker-superscaffold14-snap-gene-45.13-mRNA-1	14 kda proline-rich	-0.249063	0.706994	-0.249063	0.606927	-0.249063	0.345486	-0.0740175	0.148192	-0.249063	-0.249063	-0.249063	-0.249063	0.000685694	0.824757	0.00673982	0.148192	-0.249063	-0.223325	-0.249063	-0.249063
snap_masked-superscaffold6-processed-gene-41.11-mRNA-1	cytochrome c oxidase subunit 6b-1-like	0.817205	0.537835	0.817205	0.309924	-0.346162	0.219037	-0.57347	0.272063	-0.161822	-0.344061	0.159551	-0.422822	-0.0791028	0.336372	0.0495559	0.0819597	-0.404093	-0.324248	-0.553908	-0.391017
maker-superscaffold20-snap-gene-13.37-mRNA-1	cytochrome p450 78a5-like	0.399241	-0.092857	0.399241	0.0610721	0.106141	-0.160496	-0.160496	-0.0601908	-0.098374	-0.0588456	-0.160496	-0.0682883	-0.160496	-0.119253	-0.116451	-0.0151443	0.0348519	0.131108	0.0335914	0.106141
maker-superscaffold18-snap-gene-40.30-mRNA-1	inositol oxygenase 2-like	0.506427	0.0471093	0.506427	0.345107	-0.160784	0.124915	-0.160784	-0.047083	-0.0835405	-0.160784	-0.00503427	-0.0945221	-0.0577895	-0.0794439	-0.102813	-0.160784	-0.160784	0.065725	-0.160784	-0.160784
maker-superscaffold15-snap-gene-77.39-mRNA-1	PREDICTED: uncharacterized protein LOC100241214	1.38652	1.2898	1.38652	0.988559	-0.729918	-0.154519	-0.917957	-0.664563	-0.610917	-0.951625	-0.865489	-0.908147	-0.748344	-0.756284	-0.459975	-0.49311	1.08362	1.12391	0.544029	0.457884
maker-superscaffold8-snap-gene-64.21-mRNA-1	probable wrky transcription factor 28	0.870004	-0.0322134	0.870004	-0.00786351	-0.264874	0.498112	-0.264874	-0.193111	-0.00545097	0.114747	-0.264874	-0.264874	-0.0936673	-0.264874	-0.193111	-0.264874	-0.0695265	-0.0834535	-0.00304247	-0.0821818
maker-superscaffold1-snap-gene-4.28-mRNA-1	PREDICTED: uncharacterized protein LOC102583273	0.81583	0.231986	0.81583	0.270608	-0.500327	-0.444744	-0.779241	-0.529416	0.230308	-0.145519	0.0656219	0.116789	-0.085057	0.0415764	-0.0236855	-0.0885443	0.217374	0.0861832	-0.363077	0.0675033
maker-superscaffold15-snap-gene-43.44-mRNA-1	nadh-plastoquinone oxidoreductase subunit 5	0.900311	0.449649	0.900311	-0.209314	0.615842	0.391454	0.543807	-0.311753	0.0233845	-0.917722	-0.250511	-0.334684	-0.358964	-0.917722	-0.917722	-0.489043	-0.215508	0.451326	0.603329	0.0435311
maker-superscaffold4-snap-gene-8.41-mRNA-1	nadh dehydrogenase subunit 2	0.924152	-0.310634	0.924152	0.0240505	0.204324	-0.246726	0.0240505	-0.00779378	0.391579	-0.148417	-0.266472	-0.352228	-0.2578	-0.386929	-0.354868	-0.205642	-0.143844	-0.255332	0.562204	-0.117828
maker-scaffold3_293-snap-gene-7.27-mRNA-1	N/A	0.24685	0.171541	0.24685	0.0396169	0.337629	0.15359	-0.0912553	0.00666221	-0.107038	-0.107038	-0.107038	-0.0798842	-0.107038	-0.107038	-0.0352756	-0.107038	-0.0686021	-0.107038	-0.107038	-0.0714144
snap_masked-superscaffold15-processed-gene-71.7-mRNA-1	scopoletin glucosyltransferase-like	0.641543	2.19714	0.641543	1.72767	-0.445833	-0.234995	-0.587297	-0.473934	-0.533388	-0.511762	-1.12772	-0.200606	0.247264	-0.27217	0.364657	0.766586	-0.112526	-1.2541	-0.387701	-0.444369
maker-superscaffold1-snap-gene-41.28-mRNA-1	lrr receptor-like serine threonine-protein kinase rch1-like	0.761595	1.00556	0.761595	0.029451	0.000580948	-0.0774642	-0.259387	0.00899765	-0.364183	-0.297563	-0.350415	-0.327114	-0.310834	-0.154837	-0.168577	-0.244759	0.109194	-0.431956	-0.165991	0.476107
maker-superscaffold34-snap-gene-8.29-mRNA-1	PREDICTED: uncharacterized protein LOC102718280	0.920524	1.08043	0.920524	0.672271	0.49611	-0.699253	0.181823	-0.164917	-0.0269674	-0.610537	-0.168602	-0.851849	-0.0573884	0.437119	0.242279	-0.223121	-0.479656	-0.505054	-0.221206	-0.942524
maker-superscaffold15-snap-gene-68.29-mRNA-1	dna repair and recombination protein rad54-like	0.555394	0.908959	0.555394	1.05863	-1.09617	-1.22019	-0.761536	-0.819506	-0.138956	-0.451576	-0.183984	-0.391632	-0.616931	-0.735782	-0.575228	-0.656651	1.1786	0.924978	1.32258	1.1436
maker-scaffold3_609-snap-gene-15.17-mRNA-1	nudix hydrolase 1-like	0.894699	0.330982	0.894699	0.630549	-0.658035	-1.32097	-1.29284	-1.33603	0.353941	-0.796781	0.130554	0.10859	0.784995	0.240816	0.364169	0.0636305	0.652572	0.114257	-0.198352	0.0385479
snap_masked-superscaffold6-processed-gene-32.13-mRNA-1	probable receptor-like protein kinase at1g11050-like	0.436744	0.711857	0.436744	1.26632	0.134474	-0.299422	-0.211568	-0.342693	-0.0902208	-0.219108	-0.414455	-0.335846	-0.414455	-0.14662	0.0142231	0.00346467	-0.184252	-0.291451	0.114616	-0.168351
snap_masked-superscaffold17-processed-gene-74.5-mRNA-1	f-box family	0.84357	0.305543	0.84357	0.754356	-0.197727	0.109993	-0.246998	-0.252426	-0.0652305	-0.182102	-0.232173	-0.171778	-0.113811	-0.204287	-0.0580825	-0.180807	-0.337851	-0.214847	-0.143764	-0.255148
maker-superscaffold17-snap-gene-15.30-mRNA-1	abc transporter g family member 25-like	1.42008	1.13367	1.42008	1.07443	-0.482788	-0.444846	-0.913233	-0.60472	-0.322761	-0.573152	-0.480808	-0.51972	-1.05394	-0.762726	-0.495527	-0.555954	0.67422	0.632384	0.214722	0.640594
maker-superscaffold7-snap-gene-6.18-mRNA-1	myb domain protein 36	1.03666	0.331277	1.03666	-0.276586	-0.0649504	0.115182	-0.185732	-0.276586	-0.276586	-0.276586	-0.210324	-0.249432	-0.0649504	-0.12993	-0.0463827	-0.144338	-0.0686928	-0.0951651	0.0636917	-0.21723
maker-superscaffold21-snap-gene-0.17-mRNA-1	glucose-1-phosphate adenylyltransferase	0.449571	0.970087	0.449571	0.509597	0.165451	0.122574	-0.268248	0.319565	-0.48321	0.0427973	-0.047351	-0.215951	-0.136549	0.198169	-0.237201	-0.221464	-0.0887392	-0.391274	-0.594462	-0.542932
maker-superscaffold1-snap-gene-35.33-mRNA-1	legumin b-like	0.715279	0.8108	0.715279	0.509461	-0.37821	-0.238008	-0.230672	-0.401359	-0.380915	-0.386338	-0.380915	-0.394512	-0.301915	-0.13741	-0.205287	-0.0444435	0.237051	0.578598	-0.17212	0.0856355
maker-superscaffold21-snap-gene-42.28-mRNA-1	kdel-tailed cysteine endopeptidase cep1-like	0.206411	0.131606	0.206411	0.376989	-0.0887242	0.0263091	-0.0887242	-0.0887242	-0.0887242	0.0670251	-0.0887242	-0.0887242	-0.0142187	0.00618748	-0.0307541	-0.0887242	-0.0887242	-0.0887242	-0.0887242	-0.0887242
maker-superscaffold17-snap-gene-59.9-mRNA-1	serine-threonine protein plant-	0.588863	0.57189	0.588863	0.555435	-0.323839	-0.346518	-0.372293	-0.347863	-0.0863992	-0.188744	-0.256605	-0.222893	-0.262935	-0.264205	-0.0863992	-0.083035	0.286488	0.0758961	0.113525	0.0607681
maker-superscaffold2-snap-gene-70.30-mRNA-1	cytochrome p450 78a3	0.776092	1.11911	0.776092	0.452711	-0.537154	-0.179884	-0.403591	-0.330511	-0.537154	-0.181011	-0.26334	-0.299591	0.110851	-0.0745785	-0.119234	0.0284428	-0.221009	0.0659675	-0.0191229	-0.163089
maker-superscaffold13-snap-gene-30.24-mRNA-1	mate efflux family protein 7	0.456206	0.0950509	0.456206	-0.126281	-0.731317	-0.634511	-0.718681	-0.60967	0.0661318	0.0830716	0.0653201	0.135052	0.18821	0.255934	0.219919	0.296616	0.22937	0.435627	-0.0294681	-0.132786
maker-scaffold3_609-snap-gene-31.37-mRNA-1	myb domain protein	0.4122	0.174001	0.4122	-0.117027	-0.305057	0.394307	-0.312703	-0.0784938	0.101056	0.210914	0.179462	0.282023	0.0914312	0.191224	0.0463126	-0.069829	-0.374048	-0.487749	-0.487749	-0.262474
maker-scaffold3_609-snap-gene-10.21-mRNA-1	polygalacturonase at1g48100	0.182082	0.225836	0.182082	0.249347	0.23764	-0.135964	-0.19532	0.0737135	-0.0883014	0.113857	0.0200483	-0.0164457	-0.19532	-0.0749677	-0.109895	-0.154077	-0.0936696	-0.00249423	-0.19532	-0.0228321
snap_masked-superscaffold17-processed-gene-38.10-mRNA-1	cupredoxin superfamily	1.28181	0.559697	1.28181	0.48302	-0.564952	-1.36357	-1.34735	-1.23344	0.817587	0.222905	0.640955	0.812117	-0.57768	-0.287123	-0.550443	-0.474296	-0.538975	0.655555	-0.852319	1.03469
maker-scaffold3_1064-snap-gene-0.32-mRNA-1	pentatricopeptide repeat-containing protein at1g71490-like	0.653313	0.343249	0.653313	0.382726	-0.255116	-0.255116	-0.0522282	-0.255116	-0.255116	-0.255116	-0.255116	-0.255116	-0.255116	-0.0597684	-0.255116	-0.255116	-0.024913	0.530644	0.379942	-0.255116
snap_masked-superscaffold4-processed-gene-34.26-mRNA-1	flavanone 7-o-glucoside 2 -o-beta-l-rhamnosyltransferase	0.36109	0.342084	0.36109	0.551373	-0.38823	-0.273197	-0.22731	-0.233777	0.0457975	-0.38823	-0.296023	-0.222157	0.00683263	-0.204267	0.104392	-0.0332139	0.106441	0.34469	0.0951342	-0.0525183
maker-superscaffold21-snap-gene-72.27-mRNA-1	PREDICTED: laccase-12-like	0.587316	0.0683711	0.587316	0.082133	-0.131535	-0.0467221	-0.179989	-0.128891	-0.0504709	-0.255863	-0.0643008	-0.189602	0.0321997	0.034561	-0.184101	-0.188225	0.00717095	-0.0744428	-0.148845	0.243919
maker-scaffold3_95-snap-gene-2.28-mRNA-1	zinc finger (c3hc4-type ring finger) family protein isoform 3	0.573083	0.616323	0.573083	0.696269	0.412558	-0.317016	-0.0953504	-0.0888248	-0.986723	-0.5556	-0.885234	-0.713949	0.586396	0.616656	0.210023	0.653773	-0.0715662	-0.435516	-0.43207	-0.356315
maker-superscaffold13-snap-gene-45.23-mRNA-1	gdsl esterase lipase at2g23540-like	0.739689	0.0152237	0.739689	-0.060382	-0.168739	-0.0670891	-0.168739	-0.110769	-0.106617	-0.124695	-0.168739	-0.0765317	0.0428961	-0.0738275	0.0240863	0.0491119	-0.0914962	-0.117715	-0.106617	-0.168739
maker-superscaffold6-snap-gene-51.28-mRNA-1	PREDICTED: uncharacterized protein LOC102588165	1.87781	1.65047	1.87781	1.52724	-0.284648	-0.867089	-0.925867	-1.12934	0.0897829	-0.780221	-0.755897	-0.762409	-1.09597	-0.770493	-0.90178	-1.01487	0.914222	0.715829	0.358719	0.276698
maker-superscaffold13-snap-gene-102.37-mRNA-1	late embryogenesis abundant hydroxyproline-rich glycoprotein	0.795662	0.516056	0.795662	0.821509	-0.32923	-0.0287667	-0.34466	-0.225607	-0.416692	-0.183379	-0.391023	-0.386319	-0.193204	-0.0636394	0.00814395	-0.4487	0.0894147	-0.0368532	-0.24251	0.264135
snap_masked-superscaffold15-processed-gene-43.22-mRNA-1	ribulose -bisphosphate carboxylase oxygenase large subunit	0.591347	-0.106334	0.591347	-0.226686	0.84782	0.0590123	-0.226686	-0.112985	0.663955	-0.226686	-0.226686	-0.226686	-0.226686	-0.226686	-0.226686	-0.226686	-0.137188	-0.138544	0.00842851	-0.226686
maker-superscaffold1-snap-gene-19.26-mRNA-1	potassium transporter 5-like	0.267361	0.316139	0.267361	-0.0277788	0.0469521	0.291956	-0.153642	0.00829044	-0.122106	-0.157633	-0.25974	-0.194056	0.0153973	-0.064773	-0.0672734	-0.102741	0.0224694	0.0492622	-0.149662	0.0142153
maker-scaffold3_609-snap-gene-25.33-mRNA-1	PREDICTED: cucumisin-like	0.881656	0.965862	0.881656	0.796213	-0.269931	-0.18158	-0.154413	-0.132474	-0.0564163	-0.0341383	0.315205	0.0866687	-0.96297	-0.820425	-1.14674	-0.713183	0.597088	0.517277	-0.885943	0.316593
maker-superscaffold12-snap-gene-21.22-mRNA-1	auxin-induced protein 5ng4	0.177704	1.25851	0.177704	0.694054	-0.265965	-0.220424	-0.493273	-0.248199	-0.335986	-0.179244	-0.0641482	-0.185198	-0.563908	-0.16153	-0.208249	-0.194174	0.111252	0.226355	0.306324	0.168396
maker-superscaffold33-snap-gene-2.14-mRNA-1	acetylornithine mitochondrial	0.676187	0.527607	0.676187	0.705772	0.0394284	-0.0361864	-0.204549	-0.0139549	-0.308315	-0.8167	-0.813124	-0.868637	-0.426259	-0.542077	-0.307686	-0.451745	0.675869	0.724959	0.241621	0.521603
maker-scaffold3_751-snap-gene-11.23-mRNA-1	cysteine-rich repeat secretory protein 12-like isoform 2	1.67259	1.88433	1.67259	1.5823	-0.353996	-0.633151	-0.708963	-0.547304	-0.391765	-0.434826	-0.409603	-0.539157	-0.695318	-0.42141	-0.755716	-0.619056	-0.133221	-0.0470328	-0.0986839	-0.0225943
maker-superscaffold6-snap-gene-67.25-mRNA-1	udp-galactose udp-glucose transporter 2-like isoform 1	0.799276	0.207421	0.799276	0.474804	-0.471552	-0.0121206	0.302444	0.0343387	0.117252	-0.103063	0.124906	-0.0919313	-0.397047	-0.324897	0.0525114	-0.241349	-0.197738	-0.212129	-0.471552	-0.38885
maker-superscaffold6-snap-gene-16.20-mRNA-1	histidine kinase cki1-like	1.06213	0.840423	1.06213	0.669695	-0.146265	0.15495	-0.0214413	-0.239304	-0.590932	-0.590932	-0.460002	-0.473237	-0.206883	0.401111	-0.0469417	0.142856	-0.418445	-0.386792	-0.590932	-0.161183
snap_masked-superscaffold12-processed-gene-32.7-mRNA-1	clavata3 esr -related protein 12-like	0.681974	0.249461	0.681974	0.233296	-0.118141	-0.272595	-0.272595	0.0914175	0.125756	-0.272595	-0.129854	-0.0350308	-0.15623	0.159296	-0.145622	-0.0423915	-0.0886317	-0.272595	-0.272595	-0.144301
maker-superscaffold17-snap-gene-5.38-mRNA-1	zinc finger	0.47964	1.27334	0.47964	1.42218	-0.874024	-1.14254	-0.0225766	-0.432797	-1.18049	-0.319224	-0.702994	-0.649324	-0.246578	-0.504149	-0.387265	-0.546139	0.842778	0.0368408	1.70127	0.772417
maker-superscaffold8-snap-gene-56.29-mRNA-1	protein kinase pinoid 2-like	0.220092	0.410807	0.220092	0.608152	-0.168373	0.00155192	-0.168373	-0.124329	-0.168373	-0.066723	-0.114567	-0.128533	0.00283375	0.075296	-0.168373	-0.049349	-0.10487	-0.129937	-0.0613548	-0.0856705
maker-superscaffold9-snap-gene-18.22-mRNA-1	lysosomal pro-x carboxypeptidase-like	1.0231	0.480586	1.0231	0.405402	-0.0784977	-0.142968	-0.180325	-0.0699736	-0.225759	-0.0859978	-0.215147	-0.131836	-0.127407	-0.12189	-0.281254	-0.103289	-0.409807	-0.330036	-0.223394	-0.204612
maker-superscaffold9-snap-gene-7.29-mRNA-1	probable flavin-containing monooxygenase 1-like	0.967799	1.13104	0.967799	1.04722	-0.120589	-0.764756	-0.0533999	-0.566618	-0.579659	-0.475309	-0.172044	-0.818183	-0.567182	-0.308861	-0.265612	-0.237932	0.31767	0.298895	0.513789	-0.314063
maker-scaffold3_95-snap-gene-0.15-mRNA-1	cyanidin-3-o-glucoside 2-o-glucuronosyltransferase-like	0.321973	0.148898	0.321973	0.0245022	-0.0569413	-0.0143733	-0.197066	-0.125303	-0.119823	-0.197066	0.00707515	-0.0927289	-0.0807008	-0.0887084	0.0331374	-0.0271406	0.0980697	-0.0156449	0.0108273	0.0490384
maker-superscaffold12-snap-gene-56.26-mRNA-1	rhamnogalacturonate lyase b-like	0.463435	0.0815648	0.463435	0.276394	-0.126328	-0.0669728	-0.0655889	-0.126328	-0.0794878	-0.0112948	-0.126328	-0.126328	-0.0808851	-0.0586893	-0.068358	-0.126328	-0.0126275	-0.0628251	-0.0794878	-0.0669728
snap_masked-superscaffold14-processed-gene-47.4-mRNA-1	scarecrow-like protein 27-like isoform 2	1.04998	0.914847	1.04998	0.974831	-1.00647	-0.854274	-1.15842	-0.695046	-0.816216	-0.465987	-0.253836	-0.307573	-0.641878	-0.136793	-0.236576	-0.232131	0.778141	0.599584	0.459606	0.978231
maker-superscaffold14-snap-gene-44.24-mRNA-1	nitrate transporter	0.598972	0.909951	0.598972	0.727987	-0.287204	-0.398277	-0.13928	-0.223473	-0.13928	0.161544	0.151062	0.305543	0.0393994	0.0148354	0.0619546	-0.0236611	-0.629124	-0.563536	-0.652541	-0.513845
maker-superscaffold15-snap-gene-71.41-mRNA-1	scopoletin glucosyltransferase-like	0.469351	0.737072	0.469351	0.5809	-0.817928	-0.755928	-0.800511	-0.972879	0.17464	-0.138621	-0.212001	-0.116624	0.848273	0.8389	0.744697	0.95625	-0.551229	-0.75206	0.00519441	-0.706847
snap_masked-superscaffold1-processed-gene-4.9-mRNA-1	oxidoreductase family protein	0.755161	0.308985	0.755161	-0.156471	0.211321	-0.283869	-0.413481	-0.286508	0.08834	-0.413481	-0.413481	-0.413481	-0.310487	-0.305124	-0.183278	-0.219394	0.145276	0.263689	0.475603	0.395521
snap_masked-superscaffold15-processed-gene-96.17-mRNA-1	skp1-like protein 1b-like	1.14793	-0.323765	1.14793	0.570832	-0.56985	-0.724303	-0.123082	-0.610603	0.191791	-0.0256401	-0.211318	-0.27329	0.0879897	-0.312877	-0.396616	-0.567259	0.549511	0.486086	-0.51641	0.472933
maker-scaffold3_517-snap-gene-2.14-mRNA-1	cytochrome p450	0.189784	0.0425295	0.189784	0.19786	-0.128677	-0.128677	-0.128677	-0.128677	0.701578	-0.0136441	0.21046	0.0257763	-0.128677	-0.128677	-0.128677	-0.128677	-0.128677	-0.128677	-0.128677	-0.128677
maker-scaffold3_832-snap-gene-0.34-mRNA-1	vacuolar iron transporter 1-like	0.380074	0.042345	0.380074	0.209135	-0.128862	-0.128862	-0.128862	-0.128862	-0.128862	-0.0272117	-0.128862	-0.128862	-0.128862	0.0177934	-0.128862	-0.128862	-0.0778378	0.00601626	-0.0218435	0.380074
maker-superscaffold2-snap-gene-50.23-mRNA-1	phaseolin g-box binding protein pg2	1.33263	1.36145	1.33263	1.282	-2.76562	-1.57913	-2.52692	-2.54544	0.165408	-0.533727	-0.0849625	-0.267504	0.440057	0.404767	0.259881	0.343881	0.932513	0.81762	0.650292	0.980163
maker-superscaffold13-snap-gene-37.26-mRNA-1	abhydrolase domain-containing protein fam108c1-like	1.16189	1.2416	1.16189	1.30372	0.0169759	-0.197221	-0.224999	-0.104538	-0.231979	-0.190029	-0.306159	-0.208268	-0.200735	-0.237432	-0.170247	-0.253618	-0.631647	-0.542292	-0.810348	-0.576558
maker-superscaffold13-snap-gene-93.20-mRNA-1	casp-like protein at2g36330-like	1.4834	1.09703	1.4834	1.0028	-0.000445573	-1.33994	-0.499623	-0.883672	-0.48295	-0.916103	-0.79299	-0.960268	-0.151835	-0.0897891	-0.161064	-0.320342	0.321035	0.152415	0.913383	0.145553
maker-superscaffold21-snap-gene-65.27-mRNA-1	PREDICTED: metacaspase-1-like	0.768093	1.39746	0.768093	0.717045	-0.372111	0.366897	-0.260426	-0.18505	-0.00140937	-0.593575	-0.827021	-0.190774	-0.635331	-0.381431	-0.703826	-0.298761	0.159547	0.674955	-0.581709	0.179332
maker-scaffold3_423-snap-gene-2.14-mRNA-1	fanconi anemia group d2 protein homolog	0.707661	1.33887	0.707661	1.35787	-1.09751	-0.67519	-0.751139	-0.800859	-0.306299	-0.221343	0.173201	0.166289	-0.901896	-0.672911	-0.852927	-0.489307	0.617768	0.47049	0.5398	0.689771
maker-superscaffold12-snap-gene-25.18-mRNA-1	transcription factor bee 3-like	1.5697	1.62652	1.5697	1.73869	-0.717142	-0.968837	-0.92128	-0.634016	0.0432003	-0.471985	-0.56159	-0.683102	-0.41765	-0.539303	-0.455862	-0.891107	0.00875852	0.0959505	0.776394	-0.167043
maker-superscaffold15-snap-gene-61.45-mRNA-1	wrky dna-binding protein 56	0.797252	-0.239778	0.797252	0.108454	-0.239778	0.314074	-0.148925	-0.0596304	0.05888	-0.111485	-0.0482156	-0.161168	-0.108847	0.0506461	-0.154354	-0.00957525	-0.201342	-0.163903	-0.239778	-0.239778
maker-superscaffold9-snap-gene-18.23-mRNA-1	lysosomal pro-x carboxypeptidase-like	0.96216	1.08005	0.96216	0.156181	-0.426856	0.0430298	0.0565082	0.0262663	0.108201	-0.130546	-0.426856	-0.426856	-0.426856	-0.426856	-0.184406	-0.161419	-0.289353	-0.426856	0.124045	-0.191742
maker-superscaffold1-snap-gene-26.28-mRNA-1	hypothetical protein PRUPE_ppa010243mg	0.483257	0.673181	0.483257	0.225144	-0.369387	-0.436376	-0.390487	-0.329363	-0.172657	-0.236891	-0.224997	-0.238085	0.1577	-0.338304	0.169462	0.037445	0.560878	0.370978	-0.432268	0.00751251
maker-superscaffold15-snap-gene-108.51-mRNA-1	solute carrier family 40 member 2-like	0.381945	0.00956158	0.381945	0.0225355	-0.104287	-0.137094	-0.0180695	-0.065331	-0.0448862	-0.0503099	-0.137094	-0.137094	0.0481386	-0.137094	-0.0930493	-0.0958507	0.231395	-0.0986575	-0.0448862	0.0881813
maker-superscaffold1-snap-gene-51.26-mRNA-1	PREDICTED: uncharacterized protein LOC102586402 isoform X1	0.219354	0.506561	0.219354	0.269046	-0.456914	-0.301164	-0.281868	-0.151235	0.0108876	0.185557	-0.106416	-0.0772926	-0.132679	-0.0454873	0.11743	-0.262826	0.0560718	0.0850968	0.147158	-0.000633051
maker-superscaffold21-snap-gene-47.28-mRNA-1	casp-like protein rcom_0936380-like	1.00166	0.0605797	1.00166	-0.206118	-0.275132	0.319416	0.186396	0.0421719	-0.153454	-0.275132	-0.169454	-0.182925	-0.186991	-0.103925	-0.275132	-0.275132	-0.00131795	-0.174827	-0.152128	-0.180221
maker-superscaffold7-snap-gene-21.26-mRNA-1	leucine-rich repeat receptor protein kinase exs	0.808264	0.526552	0.808264	0.806017	-0.354756	-0.358111	0.199155	-0.0787937	-0.0643356	-0.565467	-0.0112078	-0.493601	-0.424266	-0.540476	-0.720921	-0.773708	0.294118	0.110301	0.774575	0.0583953
maker-superscaffold13-snap-gene-64.20-mRNA-1	cytokinin hydroxylase-like	0.589219	0.642149	0.589219	1.0323	-0.22412	0.281552	-0.2098	-0.150479	-0.443916	-0.281615	-0.490756	-0.142524	-0.253193	-0.247087	-0.248306	-0.22532	-0.0429128	-0.0685234	-0.353253	0.247363
snap_masked-scaffold3_4-processed-gene-0.2-mRNA-1	subtilisin-like protease-like	0.401457	0.210615	0.401457	0.451111	-0.169006	-0.169006	-0.169006	-0.140437	-0.0767983	-0.0407123	-0.129165	-0.0145521	-0.169006	-0.169006	-0.169006	-0.127763	-0.0080855	0.142497	-0.153223	0.097631
snap_masked-scaffold3_609-processed-gene-52.14-mRNA-1	saur family protein	1.12695	0.00758282	1.12695	-0.137097	-0.381984	-0.14687	-0.381984	-0.381984	-0.245793	-0.381984	-0.264289	-0.381984	-0.0101464	-0.0348853	-0.228827	-0.212059	-0.151781	0.0594995	0.843908	0.176773
maker-superscaffold1-snap-gene-31.21-mRNA-1	auxin-induced protein 22d-like	0.432267	0.607567	0.432267	0.74154	-0.733034	-1.16339	-0.535173	-0.751504	-0.4081	-0.31516	-0.490122	-0.611093	-0.457075	-0.651424	-0.675207	-0.893629	1.42653	1.22689	1.80921	1.00864
maker-superscaffold7-snap-gene-43.17-mRNA-1	agamous-like mads-box protein agl15-like	1.16255	0.322491	1.16255	0.484969	-0.232506	-0.0495913	-0.477856	-0.14953	0.119985	-0.217637	0.337911	-0.0458343	-0.223283	-0.21131	-0.080005	0.170919	-0.4787	-0.615866	-0.637378	-0.341887
maker-superscaffold27-snap-gene-3.20-mRNA-1	chitinase 5-like	1.26265	0.976382	1.26265	0.858502	-0.00249305	-0.158519	-0.24699	-0.445521	-0.13931	-0.19938	-0.522759	-0.713184	-0.504722	-0.59889	-0.744893	-1.09276	0.247526	0.506247	0.496046	-0.240579
maker-superscaffold15-snap-gene-68.28-mRNA-1	dna repair and recombination protein rad54-like	0.790089	0.925723	0.790089	0.971604	-1.32449	-1.16754	-0.598238	-0.844838	-0.43729	-0.769935	-0.322101	-0.252527	-0.749978	-0.603231	-0.831824	-0.875986	1.29224	1.34859	1.39585	1.2638
snap_masked-scaffold3_472-processed-gene-0.10-mRNA-1	pentatricopeptide repeat-containing protein at2g37310-like	1.24442	1.28392	1.24442	0.687299	0.245712	-1.04626	-0.635736	-0.665642	-0.0908534	0.188084	-0.686457	-0.769711	-0.703569	-0.729418	-0.562757	-0.969167	-0.00942424	0.613789	1.36412	-0.00275937
maker-superscaffold9-snap-gene-10.27-mRNA-1	probable glycosyltransferase at5g03795-like	1.42248	0.968735	1.42248	0.691793	0.0744348	-1.26738	-0.392403	-0.157152	0.150457	-0.529776	-0.649944	-0.347678	-0.670983	-0.643692	-0.244731	-0.564787	-0.00581681	0.731216	0.226659	-0.213913
snap_masked-superscaffold18-processed-gene-19.6-mRNA-1	protein iq-domain 1-like	0.971664	1.3069	0.971664	1.22543	-0.090228	0.0793428	-0.0490951	-0.0346645	-0.254387	-0.244035	-0.0832905	-0.121866	-0.401223	-0.324233	-0.098364	0.0229963	-0.52051	-0.565923	-1.20539	-0.584782
maker-superscaffold1-snap-gene-51.25-mRNA-1	glutamate receptor -like	1.6868	1.00836	1.6868	0.63044	-0.243754	-0.494741	-0.362428	-0.306076	-0.266107	-0.755738	-0.319295	-0.503164	-0.762222	-0.43712	-0.446372	-0.342858	0.0274899	-0.191773	0.514229	-0.122473
maker-scaffold3_609-snap-gene-7.2-mRNA-1	N/A	0.686146	0.338661	0.686146	0.310419	-0.663387	-0.361267	-0.594039	-0.601872	0.434326	-0.0811592	0.45901	0.171802	0.421502	0.236199	0.0175854	0.142406	-0.393764	0.102791	-0.741997	-0.569509
maker-scaffold3_517-snap-gene-1.24-mRNA-1	phospholipase a1-iigamma-like	0.608874	0.639482	0.608874	0.525667	0.00480291	0.308232	-0.225269	-0.1472	-0.0663881	-0.143642	-0.428156	-0.286724	-0.0563189	-0.220264	0.126678	-0.151958	-0.350913	-0.224016	-0.276298	-0.245464
maker-superscaffold21-snap-gene-18.27-mRNA-1	probable polygalacturonase-like	0.657931	-0.104906	0.657931	-0.0773993	-0.0199777	-0.116058	-0.160102	-0.116058	-0.160102	-0.116058	-0.160102	-0.0938404	0.0896468	-0.160102	-0.116058	-0.0278541	-0.0344508	-0.00176485	0.10173	-0.0424068
maker-superscaffold13-snap-gene-52.28-mRNA-1	basic helix-loop-helix dna-binding superfamily	0.938003	0.759347	0.938003	0.610999	-0.448442	-0.371069	-0.466503	-0.485669	0.131383	0.0538574	0.127948	0.0078785	-0.275481	-0.359773	-0.600635	-0.35016	-0.0721673	0.0724421	-0.143709	-0.0662532
maker-superscaffold12-snap-gene-1.19-mRNA-1	indole-3-acetic acid-amido synthetase	0.247726	0.232451	0.247726	0.212922	-0.232751	-0.0185106	-0.296628	-0.286169	0.144129	0.301107	0.138964	-0.183395	0.0637378	0.703372	0.18145	0.226782	-0.52623	-0.422052	-0.226072	-0.508561
maker-superscaffold21-snap-gene-8.33-mRNA-1	dna-directed rna polymerase ii subunit rpb2	0.533061	0.388545	0.533061	0.293628	-0.304808	-0.415839	-0.418149	-0.351508	-0.258537	-0.247197	-0.150882	-0.248224	-0.242072	-0.12141	-0.422781	-0.17217	0.440469	0.746113	0.116627	0.302073
snap_masked-superscaffold7-processed-gene-28.10-mRNA-1	pathogenesis-related protein 5-like	0.473465	0.394875	0.473465	0.406855	0.0919398	0.170333	-0.0215953	0.153164	-0.245709	-0.0682131	0.121319	0.00566899	-0.167495	-0.271388	-0.110277	-0.134876	-0.289224	-0.276852	-0.352727	-0.352727
maker-superscaffold17-snap-gene-40.23-mRNA-1	purine permease 3	1.04624	0.194167	1.04624	0.62457	-0.369462	0.0911728	-0.0438322	-0.118611	-0.195131	-0.148961	-0.197479	-0.245255	-0.133144	-0.49379	0.0100678	-0.193959	0.0737558	-0.202186	-0.356286	-0.388112
maker-superscaffold12-snap-gene-78.20-mRNA-1	gibberellin 3-beta-dioxygenase 2-like	0.905219	1.12216	0.905219	0.786159	0.31401	-0.562722	-0.271127	0.539579	-0.54117	-0.171834	-0.296923	-0.382262	-0.0203184	-0.126761	0.233551	0.637051	-1.02032	-0.699268	-0.901674	-0.448572
maker-superscaffold15-snap-gene-15.30-mRNA-1	quinone oxidoreductase-like protein chloroplastic-like	0.367867	0.687305	0.367867	-0.0143809	-0.0143809	-0.00764247	-0.109293	-0.109293	-0.0471708	-0.109293	-0.109293	-0.109293	-0.109293	-0.109293	-0.109293	-0.0279529	-0.109293	-0.109293	-0.109293	-0.109293
maker-superscaffold13-snap-gene-5.19-mRNA-1	1-aminocyclopropane-1-carboxylate oxidase 5-like	0.584699	0.312499	0.584699	0.472302	0.340164	0.50016	-0.615317	-0.394064	-0.188373	-0.378197	-0.694501	-0.485806	-0.293921	0.0209736	-0.283328	0.0320418	-0.0162537	0.193934	-0.394064	0.702354
maker-superscaffold1-snap-gene-27.32-mRNA-1	fatty-acid-binding protein 1-like	1.10355	0.945006	1.10355	0.888186	-0.254782	-0.617647	-0.459888	-0.54058	-1.05972	-0.991962	-0.92425	-1.13022	0.37617	0.281473	0.382205	0.372936	0.0731195	0.0517873	0.2899	0.11116
maker-scaffold3_379-snap-gene-6.32-mRNA-1	annexin d4	0.674154	0.309636	0.674154	0.0798355	-0.0141407	-0.0611381	-0.333759	0.0863195	-0.333759	-0.333759	-0.228081	-0.154885	0.140288	-0.252419	-0.154885	0.175177	0.0744098	-0.0327563	-0.22674	-0.0876546
maker-scaffold3_423-snap-gene-7.17-mRNA-1	cytochrome p450 704c1-like	0.102558	0.442481	0.102558	0.241451	-0.0524528	-0.192577	-0.0735529	-0.0922721	-0.145737	-0.192577	-0.152737	-0.0511442	0.168068	0.154522	0.13511	0.0954862	-0.141553	-0.03424	-0.192577	-0.120814
maker-scaffold3_609-snap-gene-13.18-mRNA-1	peroxidase 11-like	0.879285	0.698274	0.879285	0.193179	-0.248593	-0.280115	-0.354309	-0.296138	-0.0929962	-0.319882	-0.276442	-0.301104	0.0118411	-0.282568	-0.064216	-0.0256863	-0.0391068	-0.132285	0.024798	0.0267811
maker-superscaffold21-snap-gene-24.32-mRNA-1	hypothetical protein POPTR_0010s20240g	0.217448	0.208814	0.217448	0.0655251	-0.790465	0.178916	-0.601431	-0.732495	0.25358	0.632845	0.457463	0.305122	0.386496	0.516381	0.186266	0.402992	-0.595117	-0.302978	-0.388834	-0.617977
maker-scaffold3_605-snap-gene-10.27-mRNA-1	probable 1-deoxy-d-xylulose-5-phosphate chloroplastic	0.395317	0.18641	0.395317	0.016188	-0.0921692	-0.0921692	-0.0921692	-0.0921692	-0.0921692	-0.0921692	-0.052329	-0.0259078	0.157579	-0.0921692	-0.0921692	-0.0921692	-0.0921692	-0.0286663	-0.0300475	-0.0921692
maker-superscaffold25-snap-gene-2.25-mRNA-1	heparanase-like protein 3-like	0.804423	0.303514	0.804423	0.126913	-0.357795	-0.151847	-0.31321	-0.249981	-0.0315965	-0.321772	0.0588141	-0.155122	-0.148579	-0.0336044	-0.170505	-0.126982	-0.0795377	-0.0951797	0.0379327	0.0996917
snap_masked-superscaffold12-processed-gene-1.11-mRNA-1	phospholipase a1-iidelta-like	0.348796	0.294222	0.348796	0.659312	0.217291	-0.0823616	-0.0589739	0.285112	-0.421337	-0.0691594	0.34332	-0.0956857	-0.076479	0.0158964	0.398215	0.371029	-0.832651	-0.67879	-0.638148	-0.328402
snap_masked-scaffold3_304-processed-gene-20.16-mRNA-1	hypothetical protein POPTR_0001s22520g	0.783679	0.938411	0.783679	0.5108	0.322574	0.0745027	0.062606	-0.588159	0.545405	-0.35427	-0.206321	-0.588159	-0.275493	0.0644427	-0.395333	-0.588159	-0.450655	-0.418234	0.184149	-0.405466
maker-superscaffold1-snap-gene-51.32-mRNA-1	glutamate receptor -like	0.345024	0.164909	0.345024	0.377924	0.0105627	-0.0850995	0.00065572	0.102592	-0.00931974	-0.141578	-0.214712	-0.0602587	-0.214712	-0.0068194	-0.102346	-0.0447873	0.0265178	-0.214712	-0.214712	-0.0641526
maker-scaffold3_609-snap-gene-29.25-mRNA-1	dof zinc finger	0.283857	0.745754	0.283857	0.673781	-0.347382	-1.7202	-0.597765	-0.821595	-0.3974	-0.258953	-0.430413	-0.757275	-0.434769	-0.291816	-0.422375	-0.536856	0.97053	1.36058	1.57166	1.12678
maker-superscaffold2-snap-gene-55.21-mRNA-1	s-adenosyl-l-methionine-dependent methyltransferases superfamily	0.0417246	0.29392	0.0417246	0.5739	-0.698124	-0.376195	-0.698124	-0.584423	-0.0372862	-0.4387	-0.0931034	-0.308557	0.806751	0.389339	0.385941	0.321934	-0.00391191	0.117452	0.147467	0.118271
maker-superscaffold3-snap-gene-27.22-mRNA-1	high mobility group b protein 15-like	0.399224	0.269138	0.399224	0.443823	-0.440952	-0.160274	-0.400377	-0.377032	-0.502773	-0.38516	-0.551596	-0.480211	0.509179	0.506671	0.289707	0.112194	0.175141	0.171979	-0.199664	0.221759
maker-superscaffold12-snap-gene-66.33-mRNA-1	upf0392 protein rcom_0530710-like	1.35283	0.742378	1.35283	0.484477	-0.489274	-0.424781	-0.305482	-0.151272	-0.514577	-0.435481	-0.341924	-0.453492	-0.180223	-0.41946	0.111395	-0.210533	-0.0858961	-0.017314	0.148885	-0.163079
maker-superscaffold10-snap-gene-17.38-mRNA-1	abc transporter b family member 8-like	0.804716	0.0904998	0.804716	0.419123	-0.409334	-0.195284	-0.48572	-0.387929	-0.159478	-0.0503627	0.0751681	0.098105	0.176347	0.454509	0.296239	0.382223	-0.544898	-0.351217	-0.580877	-0.436545
maker-superscaffold21-snap-gene-3.39-mRNA-1	brg-1 associated	1.29385	1.30896	1.29385	1.32868	-0.741114	-0.784108	-0.720446	-0.45862	-0.609365	-0.475407	-0.501924	-0.560572	-0.369951	-0.63502	-0.131914	-0.346362	0.380627	0.297815	0.167833	0.263178
maker-superscaffold12-snap-gene-74.20-mRNA-1	basic helix-loop-helix dna-binding superfamily protein isoform 1	1.21778	1.1342	1.21778	0.863655	-0.421157	-0.97649	-0.883344	-0.985937	-0.40483	-0.130031	-0.408994	-0.371366	-0.205962	-0.165483	-0.272502	-0.257229	0.166273	0.363276	0.30818	0.212177
maker-superscaffold34-snap-gene-12.21-mRNA-1	oxidoreductase family protein	0.978375	0.975629	0.978375	1.02925	-0.449177	-0.422671	-0.622449	-0.518137	-0.255264	-0.255264	-0.319577	-0.364973	-0.495099	-0.364103	-0.601795	-0.419957	0.140697	1.31674	-0.439065	0.108471
maker-superscaffold18-snap-gene-4.32-mRNA-1	elongation factor 2-like	1.13898	0.97926	1.13898	0.966249	-0.597483	-0.336331	-0.336959	-0.227682	-0.550582	-0.084717	-0.345151	-0.12556	-0.780482	-1.00169	-0.898549	-0.850815	0.335762	0.363609	0.81743	0.395727
maker-superscaffold10-snap-gene-6.38-mRNA-1	metal tolerance protein 4-like	1.0628	0.832725	1.0628	0.49516	-0.451197	-0.308456	-0.405754	-0.258371	-0.329518	-0.451197	-0.0905514	-0.309764	-0.213633	-0.230867	-0.220994	-0.318949	0.367654	0.126051	-0.389075	0.0311354
maker-superscaffold21-snap-gene-43.19-mRNA-1	nac domain containing protein 25	0.947469	0.698966	0.947469	0.514939	-0.285805	-0.285805	-0.240362	-0.285805	-0.0263822	-0.184155	-0.285805	-0.193598	-0.240362	-0.165453	-0.241761	-0.166781	-0.0779125	-0.247369	-0.0239737	-0.157512
snap_masked-superscaffold12-processed-gene-32.17-mRNA-1	ap2 erf domain-containing transcription	0.513846	0.105414	0.513846	0.282246	-0.162421	-0.103066	0.0266125	-0.162421	-0.02623	-0.162421	-0.0961599	-0.108615	-0.103066	-0.0157661	-0.0500548	-0.162421	-0.123985	0.159507	-0.162421	-0.162421
maker-superscaffold14-snap-gene-43.26-mRNA-1	vacuolar-processing enzyme-like	0.41156	0.0350583	0.41156	-0.0893379	-0.0856308	-0.155156	-0.220052	-0.018124	0.000597405	-0.266861	0.294114	0.226142	0.216165	0.21115	-0.157749	-0.104262	-0.221408	-0.210601	-0.116819	-0.160346
maker-superscaffold21-snap-gene-4.44-mRNA-1	aminocyclopropane carboxylate oxidase family protein	1.36514	1.25988	1.36514	1.20734	-0.438418	0.303135	-0.616958	-0.681067	0.391518	-0.298188	-0.854959	-1.01685	-0.562696	-0.978854	-0.978544	-1.35584	0.292143	0.802986	1.07721	-0.282113
snap_masked-superscaffold17-processed-gene-45.1-mRNA-1	N/A	1.93463	1.47173	1.93463	1.77262	-0.764921	-0.764921	-0.764921	-0.764921	-0.764921	-0.480406	-0.63399	-0.764921	-0.312852	-0.21402	-0.414423	-0.38863	0.884005	0.888598	0.405645	0.741986
maker-superscaffold21-snap-gene-10.37-mRNA-1	pectinesterase pectinesterase inhibitor 18-like	0.829962	-0.302823	0.829962	-0.162595	0.50024	0.370297	0.276675	0.231254	-0.233603	-0.255869	-0.384163	-0.291955	-0.324807	-0.328967	-0.3124	-0.316524	-0.131989	-0.135628	0.250895	-0.107964
snap_masked-superscaffold17-processed-gene-115.3-mRNA-1	N/A	0.780369	1.33996	0.780369	0.870152	-0.38731	-0.331335	-0.223937	-0.477905	-0.404091	-0.272576	-0.377683	0.0173727	-0.215338	-0.779408	0.100498	-0.242084	0.136977	-0.317883	0.115448	-0.111599
snap_masked-scaffold3_605-processed-gene-16.1-mRNA-1	type i inositol -trisphosphate 5-phosphatase cvp2-like	0.32169	-0.228226	0.32169	-0.199657	-0.228226	-0.155091	-0.0946622	-0.0480778	0.391891	0.240618	0.174496	0.425293	-0.16887	-0.160587	-0.184181	-0.186983	-0.0789663	0.0832774	-0.136018	-0.0894112
maker-superscaffold7-snap-gene-54.57-mRNA-1	subtilisin-like protease-like	-0.144558	1.50598	-0.144558	1.39695	-1.07959	-0.0912462	-0.57286	-0.656031	-1.24236	-0.766734	-0.618276	-0.839338	-0.560021	0.0803882	-0.207904	0.188825	1.13957	0.805387	0.672077	1.13431
maker-superscaffold12-snap-gene-41.17-mRNA-1	cobra-like extracellular glycosyl-phosphatidyl inositol-anchored protein family	1.27159	0.884625	1.27159	1.16764	-0.180499	-0.717547	-0.461744	-0.717547	0.492842	-0.185479	-0.717547	0.0522252	-0.505911	-0.509654	-0.717547	-0.499695	-0.389859	0.237766	0.04544	0.179307
snap_masked-superscaffold12-processed-gene-41.1-mRNA-1	cobra-like extracellular glycosyl-phosphatidyl inositol-anchored protein family	0.414625	1.07737	0.414625	0.330305	-0.343252	-0.213639	-0.0874491	0.203704	0.147318	-0.343252	-0.139111	-0.105688	-0.343252	-0.343252	-0.343252	-0.224228	0.0550985	-0.127884	0.196775	-0.225557
maker-superscaffold4-snap-gene-38.24-mRNA-1	tfl1a family protein	1.20539	-0.0653312	1.20539	-0.129284	-0.211986	-0.0823737	-0.211986	-0.211986	-0.211986	-0.211986	-0.211986	-0.211986	-0.108992	-0.0166389	-0.0996199	-0.211986	-0.0510663	-0.111682	-0.211986	0.162079
maker-superscaffold13-snap-gene-69.31-mRNA-1	PREDICTED: uncharacterized protein LOC102586574	1.21998	1.23257	1.21998	1.30967	0.275431	-0.249341	-0.0575788	-0.0820047	-0.0906097	-0.441496	-0.245721	-0.211681	-0.405335	-0.308338	-0.284391	-0.31881	-0.456834	-0.522292	-0.950878	-0.632305
maker-superscaffold4-snap-gene-3.49-mRNA-1	methyl esterase	1.37927	0.947627	1.37927	1.20216	-0.315062	-0.65297	-0.160573	-0.206831	-0.278225	-0.251532	-0.587524	-0.574232	-0.295844	-0.599816	-0.683566	-0.570378	0.037854	0.271129	0.206817	-0.247571
maker-scaffold3_293-snap-gene-1.21-mRNA-1	cinnamoyl- reductase-related family protein	1.40358	1.64705	1.40358	1.50986	-0.680956	-0.667427	-1.13014	-0.663254	-0.904599	-0.670681	-1.014	-0.699827	0.0507975	0.168889	0.143439	0.104132	-0.203486	-0.198445	0.925177	-0.523689
snap_masked-superscaffold7-processed-gene-35.1-mRNA-1	receptor protein kinase 1-like	0.746712	0.897918	0.746712	0.58027	-0.48843	-0.565507	-0.451383	-0.0862193	-0.109277	0.0627833	-0.214837	-0.356053	0.010632	-0.201959	-0.373274	0.00693944	-0.0596467	-0.00867349	0.0398374	-0.176544
maker-superscaffold17-snap-gene-16.27-mRNA-1	pumilio homolog chloroplastic-like isoform x2	0.136759	0.210455	0.136759	0.20632	-0.186256	-0.092603	0.0863502	-0.0278526	0.457296	0.0944275	0.514602	0.402687	-0.246192	-0.436087	-0.41555	-0.239408	-0.127667	0.0172203	-0.241666	-0.249596
maker-superscaffold1-snap-gene-35.36-mRNA-1	glutathione s-transferase u9-like	0.449486	0.0870182	0.449486	0.438019	-0.565583	-0.0425229	-0.446559	-0.334151	-0.266925	-0.344015	-0.281069	-0.565583	0.378526	0.131301	0.326614	0.710616	0.207569	-0.105103	-0.0255557	-0.201571
maker-scaffold3_56-snap-gene-0.7-mRNA-1	mannitol dehydrogenase family protein	0.148377	0.705521	0.148377	0.288781	-0.124837	-0.470801	-0.322844	-0.370497	-0.211378	-0.125973	-0.266661	-0.155815	0.0771419	0.200039	0.0330561	0.304038	-0.286839	0.555645	0.18455	-0.309881
maker-superscaffold14-snap-gene-29.11-mRNA-1	beta-amylase chloroplastic-like	1.33583	1.32039	1.33583	1.5886	-1.2397	0.587083	-0.963174	-1.14729	-0.209098	-0.491772	-0.786751	-0.772507	-0.528079	-1.08921	-0.603981	-0.917819	0.651619	0.632803	1.06611	0.231111
maker-superscaffold6-snap-gene-16.19-mRNA-1	histidine kinase 1	0.109462	0.905897	0.109462	0.251448	-0.0840658	-0.0805398	0.232675	-0.0607207	-0.378025	-0.378025	-0.197877	-0.378025	0.221293	0.144031	0.291909	0.355763	-0.205537	-0.23137	-0.378025	-0.249731
maker-superscaffold7-snap-gene-26.19-mRNA-1	leucine-rich repeat transmembrane protein kinase	1.15291	1.3209	1.15291	1.50044	-0.310925	-0.836867	-0.486779	-0.515983	-0.583868	-0.200859	-0.322751	-0.590176	-0.328241	-0.673042	-0.248213	-0.57242	0.0941696	0.0764443	0.152002	0.220356
maker-superscaffold4-snap-gene-11.39-mRNA-1	zinc finger protein constans-like 2-like	1.08598	1.37015	1.08598	0.849762	-0.160282	-0.373226	-0.988119	-0.811536	-0.563846	-0.716378	-0.404434	-0.221307	-0.615221	-0.501414	-0.734486	-0.798031	0.430429	0.653231	0.887512	0.52524
maker-superscaffold17-snap-gene-51.13-mRNA-1	myb domain protein 84	0.743368	-0.124529	0.743368	0.278193	0.142108	-0.124529	-0.124529	-0.0391042	-0.124529	-0.124529	-0.124529	-0.124529	-0.124529	-0.124529	-0.124529	-0.124529	-0.124529	-0.124529	-0.124529	-0.124529
snap_masked-superscaffold14-processed-gene-3.2-mRNA-1	ethylene-responsive transcription factor 5-like	0.30545	0.358611	0.30545	0.100492	0.483977	0.00431692	-0.0313699	0.227788	-0.130168	-0.132935	-0.19229	-0.100083	-0.19229	-0.0973785	-0.19229	-0.19229	-0.0430308	-0.19229	-0.19229	-0.0973785
maker-superscaffold8-snap-gene-79.42-mRNA-1	lrr receptor-like serine threonine-protein kinase gso1-like	1.0237	0.826212	1.0237	0.459925	-0.308282	0.0970086	-0.0646684	-0.00248245	-0.281253	-0.190834	-0.304978	-0.349372	-0.0758847	-0.0172726	-0.0274444	0.135811	-0.376853	-0.450671	-0.771231	-0.345125
maker-superscaffold13-snap-gene-33.25-mRNA-1	cytochrome p450 71a4-like	1.34414	1.38492	1.34414	1.2991	0.0470998	0.112362	0.0952071	0.0366545	0.042531	-0.0646462	-0.0561273	-0.114694	-0.139763	-0.156538	-0.100324	-0.123879	-0.256127	-0.256127	-0.16392	-0.256127
maker-superscaffold12-snap-gene-55.18-mRNA-1	geranylgeranyl pyrophosphate synthase 1	0.590737	0.353616	0.590737	-0.0563246	0.0330385	-0.0780378	-0.234504	-0.211657	-0.0266995	-0.252223	0.0464799	-0.0539321	-0.208993	-0.154151	0.0364106	-0.142665	-0.00921202	-0.178703	-0.21834	0.174424
snap_masked-superscaffold13-processed-gene-36.5-mRNA-1	probable lrr receptor-like serine threonine-protein kinase at4g29180-like isoform x1	0.737259	0.484382	0.737259	0.41585	0.0308255	0.272486	0.553354	0.296686	-0.124954	-0.500821	-0.0848639	-0.206638	-0.631715	-0.550746	-0.466874	-0.66707	-0.0729596	-0.166191	0.154375	-0.209643
snap_masked-superscaffold4-processed-gene-66.17-mRNA-1	histone-lysine n-methyltransferase atxr6-like	0.300092	0.47213	0.300092	0.0816592	0.259559	-0.0144797	0.0309541	-0.0192216	-0.0947854	-0.300178	-0.260338	0.0148086	-0.0885426	-0.300178	-0.300178	-0.300178	-0.21068	0.285746	0.13705	0.00666763
snap_masked-scaffold3_955-processed-gene-2.2-mRNA-1	PREDICTED: uncharacterized protein LOC101300620	0.369831	0.313409	0.369831	0.74276	-0.508167	-0.155645	-0.518955	-0.785325	-0.370287	-0.612731	-0.724509	-0.598578	0.936534	1.09351	1.04897	0.912029	-0.324437	-0.163436	-0.850913	-0.17389
maker-superscaffold13-snap-gene-30.23-mRNA-1	glycosyl hydrolase superfamily protein isoform 1	0.408494	-0.0119705	0.408494	-0.0462055	0.212492	-0.138161	0.00125984	-0.0486822	-0.267773	-0.208418	-0.213967	-0.175566	-0.0047389	-0.147421	-0.1408	0.00842556	0.110738	0.115171	0.181128	-0.0424984
maker-superscaffold1-snap-gene-33.30-mRNA-1	hypothetical protein POPTR_0005s24140g	0.905558	1.02602	0.905558	0.885168	0.0679071	-0.315623	-0.107479	-0.439395	-0.850043	-0.851797	-0.755072	-0.517983	-0.540438	-0.576964	-0.766607	-0.482224	0.677401	0.92464	0.39853	0.412845
maker-superscaffold4-snap-gene-5.40-mRNA-1	telomere repeat-binding protein 5-like	1.45074	1.6063	1.45074	1.73432	-0.20353	-0.303018	-0.314146	-0.423654	-0.68781	-0.576572	-0.538087	-0.608292	-0.588695	-0.478248	-0.537312	-0.435034	-0.253715	-0.0138009	-0.0906239	-0.189564
maker-superscaffold15-snap-gene-110.43-mRNA-1	g-type lectin s-receptor-like serine threonine-protein kinase sd2-5-like	0.5214	1.15736	0.5214	1.06588	-0.320469	-0.0679553	-0.0411472	0.0498553	-0.182608	-0.244661	-0.0135564	-0.178327	-0.481673	0.0643792	0.0141402	-0.297073	-0.355483	-0.395504	-0.442644	-0.373315
maker-superscaffold21-snap-gene-67.31-mRNA-1	wrky transcription factor 55-like	0.879264	0.532073	0.879264	0.564657	-0.192738	-0.446123	-0.21715	-0.37436	-0.353915	-0.446123	-0.446123	-0.446123	-0.446123	-0.446123	-0.446123	-0.446123	0.387375	0.725084	0.651488	0.087939
maker-superscaffold15-snap-gene-67.24-mRNA-1	b3 domain-containing protein os01g0234100-like	0.748156	0.841818	0.748156	0.665661	-0.466699	-0.165455	-0.487383	-0.329662	-0.375918	-0.144771	-0.384379	-0.234803	-0.274696	-0.333168	-0.307653	-0.175909	0.441218	0.410102	-0.512337	0.337719
maker-superscaffold13-snap-gene-93.22-mRNA-1	quinone oxidoreductase-like protein chloroplastic-like	0.932012	1.37898	0.932012	0.274747	-0.416787	-0.416787	-0.0371665	-0.0527754	-0.416787	-0.416787	-0.416787	-0.416787	-0.25845	-0.104122	-0.416787	-0.246862	0.168175	0.0342258	-0.416787	0.313526
snap_masked-superscaffold21-processed-gene-40.17-mRNA-1	Uncharacterized protein TCM_029736	0.394667	0.117568	0.394667	0.153136	-0.0854021	0.550786	-0.0341767	-0.137127	-0.0880787	-0.0934468	-0.128835	-0.167943	-0.106955	-0.139901	-0.016223	-0.113757	-0.117854	-0.119222	-0.195097	-0.0668035
snap_masked-superscaffold24-processed-gene-2.0-mRNA-1	dna-binding protein escarola-like	0.000938848	0.295886	0.000938848	0.268131	-0.128344	-0.0642138	0.184814	0.0500566	-0.129711	-0.206954	0.247222	-0.02808	0.153691	-0.206954	0.108032	0.231339	-0.15593	-0.206954	-0.206954	-0.206954
maker-superscaffold12-snap-gene-16.31-mRNA-1	tubulin beta-4 chain-like	0.890482	0.463863	0.890482	0.36169	-0.780211	-0.701658	-0.555514	-0.38117	0.155702	-0.189876	0.241938	-0.114299	-0.179818	-0.669637	-0.341389	-0.700759	0.580142	0.440417	0.0576197	0.531997
maker-superscaffold18-snap-gene-37.24-mRNA-1	kinase superfamily protein	0.735145	0.15276	0.735145	0.341658	-0.0680237	-0.382376	-0.292856	-0.219777	-0.140722	-0.0929962	-0.164588	-0.057931	-0.255213	-0.14784	-0.221027	0.042424	-0.0280696	0.185225	-0.334213	0.213275
maker-scaffold3_303-snap-gene-0.13-mRNA-1	PREDICTED: uncharacterized protein LOC102606293	1.57012	1.46512	1.57012	1.47806	-0.519818	-0.514634	-0.870634	-0.602224	-0.70082	-0.469865	-0.399121	-0.18573	-0.398687	-0.528024	-0.287746	-0.138211	-0.401293	0.287987	-0.193867	-0.160731
maker-superscaffold29-snap-gene-29.12-mRNA-1	1-aminocyclopropane-1-carboxylate oxidase homolog 1-like	0.465669	0.29846	0.465669	0.0898021	-0.0197578	-0.0847307	-0.112691	-0.144086	-0.144086	-0.144086	-0.144086	-0.0654761	0.0142511	0.00256927	-0.0586613	-0.0764472	-0.0930619	-0.043781	-0.144086	-0.0613834
snap_masked-superscaffold6-processed-gene-157.18-mRNA-1	cyanidin-3-o-glucoside 2-o-glucuronosyltransferase-like	1.26401	1.03629	1.26401	1.08781	-0.304732	-0.265075	-0.0857509	-0.399068	-0.5476	-1.13943	-0.644316	-0.570358	-0.738748	-0.279735	-0.432929	-0.145523	0.249698	0.0214153	0.317233	0.312799
maker-superscaffold13-snap-gene-93.28-mRNA-1	apoptosis-enhancing nuclease-like	0.545937	-0.0660781	0.545937	-0.0927046	-0.121274	-0.0772294	-0.0758307	0.264985	-0.121274	-0.121274	-0.0814334	0.00833903	-0.0182797	-0.121274	0.0965774	-0.0800307	-0.121274	-0.121274	-0.121274	-0.121274
maker-scaffold3_430-snap-gene-3.41-mRNA-1	PREDICTED: uncharacterized protein LOC100243761	1.37851	0.795248	1.37851	0.606832	-0.537328	-0.512436	-1.2295	-1.29222	1.66758	-0.595792	-0.879352	-1.10883	0.484396	1.27947	0.0038442	-0.28355	-0.482999	-0.463295	0.799077	-1.00815
maker-superscaffold16-snap-gene-23.18-mRNA-1	bidirectional sugar transporter sweet1-like isoform x1	1.37833	1.16956	1.37833	1.1929	-0.554033	-0.68502	-0.759942	-0.754917	-0.564657	-0.637998	-0.793043	-0.793043	-0.390098	-0.663199	-0.0326121	-0.368827	0.610706	0.295885	0.676753	0.294916
maker-superscaffold12-snap-gene-62.20-mRNA-1	early nodulin-like protein 17 isoform 2	1.67111	0.989449	1.67111	0.882386	-0.00354624	-0.787239	-0.679994	-0.517404	-0.554559	-0.892994	-0.784759	-0.954437	-0.562778	-0.453735	-0.534256	-0.593517	0.568947	0.615668	0.72282	0.197734
maker-superscaffold12-snap-gene-79.25-mRNA-1	cytochrome p450 734a1-like	0.739149	0.476781	0.739149	0.433784	-0.375218	-0.127898	-0.343823	-0.317248	-0.239027	-0.0907042	-0.348064	-0.115795	-0.0625532	-0.293879	-0.157367	-0.192526	0.164809	0.157847	-0.181131	0.133717
maker-superscaffold6-snap-gene-42.41-mRNA-1	lysine histidine transporter-like 8-like	0.765077	0.30411	0.765077	0.299881	-0.270333	-0.271591	-0.392323	-0.30084	-0.317638	-0.24663	-0.183684	-0.163687	-0.155533	-0.359841	-0.0395195	-0.113182	0.28198	0.217069	0.294789	-0.113182
snap_masked-superscaffold17-processed-gene-40.11-mRNA-1	purine permease 3	0.767365	0.224222	0.767365	0.291805	-0.668022	0.95292	-0.390488	-0.465675	-0.422397	-0.487208	-0.692825	-0.420094	-0.0417595	-0.335205	0.288289	-0.125576	0.259846	0.646785	0.0722191	-0.221565
maker-superscaffold17-snap-gene-10.26-mRNA-1	probable salt tolerance-like protein at1g75540-like	0.81567	0.686658	0.81567	0.778252	-0.867277	-0.215962	-0.499755	-0.419818	-0.529254	-0.490054	-0.274892	-0.202698	-0.39849	-0.299156	-0.401517	-0.340201	0.161046	0.605035	0.773786	0.302958
maker-superscaffold17-snap-gene-31.22-mRNA-1	wall-associated receptor kinase-like 14-like	0.681265	0.792784	0.681265	0.786673	-0.0984903	-0.357459	-0.338101	-0.311638	-0.977491	-0.859328	-0.601028	-0.80886	-0.371603	-0.0756006	-0.144922	-0.000976784	0.326353	0.385773	1.27262	0.0187606
maker-superscaffold13-snap-gene-92.29-mRNA-1	cyclic nucleotide-gated ion channel 18-like	0.561199	0.477903	0.561199	0.571224	-1.03294	-0.594619	-0.579417	-0.580426	-0.0370855	-0.282506	0.0185925	-0.133707	-0.250048	-0.593601	-0.21282	-0.56837	0.93566	0.798086	-0.0363934	0.978065
maker-superscaffold6-snap-gene-41.42-mRNA-1	abc transporter g family member 11-like	0.518719	1.88093	0.518719	1.35108	-0.183146	-0.307474	-0.307474	-0.307474	-0.307474	-0.307474	-0.307474	-0.307474	-0.219332	-0.212562	-0.307474	-0.307474	-0.158214	-0.160819	-0.260634	-0.307474
maker-superscaffold2-snap-gene-48.31-mRNA-1	myb domain protein	0.434359	-0.0947121	0.434359	0.101895	-0.0947121	-0.0215774	-0.0947121	-0.0947121	-0.0947121	-0.0947121	-0.0947121	-0.0947121	0.0764947	-0.0534691	-0.0947121	-0.0947121	0.0777754	0.0867085	-0.0947121	-0.0947121
snap_masked-superscaffold7-processed-gene-49.0-mRNA-1	N/A	1.22134	0.920699	1.22134	1.94968	1.85089	1.05381	1.70191	1.82508	1.6028	1.84418	1.63659	1.65769	2.1631	2.15892	2.09619	2.08414	-1.79021	-1.63266	-2.31116	-1.62823
Cluster 20		A1	A2	A3	A4	F1	F2	F3	F4	G1	G2	G3	G4	H1	H2	H3	H4	L1	L2	L3	L4
snap_masked-superscaffold6-processed-gene-20.8-mRNA-1	peroxidase 5-like	-3.35238	-3.50898	-3.35238	-3.61204	1.22336	2.57959	1.40021	1.43474	1.42261	1.16308	0.706459	0.851123	2.77189	1.78317	2.29536	1.91797	-1.13281	-0.855191	-2.30253	-1.43327
snap_masked-superscaffold6-processed-gene-25.10-mRNA-1	kda class iv heat shock	-4.4151	-4.1533	-4.4151	-3.88633	2.54291	3.12235	1.53024	2.03545	3.81676	0.993042	1.87197	1.65466	1.66986	2.85283	1.61999	2.22135	-2.46364	-2.40243	-2.19429	-2.00124
maker-scaffold3_605-snap-gene-14.20-mRNA-1	dicer-like protein isoform 3	-2.86177	-3.72821	-2.86177	-3.86177	2.75385	3.19049	2.07392	1.88102	1.83986	1.05121	1.13	1.51774	1.56224	1.69913	1.5465	1.34096	-1.79792	-1.71316	-2.34626	-2.41605
maker-superscaffold2-snap-gene-20.23-mRNA-1	cytosolic class ii small heat shock protein hct2	-3.98515	-3.74474	-3.98515	-3.86122	2.55043	3.30429	1.57805	1.94357	3.27428	1.2093	1.29795	1.41838	0.809207	2.24833	0.775969	0.890277	-1.86697	-1.25009	-1.30377	-1.30295
maker-superscaffold7-snap-gene-49.20-mRNA-1	N/A	-4.10625	-4.81688	-4.10625	-4.64782	1.8943	1.27878	1.93858	2.07049	1.83125	2.21915	2.00654	2.04091	2.59905	2.50441	2.4066	2.47406	-1.91328	-1.761	-2.42795	-1.48468
snap_masked-superscaffold7-processed-gene-49.0-mRNA-1	N/A	-3.22134	-3.9207	-3.22134	-3.94968	1.85089	1.05381	1.70191	1.82508	1.6028	1.84418	1.63659	1.65769	2.1631	2.15892	2.09619	2.08414	-1.79021	-1.63266	-2.31116	-1.62823
Cluster 21		A1	A2	A3	A4	F1	F2	F3	F4	G1	G2	G3	G4	H1	H2	H3	H4	L1	L2	L3	L4
snap_masked-superscaffold8-processed-gene-49.6-mRNA-1	epidermis-specific secreted glycoprotein ep1-like	-0.674932	-0.675515	-0.674932	-0.597758	-1.72898	-0.874673	-1.65123	-1.33804	1.00769	0.534411	0.880587	0.765027	1.39781	1.49945	1.75921	1.4116	0.555681	0.615051	-1.60496	-0.605515
snap_masked-superscaffold8-processed-gene-49.7-mRNA-1	epidermis-specific secreted glycoprotein ep1-like	-0.0904253	-0.776037	-0.0904253	-0.801874	-0.966815	-1.33214	-1.59022	-1.34259	0.960002	0.969457	0.233737	0.327742	1.31117	1.19173	1.57373	1.47074	0.299584	0.435653	-1.35312	-0.429905
snap_masked-scaffold3_605-processed-gene-12.14-mRNA-1	cytochrome p450 86b1	-1.22838	-0.395527	-1.22838	-0.134517	-0.765498	-1.07804	0.793918	0.614754	-0.2899	1.37113	1.07452	1.05587	1.45694	0.587642	1.19515	0.962093	-0.784445	-1.70322	-0.691464	-0.812647
maker-scaffold3_1049-snap-gene-0.1-mRNA-1	mlp-like protein 28	0.49623	1.19753	0.49623	-1.29663	-0.950661	-1.29663	-1.01567	-1.29663	1.78948	-1.29663	-1.29663	-1.29663	1.91703	1.76688	2.07925	1.77342	-1.29663	-0.555913	1.37919	-1.29663
maker-scaffold3_605-snap-gene-7.34-mRNA-1	isoflavone 2 -hydroxylase-like	-0.197028	0.820705	-0.197028	0.982848	-0.709571	-1.54838	0.483277	0.342311	-0.662208	0.660006	0.386646	0.641945	1.2598	0.724613	1.08759	1.15154	-0.993433	-2.00221	-1.53646	-0.694974
snap_masked-superscaffold22-processed-gene-22.0-mRNA-1	clathrin coat assembly protein ap180-like	-0.176894	0.917649	-0.176894	0.873078	-2.56894	-2.48215	-1.94788	-2.41448	-0.0974892	1.04235	1.1463	1.06589	1.53523	1.35031	1.3618	1.2492	0.117003	-0.73463	-0.337504	0.278058
maker-scaffold3_559-snap-gene-0.51-mRNA-1	N/A	1.40634	1.1578	1.40634	1.53806	-0.732143	-0.204072	-1.02285	0.318881	-0.0681152	-0.237983	-0.701454	-1.73214	2.35964	1.91517	2.16248	2.21206	-1.60649	-0.790285	-0.338727	-0.650803
maker-superscaffold22-snap-gene-22.22-mRNA-1	clathrin coat assembly protein ap180-like	0.128485	0.76052	0.128485	0.502529	-1.43132	-1.76263	-1.22274	-1.63285	0.566537	0.500849	0.521976	0.613135	0.84633	1.02324	0.936669	0.475994	0.00519352	-0.325745	-0.315353	-0.319303
maker-scaffold3_645-snap-gene-1.9-mRNA-1	potassium channel skor-like	0.122462	-0.286787	0.122462	-0.482306	-0.610978	-0.749488	-0.7634	-0.708538	-0.777448	-0.77886	-0.617281	-0.769003	1.62998	2.22414	1.74918	1.94925	-0.589752	-0.582335	0.382719	-0.464015
maker-superscaffold6-snap-gene-45.37-mRNA-1	protein upstream of flc-like	-0.439231	-0.685391	-0.439231	-0.460798	-1.07556	-0.863728	-0.838301	-1.1625	0.840652	0.128039	0.300942	0.475336	1.346	2.67333	1.5454	1.9376	-0.779045	-0.670058	-0.977924	-0.855543
Cluster 22		A1	A2	A3	A4	F1	F2	F3	F4	G1	G2	G3	G4	H1	H2	H3	H4	L1	L2	L3	L4
snap_masked-superscaffold42-processed-gene-9.8-mRNA-1	photosystem q partial	3.61553	0.212664	3.61553	-2.18428	3.53188	-1.49279	-1.74146	-1.58349	3.63052	-1.07593	-1.47107	-1.83035	-0.463526	-0.666581	-0.727388	-1.53802	0.985575	-0.958085	1.41277	-1.27149
snap_masked-superscaffold15-processed-gene-43.9-mRNA-1	petb gene product	2.16412	0.174257	2.16412	-0.708325	2.4501	-0.510588	-0.169682	-0.914226	2.46652	-0.721271	-1.31638	-1.06559	-0.632321	-0.883181	-0.819156	-0.483378	0.391258	-1.2041	0.155495	-0.537684
maker-superscaffold1-snap-gene-44.23-mRNA-1	sec14p-like phosphatidylinositol transfer family protein	2.64977	0.465123	2.64977	-1.70011	3.21393	-0.443332	-0.65199	-0.872124	2.73134	-0.690229	-1.02121	-1.30546	-0.783262	-0.792378	-0.720407	-1.22231	0.594573	-1.25893	0.297905	-1.14068
snap_masked-scaffold3_379-processed-gene-5.11-mRNA-1	ribulose- -bisphosphate carboxylase oxygenase large subunit	3.78592	0.677718	3.78592	-1.538	3.68007	-0.893453	-0.865287	-1.24937	3.04127	-1.48235	-1.56411	-1.95525	-0.585216	-1.06332	-0.98751	-1.28012	0.59352	-1.79878	0.805795	-1.10745
maker-superscaffold42-snap-gene-9.21-mRNA-1	maturase k	3.07489	0.0831306	3.07489	-0.66787	2.08639	-1.20105	-0.608304	-0.807704	1.83421	-1.0028	-1.02666	-1.00852	-0.459781	-0.825635	-0.87109	-0.757963	0.338907	-0.804856	0.382667	-0.83287
snap_masked-superscaffold40-processed-gene-10.8-mRNA-1	photosystem ii cp43 chlorophyll apoprotein	1.98935	-0.199714	1.98935	-1.34048	3.01415	-0.475085	-0.25421	-0.722728	2.87245	-0.342324	-0.774684	-1.30769	-0.707202	-1.16708	-0.449026	-0.837005	0.277872	-0.892653	0.554693	-1.22798
snap_masked-superscaffold27-processed-gene-18.11-mRNA-1	photosystem ii protein d1	3.34294	0.174315	3.34294	-1.69217	3.47434	-1.28838	-1.99221	-1.29256	3.51018	-0.520182	-1.33659	-1.94874	-0.47501	-1.16463	-0.589746	-1.2889	1.0153	-1.58079	1.15231	-0.842416
maker-scaffold3_379-snap-gene-5.15-mRNA-1	ribulose -bisphosphate carboxylase oxygenase large subunit	3.54982	0.620345	3.54982	-1.54287	3.40335	-0.872795	-1.05087	-1.1516	2.76054	-0.996464	-1.66332	-1.70555	-0.632061	-0.924504	-1.00425	-1.11425	0.393725	-1.32972	0.628709	-0.918053
snap_masked-superscaffold28-processed-gene-25.11-mRNA-1	ribulose- -bisphosphate carboxylase oxygenase large subunit	3.67176	0.691234	3.67176	-1.19241	3.59741	-0.864911	-0.811355	-1.06396	2.94217	-1.65741	-2.28764	-1.33844	-0.476429	-0.838011	-0.779321	-1.32522	0.596282	-1.63122	0.625476	-1.52975
maker-scaffold3_807-snap-gene-0.1-mRNA-1	photosystem i p700 apoprotein a2	1.94444	0.402621	1.94444	-0.417987	2.44283	-0.79515	-0.242683	-0.643968	1.81111	-0.985762	-1.0464	-0.799538	-1.02891	-0.937207	-0.634137	-0.471689	-0.0343913	-0.6234	0.445437	-0.329656
maker-superscaffold2-snap-gene-7.24-mRNA-1	photosystem ii protein d1	3.48126	-0.00977077	3.48126	-1.86414	3.5655	-1.87922	-1.23951	-1.52119	3.57939	-0.979468	-1.34718	-1.93296	-0.466589	-0.919389	-1.04299	-1.45572	1.15429	-0.99269	1.4992	-1.11007
snap_masked-scaffold3_274-processed-gene-1.2-mRNA-1	hypothetical chloroplast rf2	2.77608	0.0192256	2.77608	-1.29332	3.16935	-0.682097	-0.709136	-1.12261	1.98143	-0.390018	-1.05564	-1.08773	-0.882086	-0.961604	-0.855087	-1.33122	0.363109	-0.46047	0.561676	-0.815931
maker-superscaffold8-snap-gene-37.24-mRNA-1	ribulose bisphosphate carboxylase large chain	2.9235	-0.557675	2.9235	-1.31299	2.90866	-0.979566	-0.476258	-0.926731	2.06677	-0.844146	-0.437996	-1.00848	-0.0834018	-0.933369	-1.03322	-1.31299	0.124771	-1.31299	0.66264	-0.390031
snap_masked-scaffold3_1041-processed-gene-0.13-mRNA-1	ribulose- -bisphosphate carboxylase oxygenase large subunit	2.93083	0.203951	2.93083	-1.12902	2.77518	-0.717257	-0.470726	-1.08829	2.10864	-0.780338	-0.711589	-0.964925	-0.809509	-0.648492	-0.992155	-0.999504	-0.0666617	-0.941292	0.540719	-1.17041
snap_masked-superscaffold10-processed-gene-49.1-mRNA-1	ribulose- -bisphosphate carboxylase oxygenase large subunit	3.60319	0.675331	3.60319	-1.14731	3.27195	-0.911302	-1.03342	-1.15364	2.73583	-1.42245	-1.37378	-1.57576	-0.428076	-0.667129	-1.4508	-1.19664	0.397316	-1.52337	0.793072	-1.1962
maker-superscaffold23-snap-gene-19.22-mRNA-1	ribulose -bisphosphate carboxylase oxygenase large subunit	3.50959	0.410216	3.50959	-1.13295	3.395	-0.832071	-0.605804	-1.52161	2.65214	-1.18509	-0.987589	-1.58464	-0.925957	-0.495036	-0.85723	-1.28397	0.287026	-1.23698	0.389213	-1.50384
snap_masked-superscaffold15-processed-gene-48.22-mRNA-1	photosystem ii protein d1	3.49376	0.0648287	3.49376	-1.88985	3.73193	-1.4326	-1.2891	-1.6852	3.70657	-0.820804	-1.39747	-1.9243	-0.680457	-1.03513	-0.848288	-1.57285	1.23145	-1.21086	1.37614	-1.31152
maker-scaffold3_775-snap-gene-8.31-mRNA-1	photosystem ii protein d1	3.47201	0.0806041	3.47201	-1.83045	3.29526	-1.38918	-1.33721	-1.69744	3.49839	-0.536213	-1.06847	-1.66675	-0.689459	-0.679791	-1.0349	-1.69794	1.057	-1.60118	1.33312	-0.979408
snap_masked-superscaffold40-processed-gene-17.10-mRNA-1	hypothetical protein MTR_3g035650	3.31871	0.759026	3.31871	-2.02467	3.71356	-1.0962	-0.945879	-1.56351	3.29299	-0.819201	-1.30838	-2.06987	-0.511164	-1.19456	-0.802794	-1.83053	1.41895	-1.23782	0.946962	-1.36433
snap_masked-superscaffold15-processed-gene-43.23-mRNA-1	ribulose -bisphosphate carboxylase oxygenase large subunit	3.64022	0.585852	3.64022	-1.46033	3.90834	-0.542119	-0.12402	-1.36388	3.08822	-1.45484	-1.92192	-1.64704	-0.707972	-1.5415	-1.37309	-1.11704	0.780848	-2.19559	0.707153	-0.901516
Cluster 23		A1	A2	A3	A4	F1	F2	F3	F4	G1	G2	G3	G4	H1	H2	H3	H4	L1	L2	L3	L4
maker-superscaffold6-snap-gene-0.22-mRNA-1	protein lhy-like	4.66237	4.84762	4.66237	4.81889	0.748918	-0.0184353	0.509971	0.110122	-0.724363	-0.865536	-0.727526	-0.846452	-1.52066	-0.742163	-1.41214	-1.27971	-3.305	-3.09019	-2.69541	-3.13268
maker-superscaffold13-snap-gene-49.28-mRNA-1	probable salt tolerance-like protein at1g78600-like	2.59975	2.72639	2.59975	2.64868	0.961412	0.138717	0.912099	0.384658	0.262839	-0.0987748	-0.167983	-0.172933	-0.582608	-0.00879387	-0.615148	-0.557618	-2.85706	-2.854	-2.40288	-2.91649
maker-superscaffold3-snap-gene-7.36-mRNA-1	pectin lyase-like superfamily protein isoform 1	3.50046	3.54425	3.50046	3.50632	0.505647	0.403088	0.172319	0.126115	-0.642175	-0.804133	-0.747527	-0.521765	-1.20546	-0.821727	-0.836596	-0.812903	-2.09642	-1.99068	-2.52423	-2.25503
maker-superscaffold18-snap-gene-18.20-mRNA-1	ammonium transporter 1 member 2-like	3.14346	3.31344	3.14346	3.17708	1.21713	-1.02426	1.13002	0.524696	-0.109854	-0.361219	-0.321278	-0.621858	-0.367042	0.181233	-0.71533	-0.460054	-3.06657	-3.07013	-2.84418	-2.86875
maker-superscaffold21-snap-gene-70.24-mRNA-1	PREDICTED: uncharacterized protein LOC100241651	3.22276	2.90748	3.22276	2.70895	0.573011	-0.334161	0.266444	-0.197791	-0.00712163	-0.782575	-0.817941	-0.74427	-0.540846	-0.310133	-0.651022	-0.598943	-1.67455	-2.0097	-2.26586	-1.96649
maker-superscaffold10-snap-gene-27.20-mRNA-1	pentatricopeptide repeat-containing protein at5g21222	2.38406	2.71465	2.38406	2.72621	0.229686	-0.263396	0.284761	0.0659012	-0.518767	-0.781586	-0.737359	-0.674226	-0.776129	-0.552625	-0.79618	-0.457755	-1.29158	-1.50366	-1.00659	-1.42948
snap_masked-superscaffold18-processed-gene-50.14-mRNA-1	aromatic-l-amino-acid decarboxylase-like	3.37591	3.24502	3.37591	3.36474	-0.236259	2.13034	-0.246331	0.112395	-0.803317	-0.409103	-0.898792	-0.355354	-0.402164	-0.911414	-0.0366639	-0.205492	-2.59941	-2.55564	-3.46783	-2.47655
maker-superscaffold18-snap-gene-23.31-mRNA-1	tyrosine-specific transport	2.74359	3.08771	2.74359	2.96775	0.104113	-0.577685	-0.202559	-0.198014	-0.908828	-0.856751	-0.643457	-0.865735	-0.815357	-0.457221	-0.689504	-0.528667	-1.18097	-1.4039	-0.970372	-1.34772
maker-superscaffold13-snap-gene-85.33-mRNA-1	PREDICTED: uncharacterized protein LOC102602574	3.1978	3.23412	3.1978	3.07035	0.278344	-0.305591	-0.113882	-0.259265	-0.634797	-0.940921	-1.00164	-0.974803	-1.13054	-1.14385	-0.86051	-0.932063	-1.23812	-1.39873	-0.928671	-1.11504
maker-superscaffold2-snap-gene-51.24-mRNA-1	mitochondrial carnitine acylcarnitine carrier-like family protein	2.95151	2.83416	2.95151	2.78625	0.323982	-0.790887	0.0695212	-0.0830715	-0.603507	-0.36416	-0.664655	-0.695675	-0.45711	-0.410146	-0.519113	-0.508486	-1.78535	-1.69384	-1.42484	-1.91609
maker-superscaffold7-snap-gene-38.20-mRNA-1	haloacid dehalogenase-like hydrolase domain-containing protein 3-like	3.27415	3.27437	3.27415	3.2983	0.57928	-0.517021	0.538628	0.154136	-0.576943	-0.555169	-0.696646	-0.65823	-0.461062	-0.0588759	-0.646927	-0.445457	-2.46839	-2.29478	-2.71994	-2.29358
maker-superscaffold30-snap-gene-3.30-mRNA-1	regulator of chromosome condensation repeat-containing protein isoform 1	2.96627	3.09801	2.96627	3.10552	0.938397	1.99398	0.41661	-0.152564	1.77662	-1.43735	-1.28974	-0.786436	-1.41364	-0.99234	-1.16109	-1.41678	-2.10938	-2.13501	-2.2465	-2.12085
maker-superscaffold7-snap-gene-12.28-mRNA-1	transcription factor asg4-like	3.11433	3.22298	3.11433	3.30031	0.873854	0.57543	0.678109	0.335962	-0.360375	-0.844523	-0.82457	-0.570013	-0.799963	-0.637946	-0.807408	-0.642954	-2.41849	-2.16645	-2.6833	-2.45933
maker-superscaffold17-snap-gene-61.21-mRNA-1	probable isoaspartyl peptidase l-asparaginase 2-like	2.77519	2.8465	2.77519	2.82821	0.144923	0.0287307	0.00344196	-0.139649	-0.355021	-0.603777	-0.642686	-0.713441	-0.666566	-0.730209	-0.448415	-0.778978	-0.963677	-1.54802	-2.82983	-0.981921
maker-superscaffold7-snap-gene-52.29-mRNA-1	alpha carbonic anhydrase	2.89976	3.24526	2.89976	3.12757	0.518809	-0.899045	0.336477	0.0241819	-0.97427	-1.24594	-1.16631	-1.02978	-0.901514	-0.500844	-0.733748	-0.701329	-1.04166	-1.2066	-1.41822	-1.23256
maker-scaffold3_517-snap-gene-1.25-mRNA-1	zinc finger family protein	3.2852	2.39164	3.2852	2.41157	1.67169	0.496765	0.951376	0.406355	0.785521	-0.707905	-0.384099	-0.599054	-1.10188	-0.547766	-1.48594	-1.65842	-2.42251	-2.39077	-1.99474	-2.39224
maker-superscaffold30-snap-gene-1.21-mRNA-1	ribulose bisphosphate carboxylase oxygenase activase chloroplastic-like	2.48651	2.85137	2.48651	2.82213	1.07848	-0.100906	1.12004	0.713199	-0.515471	0.0443174	-0.291528	-0.366142	-0.396824	-0.251041	-0.328623	-0.251461	-3.09932	-3.01114	-1.83071	-3.1594
Cluster 24		A1	A2	A3	A4	F1	F2	F3	F4	G1	G2	G3	G4	H1	H2	H3	H4	L1	L2	L3	L4
maker-scaffold3_145-snap-gene-1.16-mRNA-1	alpha-crystallin domain isoform 1	-4.9323	-5.23526	-4.9323	-5.27158	0.885509	-0.0659505	0.717033	0.782188	0.658303	0.243973	0.250999	-0.0446997	2.18978	1.65323	1.96455	1.5988	2.20501	2.18925	3.46322	1.68025
maker-superscaffold28-snap-gene-36.21-mRNA-1	dnaj heat shock n-terminal domain-containing protein	-4.2005	-4.24696	-4.2005	-4.40863	0.541366	-0.0770751	0.464281	0.585471	1.17183	0.772531	0.783699	0.574346	0.864594	0.67291	0.568351	0.427384	2.49342	2.27799	3.04664	1.88885
maker-superscaffold21-snap-gene-5.34-mRNA-1	PREDICTED: uncharacterized protein LOC100252097	-4.30724	-4.50627	-4.30724	-4.30585	0.111392	-0.714987	-0.098353	0.136182	0.736435	0.515326	0.295654	0.0880898	1.77884	0.898952	1.47709	1.21603	2.76675	2.57527	3.5832	2.06073
maker-superscaffold21-snap-gene-10.39-mRNA-1	thiazole biosynthetic chloroplastic	-5.87899	-6.12281	-5.87899	-6.38275	1.15654	0.477937	1.11851	1.18257	1.99715	1.75503	1.43822	1.38174	1.97181	1.55851	1.87278	1.5631	1.39819	1.46841	2.58274	1.3403
maker-superscaffold1-snap-gene-76.17-mRNA-1	maternal effect embryo arrest 59	-4.549	-5.03953	-4.549	-4.73942	-0.781586	-1.80018	-0.794497	-0.649762	1.14374	0.888171	0.555396	0.0911919	1.88142	1.27669	1.49175	1.15413	3.64965	3.43764	4.31609	3.01711
maker-superscaffold12-snap-gene-87.34-mRNA-1	light-regulated protein	-5.27324	-5.98063	-5.27324	-6.42786	0.504734	-1.70167	0.128492	0.279342	1.76433	1.42215	0.892218	0.252157	1.56907	0.986657	1.06124	0.610418	3.67673	3.51712	5.19693	2.79503
maker-superscaffold29-snap-gene-2.33-mRNA-1	pathogenesis-related protein sth-2-like	-3.92606	-4.71964	-3.92606	-4.6239	0.978429	-0.962585	1.14026	0.314016	2.50102	1.38558	0.928384	-0.00376957	1.60711	1.42674	0.653062	-0.35439	1.33853	1.95267	3.67596	0.614656
Cluster 25		A1	A2	A3	A4	F1	F2	F3	F4	G1	G2	G3	G4	H1	H2	H3	H4	L1	L2	L3	L4
maker-superscaffold6-snap-gene-59.29-mRNA-1	gata transcription factor 4-like	-0.114492	-0.158963	-0.114492	-0.218435	-0.51032	-0.304269	-0.876637	-0.528897	-0.00553301	-0.528139	-0.456224	-0.647874	-1.1305	-0.608894	-0.499387	-0.548997	1.84001	1.95527	1.8445	1.61228
maker-superscaffold4-snap-gene-6.40-mRNA-1	metallothionein-like protein type 2-like	0.480296	-1.11916	0.480296	-1.38895	0.27507	-0.626641	-2.06524	-1.61961	0.151144	-0.191841	-0.0324463	-0.0735613	-0.318514	0.626611	-0.526041	-0.412126	1.30236	1.63468	2.4233	1.00037
maker-superscaffold12-snap-gene-71.23-mRNA-1	hypothetical protein POPTR_0001s19160g	-1.19882	-1.13343	-1.19882	-0.998324	-0.189882	-0.252256	-0.613854	-0.601376	0.562469	-0.0147769	-0.635289	-0.891653	-0.377292	-0.553912	-0.766505	-1.20891	2.13239	2.33754	4.0419	1.56079
maker-superscaffold9-snap-gene-30.21-mRNA-1	N/A	-0.961523	-1.01759	-0.961523	-1.01551	-0.46344	-1.06514	-0.414035	-0.763763	0.283824	0.247525	-0.521951	-0.548737	-0.21678	0.00663477	-0.364943	-0.724211	1.59364	1.73607	3.81004	1.3614
maker-superscaffold6-snap-gene-42.35-mRNA-1	nac domain-containing protein 94	0.104836	-0.0814299	0.104836	-0.0846665	-0.484395	-0.254693	-0.597736	-0.350782	-0.318036	-0.385286	-0.463178	-0.380306	-0.800989	-0.746147	-0.917354	-0.723267	1.85959	1.76702	1.36775	1.38423
maker-superscaffold7-snap-gene-39.45-mRNA-1	hypothetical protein CICLE_v10006402mg	0.518431	-0.15557	0.518431	-0.201805	0.0426286	-0.302302	-0.504234	-0.967126	1.19933	-0.429413	-0.566452	-0.447909	-0.410504	-0.8467	-0.888987	-1.30449	1.11497	1.54704	1.68196	0.402711
maker-superscaffold21-snap-gene-15.28-mRNA-1	---NA---	-0.423403	0.025735	-0.423403	-0.14857	0.166066	-0.829941	-0.72146	-0.355451	-0.342948	-0.521033	0.218587	-0.450739	-0.594927	-0.322815	-0.436627	-0.884293	1.31179	1.69045	1.64661	1.39636
maker-superscaffold28-snap-gene-59.42-mRNA-1	probable inorganic phosphate transporter 1-9-like	-0.156617	-0.207268	-0.156617	-0.48306	-0.137271	-0.895989	-0.14012	-0.590045	0.0197061	-0.495779	-0.472247	-0.919053	-0.772567	-0.643631	-1.01649	-0.999573	1.57956	1.65629	3.61807	1.21271
maker-superscaffold1-snap-gene-13.29-mRNA-1	hypothetical protein POPTR_0014s11700g	-0.512852	-0.912304	-0.512852	-0.401945	-0.241262	-0.747185	-0.574885	-0.63513	0.396797	-0.128497	-0.62149	-0.710141	-0.418099	-0.267932	-0.281692	-0.700867	1.66179	1.7058	2.94704	0.955708
maker-superscaffold4-snap-gene-25.41-mRNA-1	serine carboxypeptidase 3-like	-0.532093	-1.12461	-0.532093	-1.20226	0.534969	-0.784615	0.491953	-0.118694	-0.390811	-1.33945	-0.767541	-0.975922	-0.687996	-0.811405	-1.22062	-1.52588	2.37438	2.81362	3.80436	1.9947
maker-superscaffold13-snap-gene-81.21-mRNA-1	agamous-like mads-box protein agl8 isoform 1	0.569747	-0.22133	0.569747	-0.565668	-1.44225	-0.614271	-0.95179	-0.967181	0.447392	-0.154971	-0.270507	-0.154971	-0.991523	-1.41582	-0.915509	-1.15462	2.36621	2.46143	2.16399	1.24189
maker-superscaffold1-snap-gene-13.24-mRNA-1	universal stress protein a-like protein	-0.200818	-0.455377	-0.200818	-0.432037	0.249993	-1.74929	-0.00548727	-0.278098	-0.0488544	-0.191029	-0.529644	-0.910806	-0.85961	-0.992006	-1.14558	-1.34711	2.06745	2.11916	3.39922	1.51074
snap_masked-superscaffold32-processed-gene-12.10-mRNA-1	metalloendoproteinase 1-like	-1.23814	-0.746372	-1.23814	-1.32078	-0.0988108	-0.564418	-0.236628	-1.52556	1.29551	-0.188689	-0.335832	-0.677563	-0.756541	-1.13705	-1.63529	-1.26626	2.72242	3.37948	2.85302	2.71565
maker-superscaffold9-snap-gene-6.25-mRNA-1	calcium uptake protein mitochondrial-like	-0.652714	-0.0587589	-0.652714	-0.378109	-0.345299	-0.835252	-0.452648	-0.323435	-0.426034	-0.204117	-0.476136	-0.58884	-0.579223	-0.669993	-0.525387	-0.622867	1.81727	1.96229	2.51326	1.49871
maker-superscaffold21-snap-gene-1.26-mRNA-1	cellulose synthase-like protein e6-like	-0.434367	0.0794064	-0.434367	-0.156995	-0.75667	-1.36939	-0.63166	-0.63338	-0.28993	0.0208335	-0.186992	-0.67824	-0.459064	-0.294004	-0.450953	-0.416982	1.48813	1.58055	2.61089	1.41319
maker-superscaffold12-snap-gene-40.25-mRNA-1	agamous-like mads-box protein agl8 homolog	-0.708632	-1.46182	-0.708632	-1.26666	0.353334	-0.647619	-0.724633	-0.734724	-0.778591	-0.598264	-1.05547	-1.02131	-0.934233	-1.20457	-0.876487	-1.26471	3.53531	4.10929	3.18601	2.80242
maker-scaffold3_609-snap-gene-32.19-mRNA-1	nac domain ipr003441	-0.703304	-0.962281	-0.703304	-1.01595	-0.88855	-0.92758	-0.763233	-0.788159	0.320764	-0.59881	-0.829451	-0.775049	-0.0586357	-0.486729	-0.415646	-0.567649	1.92283	2.15148	4.67266	1.41659
maker-scaffold3_214-snap-gene-0.19-mRNA-1	probable lrr receptor-like serine threonine-protein kinase at3g47570-like	0.0743733	-0.829094	0.0743733	-0.879955	-0.682889	-0.594168	-0.829094	-0.890895	-0.494856	-0.703234	-0.58082	-0.169386	-0.777425	-0.0133093	-0.757265	-0.652317	1.81429	1.74752	3.20012	1.94404
maker-scaffold3_293-snap-gene-15.47-mRNA-1	probable xyloglucan endotransglucosylase hydrolase protein 23-like	0.0384728	-0.0546075	0.0384728	-0.0420905	-0.91937	-0.423444	-1.07453	-1.13774	-1.36367	-1.62267	-2.10796	-1.57782	0.192548	-0.519141	0.125294	-0.326937	2.61039	2.58838	3.03795	2.53848
maker-scaffold3_472-snap-gene-0.15-mRNA-1	transcription factor bhlh51-like	0.481307	-0.534367	0.481307	-0.395696	-1.17479	0.722598	-1.33656	-1.31813	0.498482	0.166536	-0.420157	-0.272873	-0.342877	-0.752416	-0.40411	-0.969758	1.21821	1.45318	2.04969	0.850416
maker-superscaffold34-snap-gene-4.14-mRNA-1	probable xyloglucan endotransglucosylase hydrolase protein 28-like	0.0868241	-0.215849	0.0868241	-0.147505	-0.429173	-0.60203	-0.550253	-0.46143	0.0731877	-0.330815	-0.510391	-0.354734	-0.65296	-0.688475	-0.83	-1.05731	1.34502	1.49441	2.56674	1.17792
maker-superscaffold2-snap-gene-10.20-mRNA-1	hsp40 cysteine-rich domain superfamily protein isoform partial	-0.162985	-0.408551	-0.162985	-0.324621	0.173709	-1.19666	0.119496	-0.217303	0.327184	0.0106502	-0.267763	-0.475444	-0.484867	-0.753512	-0.564289	-0.886374	1.37447	0.995802	2.28757	0.616464
maker-superscaffold8-snap-gene-75.37-mRNA-1	protein heading date 3a-like	-0.0910223	0.205187	-0.0910223	-0.43544	-0.806014	-1.46258	-0.698369	-1.30115	-0.09518	-0.209513	-0.617805	-0.785713	-0.399006	-0.650472	-0.438078	-0.605892	1.63528	2.21277	3.19998	1.43404
maker-superscaffold28-snap-gene-6.24-mRNA-1	uncharacterized transporter ybr287w-like	0.0721305	0.0476392	0.0721305	-0.294957	-0.0256316	-0.278189	0.021758	-0.145413	-0.626979	-0.892259	-0.65701	-0.614598	-0.937428	-0.991066	-0.868042	-0.698794	1.87615	1.43142	2.05763	1.45152
snap_masked-superscaffold17-processed-gene-39.4-mRNA-1	clathrin assembly protein at4g40080-like	-0.04322	-0.66137	-0.04322	-0.849923	-0.581578	-0.752924	-0.68355	-1.18752	-1.04583	-1.26243	-1.63166	-1.46989	0.434738	0.210368	0.163694	-0.109465	1.92881	2.29753	3.59157	1.69587
snap_masked-superscaffold21-processed-gene-67.6-mRNA-1	wrky dna-binding protein isoform 2	-0.904895	-0.692334	-0.904895	-0.679182	0.39544	-0.0112921	0.378936	0.173317	-1.38549	-1.20238	-0.601207	-1.0916	-0.170749	-0.333467	-0.398366	-0.736604	1.69968	1.86408	2.57683	2.0242
snap_masked-superscaffold3-processed-gene-5.10-mRNA-1	PREDICTED: uncharacterized protein LOC102664095	-1.17247	-1.63973	-1.17247	-1.86271	0.315285	-1.56746	-0.223107	-1.97095	0.686658	0.137285	-0.204967	-0.403122	-0.582014	-1.31882	-0.97223	-1.2294	3.25634	3.04109	4.10298	2.77981
maker-superscaffold1-snap-gene-46.25-mRNA-1	chaperone protein dnaj chloroplastic-like	-0.228796	-0.522535	-0.228796	-0.64336	-1.11633	-1.31582	-1.49937	-1.6928	0.304731	-0.209354	-0.792786	-1.04511	-0.43653	-0.801524	-0.546271	-0.832373	2.86087	2.83236	3.77981	2.13398
maker-superscaffold15-snap-gene-94.42-mRNA-1	receptor-like serine threonine-protein kinase ale2-like	-0.140117	0.435269	-0.140117	0.390096	-1.36814	-1.74734	-1.02732	-1.56539	-0.94956	-0.714808	-0.660522	-1.04959	-0.889737	-0.621851	-0.607301	-0.474081	2.86244	2.69859	2.82202	2.74746
maker-scaffold3_609-snap-gene-10.26-mRNA-1	high affinity nitrate transporter -like	0.16129	-0.19392	0.16129	-0.317972	-0.191929	-0.299278	-0.164667	-0.216677	-0.649248	-0.856996	-0.877114	-1.03291	-0.919311	-0.634753	-0.842349	-0.916568	1.93647	1.97619	2.10079	1.77766
maker-superscaffold28-snap-gene-32.17-mRNA-1	PREDICTED: uncharacterized protein LOC101258531	-0.90714	-0.44707	-0.90714	-1.1307	-0.353156	-1.15154	-0.584174	-0.881107	0.639126	-0.179675	-0.419794	-0.672018	-0.158977	-0.601122	-0.719237	-0.947407	1.85986	2.41041	3.9716	1.17926
maker-superscaffold8-snap-gene-33.17-mRNA-1	psbq-like protein chloroplastic-like	0.0113316	-0.0116446	0.0113316	-0.078472	-0.312234	-1.68068	-0.774777	-0.846552	0.419641	0.265244	-0.152011	-0.586919	-0.297492	-0.655068	-0.629444	-0.762375	1.56714	1.34256	2.42936	0.741054
maker-superscaffold3-snap-gene-31.25-mRNA-1	PREDICTED: uncharacterized protein LOC100854649	0.390791	0.10647	0.390791	-0.206666	-0.547103	-2.05933	-1.03895	-1.18286	-0.537922	-0.396171	-1.0291	-1.43495	-0.337746	-0.207575	-0.653018	-0.67072	1.88029	1.97537	3.79846	1.75992
Cluster 26		A1	A2	A3	A4	F1	F2	F3	F4	G1	G2	G3	G4	H1	H2	H3	H4	L1	L2	L3	L4
snap_masked-scaffold3_293-processed-gene-4.8-mRNA-1	heat shock 70 kda	-1.27023	-1.49033	-1.27023	-1.69063	1.47656	2.19696	0.689454	1.02515	1.19496	0.829814	0.336985	0.416796	-0.0442392	1.81376	0.604029	0.411563	-1.59273	-1.37815	-0.70451	-1.55499
maker-superscaffold15-snap-gene-106.49-mRNA-1	phosphatidylethanolamine binding	-1.03089	-1.23664	-1.03089	-1.50342	0.81509	2.83055	0.478264	0.380824	2.17057	0.80587	0.603738	0.239199	0.307656	1.15656	0.336817	-0.0897297	-1.49178	-1.27833	-1.02249	-1.44097
snap_masked-superscaffold21-processed-gene-29.9-mRNA-1	kda class i heat shock	-1.88004	-2.43192	-1.88004	-2.5285	1.54034	3.03598	0.855634	0.764972	3.54082	0.114584	0.244854	0.138042	0.539434	1.33224	0.711262	0.629773	-1.07012	-1.09051	-1.38466	-1.18214
maker-scaffold3_472-snap-gene-1.37-mRNA-1	kda class i heat shock family protein	-2.16473	-2.86415	-2.16473	-2.94072	2.3398	3.03342	1.18903	1.58316	3.34611	0.787215	0.981098	0.82086	0.817765	2.06025	0.663248	0.921888	-2.32798	-2.17314	-1.46349	-2.44489
maker-superscaffold12-snap-gene-53.17-mRNA-1	kda heat shock peroxisomal-like	-2.16558	-2.94347	-2.16558	-2.88863	2.02558	2.40632	1.54847	1.09926	3.05755	0.502794	0.591006	0.669129	0.459778	1.12879	0.406221	-0.0966007	-0.852008	-1.11539	-0.390065	-1.27759
snap_masked-superscaffold8-processed-gene-64.17-mRNA-1	chlorophyll a-b binding protein chloroplastic-like	-1.04095	-1.57785	-1.04095	-1.78254	1.70675	0.628296	1.52307	1.39648	1.34059	1.48686	1.18827	0.984532	1.35532	1.28553	1.34175	1.20502	-2.88886	-2.55868	-1.93751	-2.61512
maker-superscaffold17-snap-gene-6.20-mRNA-1	endoplasmin homolog	-1.31261	-1.13929	-1.31261	-1.17503	1.51621	2.32438	1.42621	1.11485	1.91925	0.225288	0.415102	0.970634	0.468908	1.35987	0.471648	0.474971	-1.97165	-1.76765	-2.50279	-1.50569
maker-superscaffold15-snap-gene-106.42-mRNA-1	dnaj heat shock n-terminal domain-containing protein	-2.10228	-2.13824	-2.10228	-2.09321	1.14092	2.51757	0.986482	0.784285	2.63839	0.344378	0.552226	0.488949	0.501971	1.11293	0.414241	0.190776	-0.78843	-0.990839	-0.583641	-0.874206
snap_masked-superscaffold1-processed-gene-24.20-mRNA-1	eid1-like f-box protein 3-like	-1.74561	-1.37109	-1.74561	-1.27644	1.22421	2.61158	1.34441	1.10823	2.53162	1.04995	0.537443	0.783437	0.972264	1.55898	0.665135	0.82831	-2.26025	-2.28517	-1.7362	-2.79518
maker-superscaffold17-snap-gene-1.18-mRNA-1	chlorophyll a-b binding protein chloroplastic-like	-1.01098	-0.953941	-1.01098	-1.23101	1.2667	0.298298	1.16875	0.988017	0.989958	1.15264	0.813031	0.570453	0.830881	0.670283	0.688628	0.537494	-1.81205	-1.50309	-0.791127	-1.66195
maker-superscaffold8-snap-gene-57.31-mRNA-1	glucose-1-phosphate adenylyltransferase small subunit chloroplastic-like	-1.49531	-1.56694	-1.49531	-1.52134	1.75893	0.560473	1.71547	1.43004	1.08208	0.833051	0.763158	0.713679	0.631795	0.707984	0.352285	0.137472	-1.42968	-1.26728	-0.549934	-1.36061
maker-superscaffold18-snap-gene-24.26-mRNA-1	chlorophyll a-b binding protein chloroplastic-like	-2.09053	-2.41141	-2.09053	-2.65738	1.38536	0.483773	1.29189	1.1019	1.07599	1.11335	0.744805	0.567174	1.30229	0.895673	1.10937	0.892571	-0.837859	-0.725948	-0.178832	-0.971666
snap_masked-superscaffold8-processed-gene-56.16-mRNA-1	f-box protein at3g58860-like	-1.09761	-1.2157	-1.09761	-1.03453	1.04436	1.40082	1.12726	0.878359	0.867998	0.214835	0.393345	0.719537	0.607372	0.627969	0.387672	0.546462	-0.927964	-1.14496	-1.31512	-0.98248
maker-superscaffold7-snap-gene-22.32-mRNA-1	amino-acid racemase isoform 2	-1.60735	-2.27702	-1.60735	-2.30669	1.57128	0.368421	1.29872	1.17614	1.55048	0.832496	0.519865	0.424727	0.284663	0.729138	0.570029	0.304742	-1.04209	-0.432328	0.880302	-1.23819
maker-superscaffold17-snap-gene-57.21-mRNA-1	---NA---	-0.611037	-1.04521	-0.611037	-1.23926	1.39269	0.276787	1.22439	1.00008	1.63121	1.10561	0.681487	0.835274	0.534238	0.338124	-0.0242177	-0.131238	-1.52633	-1.64268	-0.219293	-1.96959
snap_masked-superscaffold7-processed-gene-36.0-mRNA-1	kda class i heat shock	-0.739184	-1.17803	-0.739184	-2.01872	2.18396	2.92547	0.835911	1.03592	3.28017	-0.963365	-0.702552	-0.96206	0.391089	0.901101	-0.270133	0.456754	-1.61854	-0.717445	-0.500189	-1.60097
maker-superscaffold4-snap-gene-1.44-mRNA-1	ru large subunit-binding protein subunit chloroplastic	-1.8468	-1.60441	-1.8468	-1.59055	1.46762	1.74461	1.57132	1.27552	1.95066	1.06648	0.872186	1.35847	1.09054	0.886985	0.758724	0.678585	-2.16685	-2.0663	-1.66493	-1.93506
maker-superscaffold4-snap-gene-22.27-mRNA-1	rubisco subunit binding-protein alpha subunit	-2.00716	-1.8353	-2.00716	-1.88774	1.49788	1.49916	1.56209	1.2542	1.99715	0.864641	0.663963	1.08773	1.28263	1.00404	1.03468	0.817003	-1.96776	-2.06171	-1.09467	-1.70368
maker-superscaffold13-snap-gene-76.23-mRNA-1	zeaxanthin chloroplastic	-1.55003	-1.71216	-1.55003	-1.78719	1.76311	0.688755	1.66838	1.3653	0.927338	0.759084	0.479313	0.41979	0.780527	0.779833	0.700539	0.52502	-1.30912	-1.18923	-0.515287	-1.24394
maker-superscaffold28-snap-gene-58.23-mRNA-1	protein canopy homolog 1-like	-1.39846	-1.84475	-1.39846	-2.18451	1.51382	1.79547	0.864097	0.903136	1.7375	-0.242781	0.295463	0.715383	0.895945	1.40498	0.67364	0.812561	-1.06581	-1.10082	-1.38824	-0.988168
snap_masked-scaffold3_472-processed-gene-1.3-mRNA-1	kda class i heat shock family protein	-2.36737	-3.00407	-2.36737	-3.01951	2.49465	2.89903	1.32059	1.72576	3.27912	0.990588	1.06909	0.991231	0.803245	2.02406	0.534974	0.937154	-2.4948	-2.1412	-1.33405	-2.34112
maker-superscaffold4-snap-gene-7.46-mRNA-1	heat shock cognate 70 kda protein isoform 1	-1.41009	-1.48487	-1.41009	-1.56632	2.11691	3.39257	1.62401	1.25177	2.43731	0.555522	0.622855	1.01838	0.400315	1.5616	1.01906	-0.088063	-2.80829	-2.15642	-2.66245	-2.41372
maker-superscaffold12-snap-gene-73.22-mRNA-1	ru large subunit-binding protein subunit chloroplastic	-2.26203	-1.69328	-2.26203	-1.73377	1.3334	1.23706	1.43876	1.22882	1.20055	0.727642	0.681285	0.909595	0.919766	0.825977	0.825858	0.759494	-1.19378	-1.32508	-0.705441	-0.912815
snap_masked-superscaffold1-processed-gene-79.5-mRNA-1	kda class i heat shock protein	-1.95918	-1.77105	-1.95918	-1.50406	2.16959	3.20342	1.44492	1.15095	3.49282	-0.526468	0.210247	0.520636	0.316642	1.02265	0.0953762	-0.34885	-1.4008	-1.14763	-1.48524	-1.5248
maker-superscaffold21-snap-gene-32.27-mRNA-1	rhodanese-like domain-containing protein chloroplastic-like	-2.36065	-2.9799	-2.36065	-2.73941	1.68476	0.636307	1.42101	1.19919	1.3283	0.951376	0.609531	0.59339	1.49304	1.12921	1.30223	1.11598	-0.72491	-1.0274	-0.22136	-1.05003
maker-superscaffold7-snap-gene-34.22-mRNA-1	rcc1 domain-containing protein ddb_g0279253-like isoform x1	-1.04597	-1.23131	-1.04597	-1.27894	2.05995	3.4172	1.71096	0.913578	2.80198	0.309768	0.48281	0.833281	-0.142567	0.955345	0.204148	-0.26605	-2.17888	-2.13032	-2.15285	-2.21614
maker-superscaffold3-snap-gene-34.16-mRNA-1	phosphatase family protein	-0.97366	-1.58676	-0.97366	-1.54667	0.948568	3.06795	0.589629	0.570227	1.76417	0.943438	0.316154	0.484877	0.961135	0.220727	0.72344	-0.242873	-1.24846	-0.620075	-1.26226	-2.1359
maker-superscaffold16-snap-gene-16.24-mRNA-1	heat shock 70 kda protein chloroplastic-like	-1.83246	-1.82917	-1.83246	-1.83559	1.6631	1.7351	1.78333	1.29534	2.36219	0.960596	0.683806	0.886789	0.610506	0.70272	0.318164	0.134416	-1.52508	-1.58339	-1.31402	-1.38388
maker-superscaffold22-snap-gene-30.12-mRNA-1	chlorophyll a b binding	-0.4926	-0.784126	-0.4926	-0.958232	1.64664	0.179218	1.4606	1.13817	1.43448	1.22408	0.896975	0.661764	1.25789	1.0812	1.0346	0.789329	-2.64646	-2.81721	-1.89828	-2.71543
maker-scaffold3_609-snap-gene-26.15-mRNA-1	udp-galactose udp-glucose transporter 3-like	-1.35633	-1.36938	-1.35633	-1.71402	0.926246	2.07671	0.933828	0.612817	1.3335	0.246333	0.215083	0.67747	0.666219	1.12001	0.893539	0.611679	-1.15722	-0.893364	-1.34206	-1.12473
maker-superscaffold3-snap-gene-2.36-mRNA-1	peptidyl-prolyl cis-trans isomerase fkbp65-like	-1.90714	-1.74728	-1.90714	-1.83881	2.17294	3.1069	1.89463	1.40892	3.51681	0.733564	0.924974	1.22466	0.282821	1.25103	0.372541	0.195895	-2.29629	-2.43839	-2.95464	-1.99598
maker-scaffold3_955-snap-gene-2.43-mRNA-1	mitochondrial import inner membrane translocase subunit tim14-1-like	-2.6668	-3.21525	-2.6668	-3.04691	2.06715	2.89939	1.47155	1.13213	3.68661	0.950692	0.822142	1.01966	0.625784	0.876963	0.380752	-0.151979	-1.11003	-1.15901	-0.287053	-1.62898
maker-superscaffold20-snap-gene-13.38-mRNA-1	PREDICTED: formimidoyltransferase-cyclodeaminase-like	-1.01506	-1.58367	-1.01506	-1.50935	0.960399	1.67984	0.704902	0.53209	1.32153	0.732298	0.400179	0.490262	1.00648	0.51077	0.747813	0.344469	-1.02536	-0.948561	-0.796156	-1.5378
maker-scaffold3_649-snap-gene-5.20-mRNA-1	N/A	-1.59819	-2.20365	-1.59819	-2.04641	1.6986	1.34356	1.53464	1.51678	1.45375	1.15605	1.02106	1.01362	0.922308	0.697124	0.688368	0.50627	-1.50656	-1.43826	-1.57831	-1.58255
snap_masked-superscaffold2-processed-gene-72.11-mRNA-1	isoform a family protein	-1.27633	-1.16933	-1.27633	-1.10466	1.21096	2.34322	1.20874	1.05997	1.2641	0.271903	0.27287	0.813209	0.809257	1.0967	0.845901	0.682783	-1.64493	-1.61155	-2.29203	-1.50444
maker-superscaffold10-snap-gene-7.36-mRNA-1	---NA---	-2.12427	-2.06529	-2.12427	-2.09441	1.74232	2.01647	1.36013	1.02731	1.94843	0.561724	0.646266	0.697943	0.729099	1.08034	0.654494	0.396502	-0.939955	-1.26698	-0.951329	-1.29452
snap_masked-superscaffold6-processed-gene-62.20-mRNA-1	PREDICTED: uncharacterized protein LOC102598618	-1.55246	-2.21455	-1.55246	-2.45782	1.59037	1.19742	1.0657	0.798911	1.60599	0.620793	0.697175	0.773782	0.843405	0.895354	0.593571	0.448829	-0.761281	-1.09526	-0.549163	-0.948323
maker-superscaffold28-snap-gene-34.21-mRNA-1	chlorophyll a-b binding protein chloroplastic-like	-1.23594	-1.34421	-1.23594	-1.49228	1.39227	0.392799	1.36504	1.11711	1.17607	1.16464	0.786311	0.617429	1.18221	0.917673	1.03815	0.790411	-1.81217	-1.72999	-1.20692	-1.88267
maker-superscaffold8-snap-gene-37.19-mRNA-1	chlorophyll a-b binding protein chloroplastic-like	-1.3439	-1.80102	-1.3439	-2.03662	1.89194	0.496646	1.70316	1.44763	1.63242	1.49685	1.21496	0.987786	1.2859	1.34307	1.20242	1.09209	-2.68626	-2.58672	-1.4646	-2.53185
snap_masked-superscaffold17-processed-gene-80.14-mRNA-1	kda class i heat shock protein	-2.09583	-2.48144	-2.09583	-2.43413	2.43608	3.62515	1.67542	1.23494	3.83084	0.301958	0.389302	0.459017	0.118514	1.71307	0.298943	-0.11626	-1.69126	-1.9265	-1.37465	-1.86735
maker-superscaffold15-snap-gene-100.37-mRNA-1	luminal-binding protein 5-like	-1.3985	-1.5457	-1.3985	-1.38153	0.75669	3.42015	0.36831	0.619876	4.01103	0.193655	0.58376	0.743604	-0.241268	1.32573	-0.735291	0.0497218	-1.37256	-1.31882	-1.41336	-1.267
maker-superscaffold43-snap-gene-6.16-mRNA-1	luminal-binding protein 5-like	-1.63031	-1.76303	-1.58872	-1.72615	0.937651	1.38992	2.2532	2.4293	2.34114	0.314561	0.417425	0.695316	1.34972	0.550099	0.634787	0.318203	-1.81661	-1.82167	-1.57052	-1.73197
maker-superscaffold15-snap-gene-81.43-mRNA-1	PREDICTED: uncharacterized protein LOC101254738	-1.20277	-1.32661	-1.20277	-1.25987	0.634595	1.44956	0.440566	0.340727	1.12361	0.613386	0.411216	0.580611	0.659583	1.11648	0.731035	0.608322	-1.26304	-0.790204	-0.484901	-1.17952
maker-superscaffold15-snap-gene-78.43-mRNA-1	sterol regulatory element-binding protein site 2	-1.27365	-1.57385	-1.27365	-1.31093	1.85941	2.84528	2.01633	1.38823	3.22059	0.356428	-0.189547	0.0659255	0.635497	0.588815	0.15573	-0.513807	-1.74001	-2.04859	-1.33798	-1.87023
maker-superscaffold11-snap-gene-0.18-mRNA-1	---NA---	-0.328019	-1.18	-0.328019	-0.987253	1.51801	0.153822	1.45203	1.16239	1.06335	0.682106	0.425898	0.573126	1.20973	0.875334	0.688305	0.758808	-2.0907	-2.17481	-0.915994	-2.55813
snap_masked-superscaffold29-processed-gene-13.3-mRNA-1	heat shock protein 60	-1.43743	-1.4173	-1.43743	-1.47976	1.12109	2.02845	1.02194	0.783439	2.40449	0.403693	0.430896	0.895808	0.51626	1.15621	0.372052	0.369204	-1.30283	-1.43415	-1.88103	-1.11361
maker-superscaffold2-snap-gene-23.27-mRNA-1	heat shock transcription factor a2 isoform 1	-1.93503	-1.93503	-1.90693	-1.92186	1.36283	1.65773	2.42821	2.87421	2.67017	0.574639	0.774023	1.21746	1.60934	0.330119	0.606536	0.217078	-2.10691	-2.06369	-1.99566	-2.07183
snap_masked-superscaffold3-processed-gene-35.0-mRNA-1	heat shock 70 kda protein 8-like	-0.96103	-1.28691	-0.96103	-1.3933	0.970045	2.16855	0.523314	0.408322	1.98398	0.310032	0.325696	0.304213	0.220062	1.18839	0.31864	0.190241	-1.22328	-1.19702	-0.555526	-1.33339
maker-superscaffold3-snap-gene-6.21-mRNA-1	late embryogenesis abundant group 3-like	-1.35413	-1.33334	-1.35413	-1.82323	1.93663	3.00864	0.797619	0.969135	2.82215	-0.18775	0.150731	-0.254988	0.347466	1.66149	0.0652963	0.811504	-1.57946	-1.58732	-1.42276	-1.67355
snap_masked-superscaffold17-processed-gene-79.39-mRNA-1	kda class i small heat shock family protein	-1.59904	-2.46269	-1.59904	-2.42601	1.621	3.47464	0.789835	0.408819	3.39965	0.305498	0.224572	0.109116	-0.170783	1.43013	0.247558	-0.21165	-0.884595	-0.86091	-0.750316	-1.04577
maker-superscaffold5-snap-gene-13.21-mRNA-1	Plant protein 1589 of Uncharacterized protein function	-1.90588	-3.60934	-1.90588	-2.99184	1.90071	0.933756	1.70425	1.52199	0.864222	0.820602	0.60526	0.584132	1.07468	0.93364	0.985059	1.29776	-0.696599	-0.263806	-0.329806	-1.52291
maker-superscaffold6-snap-gene-19.25-mRNA-1	galactinol synthase 2-like	-1.7885	-0.869712	-1.7885	-1.07941	0.872737	4.07151	0.725084	0.813509	2.58668	1.31185	1.07935	1.00551	-0.506584	0.161555	-0.373823	-0.897574	-1.63992	-1.35368	-0.680709	-1.64936
maker-superscaffold1-snap-gene-29.21-mRNA-1	dna binding isoform 1	-2.5695	-2.36909	-2.5695	-2.42499	0.877762	1.17664	0.828409	0.768216	1.83233	1.3576	1.62003	1.66524	0.964353	1.43904	1.37944	1.1154	-1.42354	-1.30787	-1.11878	-1.24119
maker-superscaffold12-snap-gene-0.8-mRNA-1	calnexin homolog	-1.08333	-1.30919	-1.08333	-1.32821	1.12869	1.68616	0.90539	0.765612	1.09641	0.273239	0.270865	0.614359	0.583787	1.154	0.79291	0.647084	-1.29776	-1.13961	-1.60779	-1.06929
maker-superscaffold21-snap-gene-31.23-mRNA-1	isoform a family protein	-2.00758	-1.90151	-2.00758	-1.88691	1.72031	3.54462	1.58776	1.32052	2.20019	0.310854	0.444785	1.06332	0.752807	1.92463	1.27751	0.81331	-2.19497	-1.72868	-3.41681	-1.81658
maker-superscaffold2-snap-gene-60.24-mRNA-1	heat shock protein 83-like	-1.78667	-1.75558	-1.78667	-1.70238	1.3058	3.12326	1.24112	0.929908	2.85551	0.0584522	0.222092	0.493655	-0.354712	1.57241	0.0459015	-0.215999	-1.13161	-1.12592	-0.766241	-1.22231
maker-superscaffold2-snap-gene-34.18-mRNA-1	histidine-containing phosphotransfer protein 4-like	-1.70261	-1.70261	-1.70261	-1.54298	1.75341	-0.27179	1.91186	1.18491	2.9368	1.84866	1.61744	1.65888	0.783074	0.186863	0.103095	-0.533327	-1.62537	-1.70261	-1.70261	-1.49847
maker-superscaffold10-snap-gene-11.32-mRNA-1	PREDICTED: nucleophosmin-like	-1.05552	-1.03135	-1.05552	-0.893608	0.88214	1.99583	0.783783	0.580845	1.32628	-0.242467	-0.116255	0.577616	0.574859	0.972012	0.587645	0.542219	-1.05461	-0.875997	-1.62993	-0.867971
maker-superscaffold5-snap-gene-19.12-mRNA-1	heat shock cognate 70 kda protein 2-like	-1.72277	-1.85801	-1.72277	-1.89942	1.61569	2.41475	1.50399	1.33462	1.95514	1.2676	1.31821	1.68431	1.1279	1.78026	1.60277	1.02849	-3.06855	-2.77356	-3.16389	-2.42476
Cluster 27		A1	A2	A3	A4	F1	F2	F3	F4	G1	G2	G3	G4	H1	H2	H3	H4	L1	L2	L3	L4
maker-superscaffold18-snap-gene-7.29-mRNA-1	rna polymerase ii elongation factor ell3 isoform 1	2.8097	2.54607	2.8097	2.3683	-0.574519	-0.533073	-0.80917	-0.750532	-1.30442	-1.15429	-0.342984	-0.77604	-0.795669	-0.802007	0.0900395	0.0444014	0.113241	-0.385184	-1.90484	-0.648734
maker-superscaffold1-snap-gene-26.37-mRNA-1	PREDICTED: uncharacterized protein LOC100261455	2.97024	2.44509	2.97024	2.4749	-0.608737	-0.64267	-1.07248	-0.584633	-1.43584	-0.967357	-0.718329	-1.07376	-0.689083	-0.767628	0.124346	0.208823	-0.101846	-0.372043	-2.08441	-0.0748184
snap_masked-superscaffold12-processed-gene-49.3-mRNA-1	dna binding	3.88055	4.06158	3.88055	4.04224	-0.352817	0.873804	-0.765997	-0.710406	0.0477653	-1.02895	-0.998325	-1.28824	-1.86341	-1.02474	-1.7187	-1.91622	-1.62427	-1.57962	-0.418576	-1.4962
snap_masked-superscaffold13-processed-gene-99.13-mRNA-1	auxin-binding protein abp19a-like	3.49356	3.45982	3.49356	3.49153	-1.20065	-2.34882	-1.72246	-1.7112	-1.95072	-1.62197	-1.62475	-1.69232	-1.40389	-1.07458	-0.841084	-0.245904	1.57098	1.13802	-1.12982	1.92071
maker-superscaffold14-snap-gene-48.17-mRNA-1	probable pectinesterase 68-like	3.7564	2.88476	3.7564	2.99333	-1.59366	-1.0641	-1.4584	-1.12963	-1.89248	-0.939159	-0.787286	-1.51048	-0.292155	-0.840348	0.432474	0.621962	0.0875747	-0.293823	-2.40634	-0.325044
maker-superscaffold25-snap-gene-3.24-mRNA-1	early nodulin-like protein 1-like	3.01781	2.2563	3.01781	2.24093	-0.744766	-0.835767	-0.999988	-0.581718	-1.89507	-0.849147	-0.656145	-1.2856	-0.534278	-0.961288	0.223404	0.130427	0.627356	-0.0145218	-2.1385	-0.0172592
maker-superscaffold28-snap-gene-15.1-mRNA-1	N/A	2.60419	2.0302	2.60419	1.98906	-1.10719	-0.473683	-1.01224	-0.158269	-1.34528	-0.749136	-0.625143	-0.817925	-0.170802	-0.880978	0.144725	0.289159	-0.157807	-0.313794	-1.64476	-0.204527
maker-superscaffold13-snap-gene-47.18-mRNA-1	chalcone-flavanone isomerase family isoform partial	2.5703	2.1275	2.5703	2.25062	-1.5476	-0.353362	-0.9775	-0.206724	-1.33506	-0.562089	-0.410954	-0.864754	-0.036191	-0.921462	0.347488	0.498104	-0.221022	-0.244873	-2.02959	-0.653109
maker-superscaffold13-snap-gene-9.20-mRNA-1	N/A	3.23066	3.42548	3.23066	3.60817	-0.349835	-0.296026	-0.14501	-0.356982	-0.6553	-0.892208	-0.687041	-0.529596	-1.15324	-1.15234	-0.871592	-0.78791	-1.28831	-1.15619	-2.10301	-1.07039
maker-superscaffold6-snap-gene-14.20-mRNA-1	major allergen pru ar 1-like	3.91153	2.71627	3.91153	3.20432	-0.720539	0.399877	-1.19511	-1.42528	-0.254905	-0.339967	-0.606934	-0.420268	-1.75751	-2.25911	-1.38937	-1.54086	-0.147162	-0.0321829	-1.81419	-0.240138
maker-superscaffold13-snap-gene-40.38-mRNA-1	zinc finger protein constans-like 2	3.56752	3.6068	3.56752	3.73392	-0.36139	-1.29787	-0.5284	-0.944334	-0.852514	-1.29787	-1.49519	-1.73309	-1.8275	-1.40885	-1.77155	-1.93117	-0.135027	0.162965	1.43222	-0.486187
maker-superscaffold8-snap-gene-36.17-mRNA-1	transcription factor, putative	2.83548	2.95198	2.83548	2.89099	-0.0971105	0.565302	-0.321423	-0.575341	-0.188737	-0.563627	-0.731388	-0.661434	-0.936053	-0.850112	-0.770636	-0.945235	-1.54431	-1.12423	-0.70561	-2.06398
maker-superscaffold13-snap-gene-85.43-mRNA-1	dof zinc finger	3.59585	3.84692	3.59585	3.92615	-0.345069	-0.24072	-0.627102	-0.525966	-1.02653	-1.04641	-1.13408	-0.847676	-1.22412	-1.00125	-1.25414	-1.18963	-1.27891	-1.27256	-0.759594	-1.19102
maker-scaffold3_609-snap-gene-35.28-mRNA-1	hypothetical protein CICLE_v10019089mg	3.15445	3.62462	3.15445	3.58831	-0.554752	-0.470241	-0.317712	-0.490076	-0.429453	-0.800896	-0.921406	-0.714356	-1.16535	-0.380501	-0.812504	-1.0777	-1.42181	-1.32482	-1.33077	-1.30947
Cluster 28		A1	A2	A3	A4	F1	F2	F3	F4	G1	G2	G3	G4	H1	H2	H3	H4	L1	L2	L3	L4
maker-superscaffold25-snap-gene-23.17-mRNA-1	(-)-germacrene d synthase	3.24874	2.79865	3.24874	2.95685	1.88397	0.586935	2.05198	1.57503	-4.51502	-4.76146	-4.60096	-4.3769	1.38874	1.33721	1.01428	0.658608	-1.18719	-1.19986	-0.545482	-1.56285
snap_masked-superscaffold8-processed-gene-3.4-mRNA-1	mgatp-energized glutathione s-conjugate	0.428667	0.378206	0.428667	0.432997	1.41631	0.637297	1.51405	1.17015	-3.50708	-3.50708	-3.45327	-3.50708	0.980861	1.10108	0.981633	0.955108	0.922005	0.734078	0.962094	0.931284
maker-scaffold3_37-snap-gene-0.1-mRNA-1	(-)-germacrene d synthase	3.00122	1.99774	3.00122	2.01964	3.0308	1.21168	2.71468	2.29456	-5.18275	-5.3056	-5.19938	-5.38735	1.12646	1.15622	0.521851	0.44081	-0.44235	-0.166939	0.114465	-0.946984
Cluster 29		A1	A2	A3	A4	F1	F2	F3	F4	G1	G2	G3	G4	H1	H2	H3	H4	L1	L2	L3	L4
maker-superscaffold9-snap-gene-48.18-mRNA-1	hxxxd-type acyl-transferase family	3.40625	3.42615	3.40625	3.37642	1.94026	1.67606	1.67501	1.01252	1.22904	-0.0522148	-0.290387	-0.140889	0.432131	0.358551	0.111269	-0.19231	-5.46595	-5.50502	-4.88528	-5.51785
Cluster 2		A1	A2	A3	A4	F1	F2	F3	F4	G1	G2	G3	G4	H1	H2	H3	H4	L1	L2	L3	L4
maker-superscaffold1-snap-gene-18.25-mRNA-1	universal stress protein mj0531-like isoform 2	1.77301	1.07501	1.77301	1.26234	0.60249	0.54735	0.307575	0.0105608	0.497542	-0.0071459	-0.486541	-0.3658	-0.105103	-0.549449	-0.218057	-0.693811	-1.6142	-1.42513	-0.448828	-1.93482
snap_masked-superscaffold1-processed-gene-57.12-mRNA-1	sos3-interacting protein 4	2.19424	1.86823	2.19424	2.0208	0.00745242	1.01965	0.112224	-0.00821804	-0.127077	-0.631555	-0.779676	-0.624542	-0.671265	-0.056502	-0.599442	-0.972904	-1.46258	-1.15869	-1.12979	-1.19459
maker-superscaffold23-snap-gene-15.19-mRNA-1	chaperonin-like protein isoform 1	2.51502	2.12752	2.51502	1.91161	1.01573	-0.0446291	0.596995	0.168127	0.394172	-0.141985	-0.940852	-0.929571	-0.400494	-0.835057	-0.817055	-1.29853	-1.60782	-1.32799	-1.06496	-1.83526
maker-superscaffold28-snap-gene-14.24-mRNA-1	catalase isozyme 1 isoform 1	2.33449	2.60764	2.33449	2.54435	0.763045	-0.52397	0.841225	0.368347	-0.196319	-0.0601682	-0.461615	-0.527353	-0.302312	-0.337694	-0.572402	-0.671256	-2.12199	-2.2787	-1.36893	-2.37088
maker-superscaffold1-snap-gene-2.48-mRNA-1	probable boron transporter 2-like	1.0964	1.10339	1.0964	1.11931	0.0251501	-0.356573	-0.340396	-0.167205	0.299526	0.278815	0.277282	0.330662	-0.696869	0.136467	-0.550503	-0.45	-0.998595	-0.430657	-1.14328	-0.629321
maker-scaffold3_751-snap-gene-1.16-mRNA-1	phosphoglucomutase	1.27742	0.993126	1.27742	0.863298	0.0788076	-0.490803	0.0874145	-0.147755	-0.209987	-0.0492701	-0.131774	-0.13693	-0.162676	0.180069	0.188215	0.197039	-1.10271	-0.66844	-1.29947	-0.743007
maker-superscaffold17-snap-gene-8.19-mRNA-1	cytokinin riboside 5 -monophosphate phosphoribohydrolase log1-like	0.81377	0.998083	0.81377	0.644319	0.636667	-0.105876	-0.0623632	-0.131398	0.312932	0.0752069	-0.031196	0.132021	-0.345169	0.16118	-0.542597	-0.261197	-1.00773	-0.696134	-0.485483	-0.918811
maker-superscaffold14-snap-gene-42.24-mRNA-1	elongation factor chloroplastic-like	2.08827	2.35353	2.08827	2.32464	-0.207343	-0.792488	-0.0952769	-0.297989	-0.422153	-0.567979	-0.553885	-0.466823	-0.640463	-0.447007	-0.503931	-0.480295	-0.937005	-1.05686	-0.587063	-0.798138
maker-superscaffold24-snap-gene-9.17-mRNA-1	PREDICTED: uncharacterized protein LOC102604712	1.91306	1.99888	1.91306	1.99112	-0.0422708	0.801831	-0.297346	-0.265733	-0.248119	-0.447597	-0.587847	-0.443518	-0.123078	-0.510691	-0.152372	-0.212643	-1.2484	-1.15777	-1.47628	-1.40429
maker-scaffold3_748-snap-gene-7.28-mRNA-1	shikimate o-hydroxycinnamoyltransferase-like	1.90088	1.62369	1.90088	1.71489	-0.491368	-0.209141	-0.281773	-0.289403	-0.885294	-0.225656	-0.130999	-0.18253	-0.39736	-0.388508	-0.38316	-0.3478	-0.775919	-0.539898	-1.10229	-0.509247
maker-superscaffold28-snap-gene-32.24-mRNA-1	phytoene chloroplastic-like isoform x2	1.52363	1.83281	1.52363	1.80532	0.313749	-0.820949	0.182676	-0.0633844	-0.391531	-0.6005	-0.667409	-0.737353	-0.624402	-0.505874	-0.700733	-0.638247	-0.464197	-0.524003	0.108753	-0.551979
snap_masked-scaffold3_80-processed-gene-0.2-mRNA-1	omega-hydroxypalmitate o-feruloyl transferase-like	1.69618	-0.0810106	1.69618	-0.177249	-0.66196	-0.653967	-0.537264	-0.703633	-0.206176	0.466865	0.165294	-0.0420254	0.44935	0.00100496	-0.0492144	-0.0944687	-0.155928	-0.478738	-0.406459	-0.226776
maker-superscaffold7-snap-gene-35.33-mRNA-1	PREDICTED: uncharacterized protein LOC101496136	2.12724	0.46064	2.12724	0.614531	0.518654	1.01178	-0.486781	-0.219185	0.374795	-0.686201	-0.81181	-0.842715	-0.430804	-0.620459	-0.144421	-0.825992	-0.259034	-0.565493	-0.0671509	-1.27483
maker-superscaffold13-snap-gene-92.35-mRNA-1	serine-threonine protein plant-	1.17917	1.39392	1.17917	1.30045	0.0943792	-0.326225	-0.162143	-0.0140719	-0.425402	-0.543912	-0.418016	-0.377401	-0.597137	-0.579801	-0.673834	-0.543181	-0.203394	-0.116322	0.125501	-0.291759
maker-superscaffold21-snap-gene-57.36-mRNA-1	65-kda microtubule-associated protein 3-like	2.00601	1.72349	2.00601	1.71759	-1.04219	-0.201738	-0.579635	-0.0903176	-0.790368	-0.617171	-0.352289	-0.539294	0.0901792	-0.80353	0.102419	0.0342813	-0.233772	-0.475903	-1.61374	-0.340033
maker-superscaffold21-snap-gene-19.28-mRNA-1	PREDICTED: uncharacterized protein	1.24428	1.11467	1.24428	0.725251	-0.224666	-0.528967	-0.445611	-0.448145	-0.0223714	-0.120649	-0.359638	-0.162331	-0.191039	0.206389	-0.015467	-0.113259	-0.634645	-0.53434	-0.330524	-0.403213
maker-superscaffold13-snap-gene-57.39-mRNA-1	transcription factor bhlh93-like	2.27226	0.592615	2.27226	0.517483	-0.337013	-0.0365429	-0.741567	-0.770788	-0.301043	-0.547258	-0.531295	-0.304769	-0.505725	-0.18037	-0.312934	-0.0501266	-0.400119	-0.401207	-1.46119	1.22734
maker-superscaffold14-snap-gene-33.10-mRNA-1	galactokinase family protein	1.62449	1.30047	1.62449	1.26394	-0.153975	-0.397039	-0.513639	-0.239447	-0.632258	-0.460399	-0.363204	-0.441595	-0.459879	-0.532318	-0.278561	0.00161881	-0.0557314	-0.127952	-1.29705	0.138045
maker-superscaffold17-snap-gene-3.39-mRNA-1	zeaxanthin epoxidase	1.89017	1.75005	1.89017	1.68794	0.484555	-0.330353	0.407405	0.250239	-0.231378	-0.417615	-0.522377	-0.573732	-0.332077	-0.539342	-0.486939	-0.506684	-1.04775	-1.30276	-0.522406	-1.54712
maker-scaffold3_468-snap-gene-0.33-mRNA-1	PREDICTED: uncharacterized protein LOC101251987	1.81604	2.24329	1.81604	2.37103	-0.00568934	-0.972359	-0.0109197	-0.346668	-0.595991	-0.541677	-0.476765	-0.586525	-0.523031	-0.668355	-0.656865	-0.567775	-0.0613508	-0.501705	-1.08966	-0.641066
maker-superscaffold11-snap-gene-25.29-mRNA-1	nitrate transporter -like	1.57462	1.48233	1.57462	1.56914	0.715333	0.0086068	0.758122	0.470629	0.139331	-0.527448	-0.622985	-0.49456	-0.650433	-0.663482	-0.697895	-0.678929	-1.0085	-0.904404	-0.744505	-1.29959
snap_masked-superscaffold23-processed-gene-20.8-mRNA-1	cysteine proteinase inhibitor 3	1.23543	0.940852	1.23543	0.882946	-0.0378006	-0.286056	0.637483	0.246414	-0.0338738	-0.430009	-0.0208608	-0.36279	-0.732572	-0.0478849	-0.513213	-0.307492	-0.520521	-0.495704	-1.24311	-0.146666
maker-superscaffold17-snap-gene-88.37-mRNA-1	inositol- -triphosphate-5-phosphatase	1.67001	1.73175	1.67001	1.76998	0.214646	-0.0175034	0.197282	0.0188352	-0.285792	-0.422659	-0.258191	-0.17056	-0.477073	0.109202	-0.300731	-0.297784	-1.33492	-1.27206	-1.35316	-1.19129
maker-superscaffold14-snap-gene-30.15-mRNA-1	mediator of rna polymerase ii transcription subunit 15-like	1.75989	1.65215	1.75989	1.64353	0.02727	0.0672997	0.0290596	-0.254036	-0.108941	-0.272164	-0.288293	-0.217211	-0.812048	-0.706863	-0.608829	-0.678271	-0.756783	-0.305794	-1.11727	-0.812582
maker-superscaffold1-snap-gene-69.19-mRNA-1	o-glucosyltransferase rumi-like	1.77419	1.46543	1.77419	1.37865	-0.325323	-1.15071	-0.87238	-0.683963	0.0212818	0.160003	0.205155	0.186773	-0.856098	-0.296429	-0.65668	-0.57724	-0.305843	-0.0421559	-0.860151	-0.338694
maker-superscaffold10-snap-gene-26.30-mRNA-1	rho guanine nucleotide exchange factor 8-like	1.26738	1.03403	1.26738	0.938272	0.0713776	-0.0423304	-0.379721	-0.232852	-0.0315539	-0.279901	-0.417803	-0.273538	-0.516712	-0.422195	-0.283892	-0.0102394	-0.347622	0.0353163	-0.969818	-0.405577
maker-superscaffold17-snap-gene-40.31-mRNA-1	folic acid and derivative biosynthetic process	1.86338	1.52709	1.86338	1.66194	-0.533862	1.6415	-0.416599	-0.413961	-1.02768	-1.51064	-1.71483	-1.46823	0.505557	-0.522135	0.178388	-0.199882	-0.0400881	-0.234598	-0.752955	-0.405784
maker-superscaffold21-snap-gene-60.25-mRNA-1	trehalose-phosphate phosphatase a-like isoform x5	2.12245	2.50776	2.12245	2.24168	-0.588152	0.237666	-0.300289	-0.420401	-0.529837	-0.692356	-0.630203	-0.75922	-0.121243	-0.805417	-0.281608	-0.486408	-0.525353	-0.825821	-1.61345	-0.652253
snap_masked-superscaffold37-processed-gene-7.3-mRNA-1	ent-kaurenoic acid oxidase 2-like	1.92526	2.25847	1.92526	1.7446	-0.195944	-0.53533	-0.030677	0.102352	-0.84802	-1.07041	-1.18068	-0.770653	-0.176197	-0.17379	-0.23878	-0.0813253	-0.562056	-0.58654	-0.888036	-0.617507
maker-superscaffold15-snap-gene-63.34-mRNA-1	PREDICTED: uncharacterized protein LOC101251987	1.77726	1.71076	1.77726	1.4297	-0.661562	-0.299101	0.206307	-0.309799	0.0229794	-0.0475317	-0.787271	-0.525305	-0.621981	-0.208373	-0.836144	-0.529765	-0.0140306	-0.789408	-1.2213	-0.07269
maker-superscaffold2-snap-gene-73.22-mRNA-1	protein abil2-like	2.47182	1.95712	2.47182	1.64575	-0.125802	-0.100156	-0.563309	-0.337756	-0.142992	-0.132654	-0.343138	-0.0100999	-0.676571	-0.622183	-0.722899	-0.592699	-1.15764	-0.986746	-1.05879	-0.973067
maker-superscaffold1-snap-gene-42.24-mRNA-1	hypothetical protein PHAVU_008G123300g	2.04372	1.34554	2.04372	1.67288	-0.826002	0.185419	-0.390266	-0.631274	0.437206	-0.21692	-0.397219	-0.0714239	-0.0591194	-0.0994988	-0.176487	-0.366571	-1.06464	-1.05728	-1.17184	-1.19993
maker-scaffold3_605-snap-gene-2.17-mRNA-1	germin-like protein subfamily 1 member 13-like	1.61376	1.32475	1.61376	1.27854	0.190473	-0.725996	-0.235228	-0.121865	-0.483156	-0.715816	-0.787446	-0.63154	-0.175882	-0.392987	-0.411123	-0.389387	-0.25311	-0.227173	-0.107007	-0.363552
snap_masked-superscaffold2-processed-gene-68.1-mRNA-1	calcium-dependent protein kinase 25-like	1.36187	1.47742	1.36187	1.39463	-0.0420688	-0.264064	-0.263716	-0.498447	-0.506448	-0.513459	-0.35356	-0.360609	-0.551369	-0.49273	-0.530301	-0.247981	-0.0238451	-0.198618	-0.853119	0.104542
maker-superscaffold8-snap-gene-58.26-mRNA-1	TRNA-methyltransferase	2.30467	1.79219	2.30467	1.79718	1.04866	0.00325735	0.617515	0.212233	0.0935068	-0.621167	-1.10247	-0.83059	-0.0657636	-0.43156	-0.305467	-0.792452	-1.29149	-1.69886	-1.13715	-1.89692
snap_masked-superscaffold3-processed-gene-1.7-mRNA-1	phragmoplast-associated kinesin-related isoform 3	1.42095	1.04064	1.42095	1.10788	-0.531439	-0.246496	-0.754578	-0.294292	-0.137134	-0.714739	0.053921	-0.308535	-0.730063	-0.748323	-0.456171	-0.359262	-0.0226352	0.203018	-0.0516489	0.107971
maker-superscaffold2-snap-gene-48.25-mRNA-1	cytochrome p450 98a2-like	2.06522	1.83932	2.06522	2.05897	-0.838517	-0.637285	-0.51208	-0.367885	-0.766198	-0.175309	-0.27788	-0.374939	-0.589321	-0.75562	-0.543736	-0.610089	-0.52338	-0.233254	-0.593104	-0.230137
maker-scaffold3_751-snap-gene-1.17-mRNA-1	probable adp-ribosylation factor gtpase-activating protein agd11-like	1.77178	1.3238	1.77178	1.36651	0.414388	-1.06074	-0.140706	-0.35292	-0.236893	-0.558957	-0.701661	-0.888742	-0.410017	-0.594621	-0.688606	-0.870466	0.0860079	-0.286635	0.700665	-0.643973
maker-superscaffold22-snap-gene-7.22-mRNA-1	PREDICTED: uncharacterized protein LOC101249283	2.12431	1.5471	2.12431	1.1981	0.359057	-0.57297	-0.632376	-1.11951	0.0315328	-0.919701	0.0272134	-0.299047	-0.266867	-0.818082	-0.473216	-0.605298	-0.153431	0.0342259	-0.859474	-0.725884
maker-superscaffold1-snap-gene-70.17-mRNA-1	ring u-box superfamily protein isoform 2	1.33795	1.26797	1.33795	1.30555	0.83435	0.100286	0.783158	0.522222	0.122755	-0.0678689	-0.116662	-0.221741	0.250104	0.101005	0.122159	-0.154512	-1.99381	-2.23168	-1.17015	-2.12903
maker-scaffold3_293-snap-gene-14.29-mRNA-1	probable receptor-like serine threonine-protein kinase at5g57670-like	1.55302	1.22749	1.55302	1.41194	-0.809936	-0.667512	-0.466267	-0.405472	-0.378367	-0.372845	-0.242566	-0.359612	-0.59916	-0.781896	-0.118455	-0.0986134	0.26084	0.308426	-1.1965	0.182472
snap_masked-superscaffold18-processed-gene-12.10-mRNA-1	serine acetyltransferase mitochondrial-like	1.33016	1.35554	1.33016	1.27222	0.26503	-0.293343	0.252663	0.279261	0.122731	-0.0349266	-0.121918	-0.336968	-0.742266	-0.754158	-0.899832	-0.805202	-0.705401	-0.601195	-0.226398	-0.686154
snap_masked-superscaffold7-processed-gene-48.22-mRNA-1	hxxxd-type acyl-transferase family	1.98771	0.747123	1.98771	1.14896	-0.833763	3.16647	-0.794456	-0.734721	-0.739215	-0.412681	-1.07845	-0.811509	0.136907	-1.41943	0.225667	-0.230693	-0.291956	0.108115	-1.63592	-0.525879
maker-superscaffold15-snap-gene-101.30-mRNA-1	transcription factor bhlh25-like	0.966126	0.879963	0.966126	1.00352	0.341933	1.89339	0.025736	0.00274994	-0.159674	-0.200062	-0.315502	-0.119689	-0.143858	-0.448321	0.0128276	-0.39052	-1.09332	-0.902861	-1.10845	-1.21012
maker-scaffold3_605-snap-gene-44.21-mRNA-1	u-box domain-containing protein 26-like	2.02876	2.07026	2.02876	2.03606	-0.5474	0.0804812	-0.596298	-0.677328	0.183959	0.284693	0.129019	0.313591	-0.852411	-0.850355	-1.15316	-1.01917	-0.953104	-0.819993	-0.762538	-0.923837
maker-scaffold3_304-snap-gene-23.20-mRNA-1	extensin-2- partial	1.5902	1.40167	1.5902	1.92456	-1.10007	0.00408164	-1.14059	-0.546717	-1.86876	-0.640858	-0.533855	-0.52906	-0.606303	0.213365	0.0230143	0.31919	-0.221333	0.583679	-1.91805	1.45565
maker-superscaffold12-snap-gene-22.33-mRNA-1	kinesin-like protein nack1-like isoform x2	1.46614	1.69995	1.46614	1.44508	-0.52222	-0.430637	-0.651694	-0.113296	-0.435224	-0.0486061	-0.16999	-0.386659	-0.291572	-0.80726	0.0621323	-0.0774477	-0.264788	-0.802067	-1.0583	-0.0796903
maker-scaffold3_66-snap-gene-2.10-mRNA-1	N/A	1.74714	1.36135	1.74714	1.22285	-0.693716	-0.378664	-0.769464	-0.464638	-0.335933	-0.59917	0.0299128	-0.109062	-0.503437	-0.802472	0.0612335	0.0510899	0.273846	-0.250813	-1.49533	-0.0918565
maker-scaffold3_1005-snap-gene-0.11-mRNA-1	nadh dehydrogenase subunit 3	1.81551	0.444678	1.81551	-0.533715	0.927134	-0.677079	-0.113812	-0.554662	0.00949095	-0.650059	-0.0280072	-0.82988	0.118952	0.107748	0.566384	-0.329823	-0.203493	-0.559947	-0.778154	-0.546771
maker-superscaffold21-snap-gene-72.26-mRNA-1	probably inactive leucine-rich repeat receptor-like protein kinase imk2-like	1.99901	1.59914	1.99901	1.66306	-0.806555	-0.352507	-0.703749	-0.490801	-1.07576	-0.500868	-0.363487	-0.650479	-0.222981	-0.344628	0.427327	0.499805	-0.370239	-0.417135	-1.44797	-0.440198
maker-superscaffold18-snap-gene-11.30-mRNA-1	probable l-type lectin-domain containing receptor kinase -like	1.33588	1.19022	1.33588	1.32206	-0.549609	-0.480413	-0.582926	-0.333264	-0.822269	-0.159851	-0.159851	-0.258216	-0.337584	-0.670526	0.113168	0.210229	0.0022811	-0.31672	-0.714798	-0.123694
snap_masked-superscaffold8-processed-gene-35.17-mRNA-1	calcium-binding protein pbp1-like	1.93371	1.84557	1.93371	1.77809	-0.934996	0.770701	-1.09656	-1.01899	-0.230071	-0.886636	-0.935275	-0.952991	-0.578773	-0.849029	-0.85404	-0.797568	0.560832	0.302881	-0.104868	0.11431
maker-scaffold3_605-snap-gene-10.22-mRNA-1	gamma-glutamyltranspeptidase 1-like	1.31711	0.83308	1.31711	1.19385	-0.247606	1.21559	-0.260998	0.0746143	0.149973	-0.0665083	-0.387827	-0.0992818	0.075784	-0.513537	0.166781	0.0356059	-0.788781	-0.924606	-1.82689	-1.26346
maker-superscaffold21-snap-gene-0.11-mRNA-1	protein endosperm defective 1-like	1.57054	1.65546	1.57054	1.56038	0.154851	-0.450238	0.164681	0.0179966	-0.680946	-0.559707	-0.355871	-0.742951	-0.360315	-0.560559	-0.103415	-0.132263	-0.6175	-0.645706	-0.650688	-0.834288
maker-superscaffold29-snap-gene-4.34-mRNA-1	PREDICTED: uncharacterized protein YKL105C-like	1.59165	1.25412	1.59165	1.26325	-0.28797	-0.540274	-0.688913	-0.365095	-0.587227	-0.586923	-0.303368	-0.664976	-0.177442	-0.707957	-0.331863	-0.119583	0.419294	0.0294052	-1.12024	0.332455
maker-superscaffold7-snap-gene-39.44-mRNA-1	tetratricopeptide repeat -like superfamily protein	2.38448	2.08235	2.38448	2.13312	0.197423	-0.829989	-0.18266	-0.253437	-0.324961	-0.588576	-0.320135	-0.699948	-0.899566	-0.963108	-0.972165	-0.875763	-0.431108	-0.808874	0.154028	-1.18558
maker-superscaffold12-snap-gene-66.32-mRNA-1	zinc finger family	2.07977	1.66416	2.07977	1.86152	-0.575501	-0.333722	-1.07177	-0.3889	-0.879626	-0.491527	-0.199196	-0.42977	-0.307301	-0.647994	0.486904	0.320777	-0.381782	-0.570732	-1.74459	-0.470498
maker-scaffold3_609-snap-gene-40.33-mRNA-1	inorganic phosphate transporter 2- chloroplastic-like	2.08747	2.18678	2.08747	2.14635	0.421868	-0.507253	0.396396	0.198869	-0.445521	-0.306245	-0.540717	-0.526777	-0.23471	-0.303942	-0.201313	-0.156642	-1.70589	-1.70067	-1.10997	-1.78554
maker-superscaffold13-snap-gene-67.32-mRNA-1	cycteine synthase	1.49497	1.18092	1.49497	1.0087	-0.269022	-0.514627	-0.675162	-0.531689	-0.317234	-0.276809	-0.455287	-0.234091	-0.689315	-0.29459	-0.615218	-0.537093	0.517956	0.391521	-0.642494	-0.0364177
maker-superscaffold6-snap-gene-12.21-mRNA-1	heparan-alpha-glucosaminide n-acetyltransferase	1.14205	1.16884	1.14205	1.23868	-0.680805	-0.142779	-0.138818	0.0258972	-0.150955	-0.473992	-0.575925	-0.675695	0.109122	0.0786377	0.198282	0.17637	-0.299761	-0.758363	-0.520189	-0.862658
maker-scaffold3_751-snap-gene-26.21-mRNA-1	predicted protein	1.18778	0.581931	1.18778	0.640012	0.246079	-0.0667007	-0.609696	-0.727159	-0.322013	-0.170113	0.0402145	-0.211362	-0.29556	-0.360515	-0.544748	-0.457567	-0.134512	0.0103506	-0.198109	0.203913
maker-superscaffold3-snap-gene-24.21-mRNA-1	inactive beta-amylase 9-like	1.44856	1.47815	1.44856	1.26644	-0.180512	1.16502	-0.414211	-0.753656	0.234656	-0.225959	-0.711447	-0.654543	-0.156859	-0.731711	-0.679986	-1.11881	-0.44599	-0.46684	0.309203	-0.810052
maker-superscaffold6-snap-gene-45.33-mRNA-1	beta-hexosaminidase 2-like	1.44374	1.46737	1.44374	1.30504	-0.308607	-0.634647	-0.522626	-0.44165	0.0627307	0.0427216	-0.142223	-0.139771	-0.382587	-0.435177	-0.30179	-0.204631	-0.70044	-0.38818	-0.486985	-0.676023
maker-scaffold3_609-snap-gene-19.23-mRNA-1	auxin-induced protein 5ng4-like	2.4627	1.80808	2.4627	1.5879	-0.606137	-1.77198	-0.0496785	-0.821457	-1.24125	-0.47411	-0.94328	-1.03171	0.576503	0.47421	0.264497	-0.212944	-0.548013	-0.808221	-0.210143	-0.917672
maker-superscaffold21-snap-gene-28.27-mRNA-1	omega-3 desaturase family protein	1.83545	1.83119	1.83545	1.84614	-0.684368	1.14563	-0.71712	-0.728566	-0.602519	-0.563523	-0.915735	-0.792827	-0.340333	-0.809063	-0.266018	-0.464376	-0.326547	-0.483776	-0.339322	-0.459774
maker-superscaffold1-snap-gene-64.20-mRNA-1	leucine-rich repeat protein kinase family isoform 1	1.40512	0.887656	1.40512	1.10253	-0.42766	0.0600334	-0.37371	-0.386713	-0.49007	-0.446101	-0.360824	-0.37371	-0.272606	-0.424	-0.328532	-0.357329	-0.0827068	-0.0817453	-0.487521	0.0327705
maker-scaffold3_605-snap-gene-27.0-mRNA-1	N/A	1.84389	1.55832	1.84389	1.64724	0.454074	-0.390737	0.292172	-0.024605	-0.110879	-0.290677	-0.549882	-0.538382	-0.0195456	0.1781	-0.197903	-0.223988	-1.57635	-1.34568	-0.9121	-1.63695
maker-superscaffold8-snap-gene-57.23-mRNA-1	PREDICTED: uncharacterized protein LOC102603713	2.47014	1.86076	2.47014	2.04743	-0.225516	-0.832669	-0.490939	-0.704372	-0.632754	-0.733928	-0.340273	-0.668118	-0.646465	-0.613774	-0.422342	-0.391997	-0.0852083	-0.457199	-1.38969	-0.21322
maker-superscaffold14-snap-gene-37.22-mRNA-1	c4-dicarboxylate transporter malic acid transport protein isoform 1	1.51975	2.44003	1.51975	2.27494	-1.08171	-1.12554	-0.565099	-0.895224	-0.639055	-0.649683	-0.698501	-0.602463	-0.831322	-0.519714	-0.754753	-0.541816	0.0549217	0.255251	0.991361	-0.15111
snap_masked-superscaffold21-processed-gene-19.2-mRNA-1	PREDICTED: uncharacterized protein LOC101259315	1.08418	0.637355	1.08418	0.858988	-0.301289	0.0857343	-0.377595	-0.0591064	-0.194374	-0.357343	-0.199108	-0.158888	-0.409066	-0.372238	-0.476441	-0.295193	0.0794922	0.215929	-0.711921	-0.133288
maker-superscaffold14-snap-gene-30.14-mRNA-1	senescence-associated family protein	1.71513	1.09576	1.71513	1.4006	0.400641	0.230875	0.198096	0.189141	-0.264551	-0.425393	-0.517237	-0.388418	-0.562393	-0.458905	-0.557006	-0.835402	-0.710629	-0.761076	-0.87489	-0.589485
maker-superscaffold2-snap-gene-28.29-mRNA-1	myb transcription factor family	2.0214	1.4781	2.0214	1.73482	-0.758166	1.69601	-1.05173	-1.0393	-0.127541	-0.659762	-0.963964	-1.01476	-0.0896726	-1.00164	-0.351853	-1.04447	-0.186275	0.601289	-0.542578	-0.7213
maker-superscaffold13-snap-gene-85.32-mRNA-1	60s ribosomal protein	1.63769	1.45174	1.63769	1.59175	-0.189522	-0.502211	-0.353001	-0.377265	-0.398393	-0.471288	-0.458954	-0.620359	-0.324009	-0.48403	-0.426184	-0.805506	-0.298365	-0.42041	0.340558	-0.529921
maker-superscaffold7-snap-gene-12.17-mRNA-1	N/A	2.40787	1.83003	2.40787	2.09677	0.807255	-0.0445893	0.540795	0.171268	-0.0189195	-0.442491	-0.752409	-0.477709	-0.353479	-0.371355	-0.600323	-0.663439	-1.47498	-1.64695	-1.37761	-2.0376
maker-superscaffold3-snap-gene-18.17-mRNA-1	protein fam179b-like	1.69825	0.881036	1.69825	0.845165	-0.459516	-0.458546	-0.447322	0.0105351	-0.289416	-0.319248	-0.0715873	-0.291249	0.224726	-0.67192	0.37568	0.338368	-0.266007	-0.661562	-1.54017	-0.595456
maker-superscaffold7-snap-gene-34.27-mRNA-1	aldo-keto reductase family 4 member c9-like	1.65913	1.60893	1.65913	1.70638	-0.250688	-0.522926	-0.6219	-0.705365	-0.2849	-0.460096	-0.58501	-0.384308	-0.560209	-0.398306	-0.418848	-0.336861	-0.130298	-0.1435	-0.623133	-0.207222
maker-superscaffold13-snap-gene-52.43-mRNA-1	glycosyl hydrolase superfamily protein isoform 1	2.31815	2.09525	2.31815	2.03661	-0.242183	0.108693	-0.493165	-0.408124	0.127018	-0.55989	-0.527613	-0.381976	-0.754143	-0.787242	-0.468862	-0.693959	-0.688925	-0.748534	-1.2366	-1.01265
maker-superscaffold17-snap-gene-11.23-mRNA-1	cytokinin oxidase 5	1.46052	1.3506	1.46052	1.30727	-0.0624695	1.01117	-0.204579	-0.302045	-0.256241	-0.40908	-0.66528	-0.552107	-0.222084	-0.233873	-0.420822	-0.275911	-0.702676	-0.404076	-1.0172	-0.861636
maker-scaffold3_95-snap-gene-2.27-mRNA-1	e3 ubiquitin-protein ligase orthrus 2-like	1.68378	1.38875	1.68378	1.64695	0.227538	-0.0143113	0.15279	0.426569	-1.14252	-1.4012	-0.915094	-1.07782	0.199055	0.465247	0.153642	0.651039	-0.729805	-1.23702	-1.59122	-0.570149
maker-superscaffold15-snap-gene-90.37-mRNA-1	atp-dependent clp protease atp-binding subunit clpa partial	0.432914	0.901017	0.432914	0.577992	0.844985	0.224616	0.219263	0.196288	-0.419657	-1.08982	-0.746291	-1.07002	-0.31887	0.411657	0.193902	0.206807	-0.292822	-0.0700201	-0.370904	-0.263953
maker-superscaffold9-snap-gene-7.33-mRNA-1	uveal autoantigen with coiled-coil domains and ankyrin repeats isoform 1	1.992	1.55063	1.992	1.64653	-0.828494	-0.420963	-0.849297	-0.224722	-0.777263	-0.600212	-0.343657	-0.649989	-0.121476	-0.395114	0.341316	0.318647	-0.209848	-0.601094	-1.53852	-0.28049
maker-superscaffold8-snap-gene-23.15-mRNA-1	proline synthase co-transcribed bacterial homolog	1.38172	1.48385	1.38172	1.47803	0.0604798	0.227388	-0.0998232	-0.074917	-0.376657	-0.42921	-0.491785	-0.436805	-0.19114	-0.501635	-0.287103	-0.355307	-0.512369	-0.563343	-0.988242	-0.704855
maker-scaffold3_609-snap-gene-1.24-mRNA-1	e3 ubiquitin-protein ligase orthrus 2-like	1.97607	1.45092	1.97607	1.3059	-0.0873032	-0.665712	-0.942938	-0.860194	0.120647	-0.210202	-0.422639	-0.398245	-0.721139	-0.488247	-0.455393	-0.638031	-0.2755	0.0972675	-0.484692	-0.276654
maker-superscaffold9-snap-gene-17.31-mRNA-1	zerumbone synthase-like	2.03056	1.05545	2.03056	1.12679	-0.859151	0.277433	-0.837074	-0.667518	0.0672031	-0.39019	-0.779801	-0.313367	-0.533991	-0.817947	-0.297294	-0.523268	0.551667	-0.00107708	-0.95965	-0.159334
maker-superscaffold22-snap-gene-42.0-mRNA-1	N/A	2.06013	1.52884	2.06013	1.49544	-0.573036	-0.0958306	-0.724265	0.0086073	-0.803185	-0.316609	-0.465468	-0.609149	0.263881	-0.838061	0.325087	0.297155	-0.287901	-0.748459	-2.01294	-0.564375
maker-superscaffold8-snap-gene-53.29-mRNA-1	secologanin synthase-like	1.2091	1.16163	1.2091	1.32303	0.164246	-0.0440687	0.244951	0.218191	-0.0470502	0.0914295	-0.168703	-0.0312683	0.141348	-0.228369	-0.0329645	0.0204072	-1.19729	-1.52804	-1.29052	-1.21514
maker-superscaffold30-snap-gene-1.20-mRNA-1	l-type lectin-domain containing receptor kinase -like	1.35416	1.3292	1.35416	1.46004	-0.102322	1.07949	0.0685285	0.0133419	-0.693096	-0.46744	-0.429374	-0.32024	-0.483282	-0.510591	-0.455941	-0.622132	-0.628648	-0.659503	-0.754911	-0.531453
snap_masked-superscaffold4-processed-gene-54.12-mRNA-1	e3 ubiquitin-protein ligase pub23-like	1.89065	1.89094	1.89065	1.84487	0.39553	1.37021	0.386825	0.171768	-0.166661	-0.809135	-1.01928	-0.771051	-0.388606	-0.161416	-0.210333	-0.367858	-1.53526	-1.4974	-1.50436	-1.41006
maker-superscaffold12-snap-gene-22.31-mRNA-1	osmotic avoidance abnormal protein 3-like	1.85202	1.83313	1.85202	1.37078	-0.410492	-0.809497	-0.958205	-0.288614	-0.208858	-0.419275	0.161346	-0.597193	-0.728777	-0.429379	0.179188	0.0430139	-0.660741	-0.196583	-1.27831	-0.305574
maker-superscaffold15-snap-gene-75.43-mRNA-1	pxmp2 4 family protein 4-like	1.88756	1.95684	1.88756	1.95794	0.55153	0.406579	-0.00516691	0.0144277	-0.0485576	-0.650431	-0.276827	-0.394137	-0.609481	-0.869596	-0.724286	-0.878372	-0.767392	-0.935067	-1.56854	-0.934585
snap_masked-superscaffold28-processed-gene-45.7-mRNA-1	epidermis-specific secreted glycoprotein ep1-like	1.2487	0.706518	1.2487	1.22845	-0.594484	-0.464871	-0.352034	-0.0279123	-0.184143	-0.203816	-0.171175	0.207089	-0.594484	-0.386591	-0.364281	-0.500924	0.231709	-0.21154	-0.594484	-0.220418
snap_masked-superscaffold4-processed-gene-27.0-mRNA-1	zinc finger protein zat5	3.04595	2.86795	3.04595	2.67329	-0.676692	-1.12086	-0.666958	-0.952198	-0.461593	-0.474572	-0.438934	-0.583495	-0.572744	-0.382089	-0.734336	-0.898735	-0.929161	-1.18639	-0.23	-1.32439
maker-superscaffold2-snap-gene-20.24-mRNA-1	probable wrky transcription factor 50-like isoform x1	1.84219	1.97928	1.84219	1.78338	0.407151	0.494643	-0.470631	-0.555616	0.135305	-1.21323	-1.16153	-1.10593	-0.593594	-0.67059	-1.00079	-1.11945	0.0488812	-0.389081	0.244049	-0.496626
snap_masked-superscaffold21-processed-gene-16.8-mRNA-1	katanin p80 wd40 repeat-containing subunit b1 homolog	0.954299	1.33782	0.954299	1.3028	0.109093	0.233143	0.0131571	-0.0118206	-0.0977314	-0.112392	-0.107435	-0.0315231	-0.262598	-0.0713389	-0.144185	-0.130172	-0.683593	-0.864096	-1.60728	-0.780451
maker-superscaffold12-snap-gene-86.31-mRNA-1	hypothetical protein POPTR_0001s13570g	1.83755	1.82416	1.83755	1.50742	-0.84447	-1.07379	-0.946488	-0.570504	-0.713248	-0.569647	-0.72704	-0.383766	-0.0634963	0.317427	-0.117596	0.019167	-0.220133	-0.135244	-0.450844	-0.527007
snap_masked-superscaffold12-processed-gene-51.6-mRNA-1	zinc finger protein 4	1.63155	1.56397	1.63155	1.64096	-0.270923	0.173466	0.21183	-0.230687	-0.572839	-0.38135	-0.798729	-0.630182	-0.21646	-0.398073	-0.0920694	-0.444691	-0.652809	-0.722351	-0.671697	-0.770459
snap_masked-scaffold3_293-processed-gene-4.12-mRNA-1	hydroxycinnamoyl-coenzyme a shikimate quinate hydroxycinnamoyltransferase-like	1.66933	1.76748	1.66933	1.9334	-0.348369	-1.30891	-0.498328	-0.680736	-0.300753	-0.118793	-0.426038	-0.293802	0.194648	-0.246434	-0.0540689	-0.609963	-0.496554	-0.780848	-0.0583165	-1.01227
maker-superscaffold24-snap-gene-2.19-mRNA-1	Uncharacterized protein isoform 2	1.20392	1.07905	1.20392	1.23246	-1.3505	-0.642613	-0.831491	-0.659404	0.504354	0.152936	0.374753	0.391154	-0.278749	-0.247119	-0.0579091	0.0705527	-0.349229	-0.614165	-0.728596	-0.45332
maker-superscaffold7-snap-gene-9.3-mRNA-1	N/A	1.93286	1.64976	1.93286	1.56873	0.693031	0.655576	0.222463	0.0775801	0.254035	-0.337081	-0.448956	-0.40565	-0.278117	0.0987127	-0.281737	-0.261658	-1.59655	-1.77012	-1.68605	-2.0197
snap_masked-superscaffold15-processed-gene-71.6-mRNA-1	---NA---	1.21071	0.467439	1.21071	-0.0453499	-0.665467	-0.343539	-0.321775	-0.384511	0.308328	-0.344694	-0.262745	0.150928	0.0305267	0.460845	-0.172845	0.180123	-0.349321	-0.114566	-0.665467	-0.349321
maker-superscaffold17-snap-gene-8.16-mRNA-1	atp sulfurylase 2	2.38573	2.57365	2.38573	2.54376	-0.512775	-0.383383	-0.563705	-0.456023	-0.573896	-0.555411	-0.567481	-0.552337	-0.782603	-0.83102	-0.746477	-0.861369	-0.661121	-0.64037	-0.556758	-0.644149
snap_masked-scaffold3_90-processed-gene-0.3-mRNA-1	transcription factor tt2-like	1.17504	0.603869	1.17504	0.966098	0.280861	0.76201	-0.188431	-0.067462	-0.197246	-0.290138	-0.53062	-0.366047	0.267043	-0.211744	0.381291	0.22703	-0.428039	-0.498824	-1.83714	-1.2226
maker-superscaffold15-snap-gene-71.42-mRNA-1	anthocyanin 3 -o-beta-glucosyltransferase	1.51944	2.16041	1.51944	1.67979	0.365037	-1.39304	-0.66263	-0.627567	-0.353244	-0.495848	-0.365495	-0.456573	-0.0604622	0.00720293	0.265962	-0.453727	-0.198962	-0.684484	-1.35962	-0.405633
maker-superscaffold18-snap-gene-13.20-mRNA-1	pirin-like protein	1.63294	1.59018	1.63294	1.47857	-0.410859	0.373689	-0.665646	-0.493275	-0.797822	-0.0289702	-0.504333	-0.686589	-0.294962	-0.595981	-0.438695	-0.312347	-0.231572	-0.0917947	-0.804982	-0.350499
maker-superscaffold17-snap-gene-56.0-mRNA-1	N/A	1.64885	2.04819	1.64885	1.99579	-0.557808	-0.0549743	-0.584155	-0.419377	-0.644349	-0.72108	-0.664986	-0.329429	-0.441197	-0.352872	-0.463352	-0.454872	-0.209561	-0.592269	-0.811565	-0.0398341
maker-superscaffold21-snap-gene-18.34-mRNA-1	beta-carotene hydroxylase chloroplastic isoform 1	1.71951	1.76202	1.71951	1.72542	0.884336	0.774546	0.823296	0.556779	0.0603337	-0.220792	-0.368185	-0.285799	-0.385469	-0.501803	-0.450478	-0.469983	-2.09512	-1.64926	-1.54135	-2.05752
maker-superscaffold7-snap-gene-25.36-mRNA-1	protein lurp-one-related 12-like	1.45664	0.998494	1.45664	0.993926	0.0431839	-0.772088	-0.671911	-0.322457	0.520043	0.129408	0.0473888	0.156911	-0.260853	0.0219737	-0.0784475	0.0574308	-0.856775	-0.662952	-1.23867	-1.01789
maker-superscaffold28-snap-gene-60.20-mRNA-1	psbp domain-containing protein chloroplastic-like	1.9018	2.09502	1.9018	2.04821	0.115764	-0.505008	0.0111736	-0.182312	-0.244763	-0.450927	-0.598233	-0.5588	-0.642838	-0.828222	-0.865548	-0.852652	-0.541105	-0.906211	-0.0993096	-0.797828
maker-superscaffold25-snap-gene-19.14-mRNA-1	cryptochrome dash	1.79191	1.94818	1.79191	1.85069	-0.62903	-0.86396	-0.63654	-0.759373	-0.628406	-0.556799	-0.337123	-0.386918	-0.008041	-0.0180871	0.0476889	0.193287	-0.562152	-0.842331	-0.724722	-0.670183
maker-superscaffold22-snap-gene-2.25-mRNA-1	casp-like protein poptrdraft_798217-like	2.7976	-0.432601	2.7976	-0.0843681	-0.432601	-0.432601	-0.432601	-0.432601	-0.432601	-0.432601	-0.432601	-0.432601	-0.344459	-0.337689	-0.320234	-0.238513	-0.213509	0.0455947	0.1183	-0.326922
maker-superscaffold13-snap-gene-65.23-mRNA-1	Uncharacterized protein isoform 2	2.64422	2.70631	2.64422	2.67291	-0.537646	-1.87547	-0.769479	-1.06457	-0.500958	-0.511707	-0.708312	-0.762875	-0.761424	-0.520459	-0.817611	-0.532021	-0.322326	-0.597125	-0.014321	-0.371366
maker-superscaffold1-snap-gene-12.48-mRNA-1	protein yls7-like	1.16261	1.29331	1.16261	1.18273	0.241699	-0.529803	0.132338	0.047641	0.297332	-0.0567394	-0.0902665	-0.0692392	-0.261989	-0.17648	-0.254832	-0.258656	-0.721128	-1.1354	-0.868043	-1.09769
maker-superscaffold16-snap-gene-25.27-mRNA-1	thylakoid lumenal kda chloroplast	1.75932	1.71572	1.75932	1.64739	-0.571455	-1.4373	-0.692589	-0.852939	0.690273	0.417635	0.231274	0.28107	-0.0806232	-0.259944	-0.353866	-0.385421	-1.023	-1.1389	-0.297817	-1.40814
maker-superscaffold1-snap-gene-3.25-mRNA-1	stachyose synthase-like	0.67399	1.46474	0.67399	1.34329	-0.0401541	0.700434	-0.118948	-0.624987	1.00386	-0.117854	-0.105333	-0.33361	-1.14073	-0.254237	-0.867267	-0.870028	-0.72555	-0.284298	-0.236022	-0.141282
snap_masked-superscaffold15-processed-gene-77.14-mRNA-1	gata type zinc finger transcription factor family protein	1.93782	1.57699	1.93782	1.52112	0.116006	-0.293753	-0.332466	-0.0926351	-0.0221157	0.126265	0.0705268	0.133216	-0.426755	-0.67412	-0.228967	-0.268544	-1.05531	-1.18105	-1.82102	-1.02304
maker-superscaffold25-snap-gene-23.14-mRNA-1	(-)-germacrene d synthase	1.95405	1.06781	1.95405	1.58914	-0.58846	-0.118574	-0.150167	-0.135337	-0.424961	-0.58846	-0.58846	-0.58846	-0.472095	-0.332657	-0.503035	-0.58846	-0.314645	-0.256181	-0.326628	-0.58846
maker-superscaffold13-snap-gene-94.30-mRNA-1	phosphoenolpyruvate phosphate translocator chloroplastic-like	2.25827	2.01165	2.25827	1.97476	1.13729	-0.156021	0.838469	0.672857	0.0345328	0.366144	0.0362667	-0.190078	-0.372814	-0.367456	-0.668898	-0.740983	-2.53128	-2.39108	-1.75691	-2.413
maker-superscaffold7-snap-gene-20.22-mRNA-1	soul heme-binding family protein isoform 1	1.27476	1.40328	1.27476	1.35167	0.364922	-0.378561	0.456283	0.172345	-0.0519402	-0.120197	-0.297092	-0.246859	-0.204844	-0.310883	-0.350125	-0.384679	-1.06927	-1.16381	-0.53469	-1.18506
snap_masked-scaffold3_609-processed-gene-24.0-mRNA-1	nac domain transcriptional regulator superfamily	1.23111	1.00003	1.23111	1.39929	-0.493332	-0.342903	-0.427098	-0.360457	-0.487293	-0.356048	-0.429412	-0.567842	-0.137907	-0.00773188	-0.182094	-0.0383078	-0.309488	-0.222652	-0.252044	-0.246934
maker-superscaffold18-snap-gene-23.2-mRNA-1	N/A	1.7214	1.18277	1.7214	1.21857	0.548211	1.17724	0.11563	-0.0910485	0.701681	-0.393556	-0.605233	-0.316134	-0.6	-0.0646892	-0.115769	-0.604787	-1.2918	-1.30011	-1.43477	-1.569
maker-superscaffold7-snap-gene-9.27-mRNA-1	lysine decarboxylase family protein isoform 2	1.88005	2.20752	1.88005	1.9185	-0.268972	-1.26347	-0.594503	-0.742882	-0.449809	-0.715564	-0.643947	-0.862523	-0.886325	-0.628009	-0.877335	-0.873178	0.166381	0.35983	0.635921	-0.241736
snap_masked-superscaffold13-processed-gene-27.6-mRNA-1	short-chain dehydrogenase tic chloroplastic-like	2.48069	2.80653	2.48069	2.79498	-0.124617	-0.88942	-1.22883	-0.839437	-0.590661	-1.172	-0.744384	-0.770245	-0.584048	-0.476617	-0.814896	-0.677158	-0.298002	-0.398845	-0.437207	-0.516534
maker-superscaffold13-snap-gene-83.22-mRNA-1	hypothetical protein PRUPE_ppa020426mg	1.85477	1.6528	1.85477	1.93675	-1.08097	-0.653241	-0.717864	-0.522978	-0.840479	-0.422233	-0.0718941	-0.518037	-0.429946	-0.650986	-0.0667744	0.0723953	-0.0610738	-0.118496	-0.998376	-0.218143
maker-superscaffold28-snap-gene-10.12-mRNA-1	auxin efflux carrier family protein isoform 1	1.12445	0.711717	1.12445	0.621976	0.855178	1.39882	0.638416	0.43974	-1.2685	-1.40213	-1.54893	-1.14049	0.014807	-0.382313	-0.226411	-0.130596	-0.416869	-0.237975	0.129604	-0.304934
maker-superscaffold7-snap-gene-23.25-mRNA-1	major facilitator superfamily protein isoform 2	1.60423	2.09732	1.60423	1.8614	-0.175362	-0.331698	-0.267545	-0.392178	0.31588	-0.442791	0.11122	0.225391	-0.475136	-0.122128	-0.360742	-0.303902	-1.46906	-1.38734	-0.753004	-1.33877
snap_masked-scaffold3_605-processed-gene-31.16-mRNA-1	transcription factor bhlh30-like	1.17535	1.02886	1.17535	0.691394	0.237797	-0.192403	-0.498189	-0.604803	-0.68386	-0.269658	-0.525858	-0.597445	-0.298344	-0.432188	-0.0892819	0.099118	0.389389	0.249503	-0.769862	-0.0848655
maker-superscaffold29-snap-gene-27.15-mRNA-1	syntaxin-related protein knolle-like	2.70757	2.00286	2.70757	2.09608	-0.516309	-0.424562	-1.05543	-0.484561	-1.20009	-0.775533	-0.587159	-0.915645	-0.413231	-0.696089	0.33858	0.0580641	-0.147517	-0.641942	-1.88199	-0.170649
maker-superscaffold7-snap-gene-30.20-mRNA-1	PREDICTED: uncharacterized protein LOC101244228	2.18212	1.82912	2.18212	1.76422	-0.715427	-0.363196	-0.940771	-0.597184	-0.875246	-0.556729	-0.385833	-0.606204	-0.568802	-0.313872	0.143711	0.0695331	-0.0807009	-0.459527	-1.50837	-0.198964
maker-superscaffold22-snap-gene-38.25-mRNA-1	hypothetical protein POPTR_0009s15720g	1.49481	1.41059	1.49481	1.42509	0.823189	-0.27393	0.572519	0.163052	-0.142624	-0.736187	-0.810764	-1.22139	-0.633884	-0.844152	-0.976885	-1.2087	-0.0821024	-0.351168	0.752516	-0.854783
maker-superscaffold21-snap-gene-4.45-mRNA-1	PREDICTED: uncharacterized protein LOC102611819 isoform X1	2.6518	2.05729	2.6518	2.15135	-0.360785	0.104056	-1.05418	-1.05754	-0.904609	-0.780842	-0.841037	-0.895568	-1.18942	-0.947563	-0.614621	-0.838148	0.0320506	-0.204692	0.0458038	-0.00514358
maker-superscaffold29-snap-gene-5.33-mRNA-1	hypothetical protein POPTR_0015s01420g	2.00054	1.76805	2.00054	1.77134	-0.40323	-0.734685	-0.498358	-0.296545	-0.545893	-0.489446	-0.354492	-0.194978	-0.546604	-0.795065	-0.344568	-0.268714	-0.71218	-0.296545	-0.678289	-0.380872
maker-superscaffold7-snap-gene-19.30-mRNA-1	PREDICTED: uncharacterized protein LOC101294772 isoform 1	1.37629	1.59355	1.37629	1.44042	0.533877	-0.625232	0.526572	0.259543	-0.355053	-0.588951	-0.861503	-0.758522	-0.750759	-0.85677	-0.84357	-0.863697	-0.056211	-0.0721976	-0.160409	-0.313667
maker-superscaffold13-snap-gene-0.20-mRNA-1	protein tpx2-like isoform x1	1.7444	1.51753	1.7444	1.61851	-0.752895	-0.300551	-0.546823	-0.153153	-0.45227	-0.417572	-0.137953	-0.600455	-0.297042	-0.617061	0.0540855	0.235921	-0.393532	-0.513871	-1.4086	-0.323078
maker-scaffold3_417-snap-gene-0.22-mRNA-1	PREDICTED: uncharacterized protein LOC101252980 isoform 2	1.32686	1.36242	1.32686	1.38369	0.133939	-0.198864	-0.0810301	-0.114342	0.0239233	0.092043	-0.227517	-0.268292	-0.0302809	-0.283738	0.140451	0.125984	-0.970963	-1.18394	-1.36048	-1.19671
maker-superscaffold8-snap-gene-56.32-mRNA-1	kinesin motor family protein	1.18803	1.4626	1.18803	1.26196	-0.518722	0.0265041	-0.3443	0.159099	-0.670948	-0.387251	-0.0128028	-0.27014	-0.506335	-0.766825	-0.370496	-0.23642	0.00851684	-0.287813	-0.971298	0.0486095
maker-superscaffold1-snap-gene-57.20-mRNA-1	expansin alpha	1.16005	0.896433	1.16005	0.737677	-0.571548	-0.0704351	-1.26297	-0.68698	-0.28741	-0.0078202	-0.134307	-0.113481	-0.171188	-0.0917975	-0.165515	0.0732514	0.0480101	0.645476	-1.23724	0.0797493
maker-superscaffold7-snap-gene-15.22-mRNA-1	probable 125 kda kinesin-related	1.61415	1.43008	1.61415	1.23445	-0.294187	-0.387089	-0.553937	0.0528472	-0.352674	-0.715012	-0.0392844	-0.352674	-0.131141	-0.445351	-0.156966	-0.0454414	-0.186146	-0.599329	-1.37506	-0.311396
maker-superscaffold29-snap-gene-16.13-mRNA-1	N/A	1.18547	1.12128	1.18547	1.28712	-0.465532	-0.291116	-0.11212	-0.111717	-0.0484883	0.110626	-0.000885553	0.216415	0.156664	-0.473068	0.259174	0.174256	-0.955639	-1.65965	-0.638015	-0.940241
maker-scaffold3_293-snap-gene-10.22-mRNA-1	late embryogenesis abundant protein d-34-like	2.6222	2.09073	2.6222	1.77462	-0.697304	-0.396836	-0.260048	-0.335272	-0.102691	-0.367651	-0.722947	-0.422617	-0.613834	-0.561121	-0.376344	-0.756601	-0.950688	-0.887185	-0.858481	-0.800129
maker-scaffold3_609-snap-gene-7.27-mRNA-1	metallo-hydrolase oxidoreductase superfamily protein isoform 1	1.59694	1.67334	1.59694	1.64696	0.947657	0.156291	0.992516	0.586939	0.189472	-0.0130761	-0.149876	-0.0112163	-0.0269792	-0.275803	-0.478168	-0.453472	-2.02902	-2.1434	-1.75193	-2.05411
snap_masked-superscaffold26-processed-gene-10.16-mRNA-1	major facilitator superfamily protein	1.10265	0.203452	1.10265	0.192751	-0.503525	-0.32619	-0.517331	-0.378987	-0.209529	-0.441667	-0.225304	-0.521963	-0.0024805	0.262279	0.28526	0.420786	0.0136104	0.057112	-0.698397	0.184815
maker-superscaffold2-snap-gene-52.29-mRNA-1	protein lol1-like	1.45604	1.63433	1.45604	1.59729	-0.0119373	-0.483318	0.0754053	-0.0884966	0.0199282	0.0852668	-0.174895	-0.17784	0.0669513	-0.231008	-0.167612	-0.124246	-1.38625	-1.31895	-0.807779	-1.41892
maker-superscaffold6-snap-gene-75.21-mRNA-1	b-box type zinc finger family protein	2.41848	2.24964	2.41848	2.1759	0.21092	-0.208363	-0.217735	-0.240578	-0.361707	-0.309046	-0.643852	-0.528715	-0.423111	-0.263788	-0.512063	-0.323761	-1.26445	-1.25998	-1.60918	-1.30708
maker-superscaffold7-snap-gene-45.43-mRNA-1	gtp-binding protein homolog isoform 1	1.30734	1.75314	1.30734	1.70912	-0.0212889	-0.835947	0.013198	-0.207272	-0.697362	-0.560558	-0.692024	-0.792121	-0.444583	-0.530815	-0.538005	-0.52815	-0.251432	-0.302678	0.695098	-0.382991
maker-superscaffold3-snap-gene-20.20-mRNA-1	probable protein phosphatase 2c 40-like	1.4063	1.6771	1.4063	1.60638	0.286431	-0.523439	0.257857	0.135146	-0.325312	-0.252245	-0.372267	-0.400659	-0.344312	-0.188977	-0.303747	-0.0491152	-1.12837	-1.03693	-0.845367	-1.00477
snap_masked-superscaffold15-processed-gene-78.24-mRNA-1	Uncharacterized protein isoform 1	1.77263	1.31934	1.77263	1.23331	1.13565	0.0555414	0.626482	0.527892	0.00523125	-0.209421	-0.326613	-0.311017	-0.0847845	0.010456	-0.0271345	-0.200151	-2.06127	-1.71772	-1.25421	-2.26686
maker-superscaffold4-snap-gene-9.39-mRNA-1	tonoplast intrinsic protein	2.70927	1.53348	2.70927	1.45178	-1.31444	0.36884	-1.27239	-1.22858	-0.525711	-0.505158	-0.849911	-0.501582	-0.20411	0.0357576	0.306972	-0.141693	-0.212562	-0.181619	-2.16583	-0.0117737
maker-superscaffold8-snap-gene-18.14-mRNA-1	probable long-chain-alcohol o-fatty-acyltransferase 5	1.86	1.68242	1.86	1.95466	-0.668844	0.199295	-0.012432	-0.178148	-0.465481	-0.453589	-0.545381	-0.405645	-0.088143	-0.644981	-0.219716	-0.517921	-0.396977	-0.960343	-1.23872	-0.760055
snap_masked-superscaffold1-processed-gene-75.4-mRNA-1	peptide transporter ptr1-like	1.70926	0.561546	1.70926	0.896578	0.741909	-0.882844	0.618232	0.0143317	-0.925839	-1.1617	-1.20947	-1.09849	0.0562818	0.170326	0.26922	-0.102717	-0.5556	-0.167216	-0.239762	-0.403308
snap_masked-superscaffold25-processed-gene-5.1-mRNA-1	N/A	3.41559	2.03121	3.41559	2.35341	-1.2796	2.26946	-1.09355	-0.965253	-0.964167	-1.15294	-1.08999	-0.720989	-0.414738	-1.14185	-0.222649	-0.735739	-0.680296	-0.942618	-1.18042	-0.900461
maker-superscaffold13-snap-gene-58.35-mRNA-1	conserved hypothetical protein	1.36581	0.841881	1.36581	0.821323	0.858201	0.230265	0.122483	0.191817	0.115537	-0.850742	-0.219593	0.0774396	-0.667651	-0.458327	-0.737621	-0.816462	-0.711446	-0.691818	-0.709595	-0.127307
maker-scaffold3_605-snap-gene-14.24-mRNA-1	sulfate transporter -like isoform x2	2.32537	2.10845	2.32537	1.85542	-0.210486	-0.615358	-0.691791	-0.399577	-0.739262	-0.587362	-0.688813	-0.452465	-0.789412	-0.369863	-0.559899	-0.760989	-0.792605	-0.85688	-0.584592	0.484743
maker-superscaffold12-snap-gene-16.27-mRNA-1	wuschel-related homeobox 1	0.914267	0.973674	0.914267	0.96033	-0.0487164	-0.0565865	-0.0345602	-0.194139	-0.591382	-0.684349	-0.65717	-0.553999	-0.294101	-0.226512	0.225638	0.205626	0.264453	-0.201755	-1.05412	0.139138
maker-superscaffold2-snap-gene-70.29-mRNA-1	cytochrome family subfamily polypeptide 6	1.11659	1.07143	1.11659	0.960577	-0.507746	-0.260426	-0.374182	-0.380773	0.112372	-0.507746	-0.507746	-0.507746	0.111433	-0.205573	0.026316	0.0675668	-0.149349	-0.303605	-0.370242	-0.507746
snap_masked-superscaffold12-processed-gene-67.9-mRNA-1	pentatricopeptide repeat-containing protein at3g46610-like	1.43389	1.67915	1.43389	1.71727	-0.00212349	-0.350993	0.11505	-0.0878789	-0.168323	-0.241184	-0.279802	-0.257106	-0.321906	-0.218135	-0.344302	-0.29347	-1.12072	-0.937394	-0.635602	-1.12031
maker-scaffold3_430-snap-gene-3.34-mRNA-1	probable mannitol dehydrogenase-like	1.3903	0.675257	1.3903	0.871286	0.290061	0.336925	-0.128397	-0.133988	0.608873	0.0196058	-0.185437	-0.065127	-0.382329	-0.374487	-0.185965	-0.405501	-0.55993	-0.634336	-1.34471	-1.18241
maker-superscaffold8-snap-gene-57.21-mRNA-1	PREDICTED: uncharacterized protein LOC102624182	1.97467	2.35363	1.97467	2.16655	-1.11625	-0.254462	-0.481178	-0.240928	-0.987978	-0.974049	-0.400148	-0.791033	0.00121493	-0.42544	-0.258353	0.0885501	-0.147177	-0.815663	-1.41021	-0.256406
maker-superscaffold13-snap-gene-36.21-mRNA-1	probable pectate lyase 18-like	1.49514	1.48753	1.49514	1.44618	-0.478749	-0.966344	-0.88615	-0.393894	-0.299057	0.255083	0.0825209	0.064536	-0.113962	-0.258813	-0.0212519	-0.0229463	-0.637466	-0.306739	-1.6645	-0.276254
maker-superscaffold14-snap-gene-55.74-mRNA-1	(-)-germacrene d synthase	1.71094	1.25759	1.71094	1.48701	0.801992	0.0142532	0.917803	0.533439	-1.2116	-1.49283	-1.87893	-1.53431	-0.196506	-0.259665	-0.627394	-0.833373	-0.0570449	0.0761666	0.0781546	-0.496627
maker-superscaffold1-snap-gene-20.28-mRNA-1	btb poz domain-containing protein at1g03010-like isoform 1	1.20861	1.15359	1.20861	1.0346	0.432105	-0.675671	0.127621	0.228923	-0.230394	0.0396567	0.0949441	0.149284	-0.564703	0.387074	-0.519971	-0.046627	-1.23641	-0.966517	-1.08412	-0.740593
maker-superscaffold12-snap-gene-80.45-mRNA-1	ethylene-responsive transcription factor win1-like	0.956957	1.1614	0.956957	1.10194	0.0532974	0.487646	-0.0658659	-0.145586	-0.739082	-0.887422	-0.794639	-1.27941	-0.577157	-0.400171	-0.377969	-0.358114	0.431949	0.305042	-0.153247	0.323475
snap_masked-superscaffold13-processed-gene-6.7-mRNA-1	tetrahydrocannabinolic acid synthase-like	2.58537	2.13169	2.58537	2.18017	0.629425	-0.116224	0.548026	0.19157	0.0179854	-0.910617	-0.318697	-0.10567	-0.873339	-1.07532	-1.08969	-1.12775	-1.3457	-0.972661	-1.45309	-1.48086
snap_masked-superscaffold2-processed-gene-48.8-mRNA-1	hypothetical protein POPTR_0003s09250g	2.71101	3.03658	2.71101	3.28575	-1.21736	-1.81011	-0.55169	-1.03066	-0.479502	-0.223057	-0.273683	-0.090414	-0.567703	-1.06147	-0.580858	-0.679896	-0.460649	-1.18144	-0.806349	-0.729511
maker-superscaffold17-snap-gene-7.38-mRNA-1	hexokinase-related protein 1	1.42611	1.25263	1.42611	1.19883	-0.0668123	-0.237239	-0.159963	0.151906	-0.872852	-0.565101	-0.540883	-0.515696	0.0175002	-0.161434	0.0386166	-0.0175478	-0.362667	-0.646273	-1.21208	-0.153164
snap_masked-superscaffold7-processed-gene-9.1-mRNA-1	N/A	2.19068	1.56118	2.19068	1.53613	0.855397	-0.184406	0.0312516	0.311424	-1.00533	-0.824098	-0.309822	-0.671105	-0.42299	0.276296	-0.590574	-0.267467	-1.2296	-1.22044	-1.28986	-0.937349
maker-superscaffold28-snap-gene-31.16-mRNA-1	serine arginine repetitive matrix protein 3- partial	1.23164	1.05985	1.23164	1.15533	-0.663513	0.00901494	-0.37602	-0.0884216	-0.742456	-0.146078	-0.0661613	-0.480721	0.216156	-0.560509	0.27214	0.119078	-0.491467	-0.576356	-0.663513	-0.439633
maker-superscaffold17-snap-gene-26.33-mRNA-1	s-adenosyl-l-methionine-dependent methyltransferase mmar_1068-like	1.81065	1.90529	1.81065	1.85278	0.0854128	-1.58118	-0.0163542	-0.302899	-0.362756	-0.509317	-0.85329	-0.852204	-0.550095	-0.827132	-0.754673	-0.799594	-0.0482588	-0.193166	0.859052	-0.672925
maker-superscaffold29-snap-gene-26.18-mRNA-1	zinc knuckle family isoform 1	1.55607	1.99163	1.55607	2.09582	-0.0319161	-0.0406072	0.239817	-0.14748	-0.147726	-0.333114	-0.352359	-0.305596	-0.61339	-0.376235	-0.603243	-0.575932	-0.966073	-1.15403	-0.793098	-0.998597
maker-superscaffold7-snap-gene-43.20-mRNA-1	kinesin heavy isoform 1	1.94338	1.7327	1.94338	1.72777	-1.05285	-0.365571	-0.958043	-0.529482	-0.330427	-0.776557	0.0560053	-0.205353	-0.572598	-0.831101	-0.0706699	-0.101912	-0.212492	-0.4509	-0.811839	-0.133448
maker-superscaffold6-snap-gene-34.29-mRNA-1	copper binding protein 6	1.93421	0.821204	1.93421	0.655854	0.629628	-0.0205114	-0.450168	-0.0531405	-0.0167573	-0.337804	-0.341631	-0.255228	-0.104455	-0.391173	-0.280824	-0.221915	-0.112217	-0.477472	-2.34076	-0.571044
maker-scaffold3_605-snap-gene-26.17-mRNA-1	N/A	0.689547	0.84202	0.689547	1.05116	0.199704	-0.107389	0.217128	0.0468659	-0.775244	-0.902892	-0.55759	-0.957189	-0.190879	0.579249	0.035431	0.122308	0.131646	-0.354067	-0.780175	0.0208155
maker-superscaffold7-snap-gene-8.20-mRNA-1	calcium lipid binding	1.22246	1.02641	1.22246	0.991666	0.0859058	0.0913134	0.0476536	-0.128904	0.253207	-0.23799	-0.226008	0.0224902	0.0492679	-0.09285	-0.0904781	-0.178842	-0.940016	-1.36004	-0.751782	-1.00591
maker-superscaffold3-snap-gene-37.25-mRNA-1	PREDICTED: uncharacterized protein LOC102603117	1.90249	1.28649	1.90249	1.33256	-0.807541	-0.243654	-0.723656	0.0133092	-0.593277	-0.442963	-0.405619	-0.557791	0.279893	-0.40334	0.28673	0.24473	-0.370328	-0.558636	-1.36515	-0.776738
maker-superscaffold2-snap-gene-60.22-mRNA-1	phosphoglycerate mutase det1	1.04715	1.10637	1.04715	1.25058	0.797163	-0.0320894	0.79686	0.560196	-0.89217	-0.904411	-0.721975	-0.965427	0.0118244	-0.278088	-0.0871158	-0.197254	-0.429949	-0.817816	-0.578947	-0.712043
maker-superscaffold15-snap-gene-59.36-mRNA-1	ferric reduction oxidase 2-like	0.878573	0.891858	0.878573	0.952496	0.23366	0.976803	-0.290685	-0.321527	-0.997454	-0.996638	-1.15155	-1.04898	-0.0553445	0.183406	-0.0300703	-0.359849	-0.380996	0.245782	0.392256	-0.000314449
maker-scaffold3_751-snap-gene-1.18-mRNA-1	PREDICTED: uncharacterized protein LOC102578189	1.59509	0.970726	1.59509	1.06015	-0.638506	0.74001	-0.744111	-0.361407	-0.582962	-1.08768	-0.943225	-0.456384	-0.616881	-0.705243	-0.341076	-0.481343	0.595909	0.831077	-0.9379	0.508659
maker-superscaffold15-snap-gene-113.95-mRNA-1	protein kinase chloroplast	1.63345	1.30546	1.63345	1.0428	0.455262	-1.0483	0.283507	0.0212761	0.0419168	-0.0325246	-0.342631	-0.495989	-0.0706275	-0.341317	-0.311125	-0.343472	-0.890903	-1.08107	0.100269	-1.55944
maker-superscaffold28-snap-gene-11.20-mRNA-1	probable protein phosphatase 2c 47-like	1.40615	1.14915	1.40615	1.30831	0.209546	0.585372	0.0805798	-0.0417205	-0.205058	-0.492831	-0.330195	-0.241953	-0.23379	-0.321519	-0.105048	-0.306181	-0.852953	-0.864688	-1.25752	-0.891795
snap_masked-superscaffold6-processed-gene-2.22-mRNA-1	calcium-binding protein kic-like isoform x1	2.42724	1.56253	2.42724	1.51246	0.451693	-0.183678	-0.0287934	-0.233096	0.383563	-0.638994	-0.354952	-0.500598	-0.252068	0.0186688	-0.442012	-0.570367	-1.05179	-1.25199	-1.6064	-1.66867
maker-superscaffold4-snap-gene-30.21-mRNA-1	magnesium transporter mrs2- chloroplastic-like	1.38157	1.53641	1.38157	1.50215	0.643354	-0.219762	0.730825	0.355835	-0.0270076	-0.140134	-0.288479	-0.30448	-0.417458	-0.217838	-0.558356	-0.589615	-1.15965	-1.44412	-0.841539	-1.32327
maker-superscaffold12-snap-gene-53.22-mRNA-1	methyl esterase isoform 1	1.84237	1.72337	1.84237	1.72788	-0.0850241	-1.19957	-0.391941	-0.557007	-0.0134649	-0.223264	-0.316587	-0.545052	0.0870747	-0.305327	-0.0560185	-0.0881286	-0.785609	-1.01947	-0.420917	-1.21569
maker-superscaffold14-snap-gene-32.19-mRNA-1	high mobility group b protein 13-like	1.99003	1.87729	1.99003	2.01784	-0.808362	-0.0815918	-0.528009	0.179407	-0.987604	-0.505805	-0.301705	-0.308961	0.207101	-0.455576	0.0433842	0.246286	-0.5743	-0.683892	-2.95594	-0.35963
maker-superscaffold29-snap-gene-29.10-mRNA-1	1-aminocyclopropane-1-carboxylate oxidase homolog 1-like	2.45329	1.10241	2.45329	-0.0105569	1.0451	0.309423	-1.22325	-0.524693	-0.777594	-0.404335	-0.640866	-0.427171	-0.859388	-0.0100007	-1.17507	-0.977833	-0.840477	-0.02875	-1.20786	1.74432
snap_masked-scaffold3_500-processed-gene-2.4-mRNA-1	udp-glucose flavonoid 3-o-glucosyltransferase 6-like	2.26181	1.80367	2.26181	1.88494	-0.0978833	-0.437749	-0.828002	-0.693683	-0.561086	-0.400731	-0.413798	-0.301401	-0.255309	-0.0225526	-0.13347	-0.182148	-0.958692	-1.03452	-0.663641	-1.22757
snap_masked-superscaffold6-processed-gene-61.3-mRNA-1	lipid-binding protein at4g00165-like	2.55906	2.3531	2.55906	2.29652	0.82453	-0.664465	0.606625	0.264151	0.551027	0.31229	0.125022	-0.0337716	-1.81143	-1.5258	-1.57802	-1.60778	-1.56092	-1.35065	-0.33629	-1.98227
maker-superscaffold21-snap-gene-83.12-mRNA-1	glucan endo- -beta-glucosidase-like precursor	1.26969	1.25869	1.26969	1.20197	0.0239559	1.13684	-0.291848	-0.262782	0.235525	-0.252778	-0.366242	-0.246913	-0.59822	-0.0299708	-0.362668	-0.478672	-0.866312	-0.817668	-1.50348	-0.318818
maker-superscaffold6-snap-gene-2.37-mRNA-1	PREDICTED: uncharacterized protein LOC102613131	2.63203	2.1582	2.63203	2.35314	-0.69012	-0.932535	-0.806641	-0.829982	-0.593287	-0.907489	-0.909202	-0.906633	-1.08106	-0.428805	-0.521423	-0.490954	-0.413526	-0.0316973	-0.44798	0.215936
maker-superscaffold9-snap-gene-45.9-mRNA-1	s-adenosyl-l-methionine-dependent methyltransferases superfamily protein isoform 2	1.65911	1.18737	1.65911	0.900923	-0.145765	-0.712257	-0.363266	-0.305661	-0.274639	-0.0854306	-0.1388	-0.34797	-0.248987	-0.518352	-0.0706994	0.00977821	-0.65956	-0.629326	-0.138207	-0.777379
maker-superscaffold29-snap-gene-43.18-mRNA-1	p-loop containing nucleoside triphosphate hydrolases superfamily protein isoform 1	0.835698	1.02115	0.835698	1.00803	0.173655	0.0486642	0.504632	0.328185	-0.27707	0.102898	-0.210271	-0.151147	0.0376224	-0.0257012	0.079104	0.0028273	-1.39715	-1.2092	-0.597891	-1.10974
maker-superscaffold12-snap-gene-78.21-mRNA-1	PREDICTED: myosin-9-like	1.41485	1.41362	1.41485	1.51728	-0.657654	-0.371836	-0.557562	-0.267701	-0.408564	-0.606503	-0.0664829	-0.1339	-0.809821	-0.732508	-0.415192	-0.0185409	-0.0163347	-0.124195	-0.697244	0.123429
maker-superscaffold29-snap-gene-33.15-mRNA-1	flavonoid 3 5 hydroxylase	0.862818	0.222728	0.862818	0.787558	0.450898	-0.167135	0.463642	0.291572	-0.824227	-0.938309	-1.05923	-0.855545	-0.238427	0.403419	-0.247943	-0.298809	-0.024187	0.288865	-0.00175997	0.021256
maker-superscaffold17-snap-gene-61.20-mRNA-1	conserved hypothetical protein	1.38778	0.899711	1.38778	1.00176	0.996533	0.192321	0.519028	0.245268	0.596868	-0.225781	-0.416069	-0.40774	-0.27632	-0.479609	-0.469682	-0.709071	-0.857637	-1.09091	-0.830361	-1.46386
maker-superscaffold21-snap-gene-30.34-mRNA-1	aminoacrylate hydrolase -like isoform 2	1.3941	1.2879	1.3941	1.24108	1.46905e-05	1.53113	-0.216758	-0.33018	0.171507	0.144699	-0.468328	-0.283979	0.0201692	-0.892785	-0.410658	-0.901624	-0.946292	-0.892321	-0.495804	-1.34597
maker-scaffold3_609-snap-gene-43.28-mRNA-1	gdsl esterase lipase at3g48460-like	1.39838	1.39053	1.39838	1.23283	-0.136182	-0.0942427	-0.00140859	-0.0983143	0.117754	0.014704	0.148432	0.157567	-0.819286	-0.0650624	-0.501845	-0.493331	-0.894584	-0.682088	-1.11678	-0.955446
maker-superscaffold6-snap-gene-8.21-mRNA-1	polyol monosaccharide transporter 5	2.17578	2.45245	2.17578	2.39643	-0.178674	-0.920406	-0.188141	-0.637416	-0.836479	-0.85662	-1.11067	-1.15559	-0.934227	-0.635555	-0.829624	-1.00085	-0.626419	0.00572149	1.11105	-0.406537
maker-superscaffold12-snap-gene-63.2-mRNA-1	N/A	2.36159	2.07549	2.36159	1.9923	-0.133209	-1.21276	-0.772125	-0.693246	-0.0656659	-0.164291	-0.159896	-0.172052	-0.67843	-0.454598	-0.947917	-0.861707	-1.08084	-0.56819	-0.677672	-0.148366
maker-superscaffold8-snap-gene-43.18-mRNA-1	protein spa1-related 3-like isoform x1	1.95328	2.20064	1.95328	2.22484	0.423399	-0.110105	0.51051	0.235336	-0.186278	-0.1967	-0.196836	-0.142315	-0.406671	-0.30002	-0.427403	-0.360821	-1.97344	-1.86218	-1.54388	-1.79463
maker-superscaffold6-snap-gene-33.34-mRNA-1	11s globulin seed storage protein 2	1.72429	0.901546	1.72429	1.13755	-0.524243	0.62366	-0.333602	-0.118805	-0.364341	-0.442078	-0.553916	-0.665311	0.172838	-0.29361	0.0455095	0.376761	-0.925992	-0.868369	-0.920125	-0.696061
maker-superscaffold40-snap-gene-5.19-mRNA-1	PREDICTED: uncharacterized protein LOC101313991	1.95864	2.11447	1.95864	1.9861	-0.622881	-0.0277459	-0.276987	-0.97207	-0.661249	-0.562362	-0.590942	-0.538008	-1.20145	-1.23255	-1.18574	-1.01819	0.955012	0.113639	0.349574	-0.545904
maker-superscaffold1-snap-gene-47.33-mRNA-1	probable glucan endo- -beta-glucosidase a6-like	1.74943	1.82867	1.74943	1.82354	-0.553223	0.866362	-0.790278	-0.117781	-0.962791	-0.44931	-0.707598	-0.44931	-0.708339	-0.826602	-0.442916	-0.342749	0.0575735	-0.073297	-2.06773	0.416923
maker-scaffold3_375-snap-gene-0.14-mRNA-1	PREDICTED: uncharacterized protein LOC101257721	1.34276	1.25061	1.34276	1.21865	-0.432203	0.192745	-0.574681	-0.657868	-0.0587381	-0.23538	-0.415743	-0.203552	0.416054	0.451983	0.386265	0.166845	-1.00999	-0.974179	-1.53048	-0.675863
maker-superscaffold15-snap-gene-69.38-mRNA-1	abscisic acid 8 -hydroxylase 4-like	1.0926	0.49944	1.0926	0.600204	1.09191	1.53976	0.225199	-0.0507661	0.519037	-0.502378	-0.648904	-0.717252	-0.397135	0.440622	-0.362278	-0.314029	-0.761985	-0.973424	-1.1933	-1.17993
maker-superscaffold9-snap-gene-39.16-mRNA-1	phototropin-2-like isoform x2	0.801504	1.28532	0.801504	1.29747	0.0620359	-0.58189	0.437127	0.0709132	0.275844	0.225179	0.270696	0.132335	-0.194425	-0.038855	-0.36149	-0.187558	-1.05631	-1.47869	-0.750107	-1.01061
maker-superscaffold21-snap-gene-44.39-mRNA-1	kdel-tailed cysteine endopeptidase cep1-like	1.19443	1.43759	1.19443	1.06879	-0.176568	-0.713616	-0.112395	0.0314065	-0.522053	-0.479728	-0.374478	-0.213834	-0.186545	-0.105753	-0.363118	-0.295696	-0.325151	-0.272132	-0.492048	-0.293538
maker-superscaffold13-snap-gene-80.32-mRNA-1	alpha- -glucan-protein synthase	1.96177	1.46117	1.96177	1.84669	-0.91097	-0.0999565	-0.467252	-0.189281	-0.614916	-0.353817	-0.41177	-0.41177	-0.330764	-0.349949	-0.409085	-0.231949	-0.581275	-0.270423	-1.26556	-0.332671
maker-superscaffold17-snap-gene-40.27-mRNA-1	purine permease 3-like	2.72345	1.58744	2.72345	1.79852	-0.576384	-0.576384	-0.576384	-0.576384	-0.576384	-0.576384	-0.576384	-0.576384	-0.576384	-0.576384	-0.576384	-0.576384	-0.462684	-0.406459	-0.576384	-0.470706
maker-superscaffold6-snap-gene-45.35-mRNA-1	non-specific lipid-transfer protein 8-like	2.69486	0.740404	2.69486	-0.103659	-0.140995	-0.628585	-0.616729	-0.725958	-0.392497	-0.308606	-0.530276	-0.297379	0.00706577	0.687052	-0.200082	-0.326051	-0.567139	-0.457338	-0.905758	-0.623184
maker-scaffold3_609-snap-gene-8.14-mRNA-1	serine threonine-protein kinase chloroplastic isoform 1	1.06646	1.31285	1.06646	1.29507	0.492006	-0.475033	0.519574	0.312649	0.00230013	0.00436351	-0.1845	-0.356676	-0.0597992	0.0297809	-0.245111	-0.337591	-1.33342	-1.2751	-0.381394	-1.45289
maker-scaffold3_411-snap-gene-0.10-mRNA-1	root phototropism protein 2-like	2.39416	2.35027	2.39416	2.29774	0.396424	-0.157458	0.0696085	-0.0397843	-0.215545	-0.355046	-0.437726	-0.387634	-1.19933	-0.741363	-0.95444	-0.94174	-1.04979	-1.00493	-1.45282	-0.964739
snap_masked-superscaffold8-processed-gene-86.23-mRNA-1	gamma-glutamylcyclotransferase at3g02910-like	1.43934	1.04144	1.43934	0.979331	0.2026	-0.291279	0.0204369	0.0855614	0.309012	0.0290352	-0.249689	-0.182619	-0.153423	0.0429451	-0.386748	-0.37158	-1.19599	-0.855449	-0.769633	-1.13264
maker-scaffold3_293-snap-gene-15.67-mRNA-1	kaempferol 3-o-beta-d-galactosyltransferase-like	1.86353	1.49216	1.86353	1.82478	-0.196986	0.389541	-0.361677	-0.192173	-0.796761	-0.607665	-0.722875	-0.515191	-0.101673	-0.64159	-0.0759892	-0.0949658	-0.391368	-0.71595	-1.58067	-0.438008
maker-superscaffold6-snap-gene-63.18-mRNA-1	nad -binding rossmann-fold superfamily protein	1.80893	1.75712	1.80893	1.81156	0.709772	0.221102	0.241725	-0.296582	0.52168	-0.920297	-0.923961	-1.00577	-0.833328	-0.379838	-0.923711	-1.10284	-0.455064	-0.656902	-0.437046	-0.945463
maker-superscaffold21-snap-gene-51.30-mRNA-1	hypothetical protein ARALYDRAFT_495305	2.9575	2.84306	2.9575	2.94487	-1.12781	-0.824405	-0.745474	-0.953467	-0.982411	-0.622092	-0.86581	-0.76034	-0.925093	-0.455968	-0.818872	-0.685665	-0.542431	-0.798932	0.240864	-0.835026
snap_masked-superscaffold12-processed-gene-70.4-mRNA-1	transcription factor bhlh87-like	1.4224	1.89964	1.4224	1.64297	0.286467	-0.606472	0.508969	0.320645	-0.813286	-0.558862	-0.496709	-0.694835	-0.40412	-0.401864	-0.324865	-0.692578	-0.598231	-0.763469	-0.186955	-0.961238
snap_masked-superscaffold4-processed-gene-10.10-mRNA-1	3-ketoacyl- synthase 3-like	1.35707	1.09737	1.35707	1.02727	-0.45512	-0.568715	-0.539895	-0.478447	-0.285733	-0.494395	-0.329948	-0.319134	-0.0488538	-0.289567	-0.213409	-0.307429	0.435935	0.513601	-1.57689	0.11922
snap_masked-superscaffold7-processed-gene-20.8-mRNA-1	3-ketoacyl- synthase	1.45877	1.69697	1.45877	1.56841	-0.0599535	-0.0146658	0.0335964	-0.254163	-0.815183	-0.867146	-0.896991	-0.875121	0.0136389	-0.16039	-0.0951624	-0.301738	-0.40953	-0.423664	-0.762911	-0.293535
maker-superscaffold1-snap-gene-49.26-mRNA-1	---NA---	0.914104	0.815507	0.914104	1.09313	-0.424283	-0.96884	-1.25454	-0.173199	0.25693	0.239621	-0.177979	-0.16504	-0.0712107	0.113392	0.071999	0.153086	-0.117035	-0.360788	-0.297738	-0.561219
maker-superscaffold10-snap-gene-11.37-mRNA-1	probable caffeoyl- o-methyltransferase at4g26220-like	1.4181	1.20085	1.4181	1.13038	-0.635941	-0.324703	-0.595366	-0.6965	-0.398755	-0.315951	-0.572021	-0.371294	0.0704451	-0.318862	-0.129743	-0.066391	-0.0935581	0.0389505	-0.499758	-0.257988
snap_masked-scaffold3_165-processed-gene-0.16-mRNA-1	probable carboxylesterase 7-like	2.95924	1.25883	2.95924	2.26213	-0.685532	1.51565	-0.495341	-0.924581	-0.894802	-1.13877	-1.35357	-0.9362	-0.0821663	-0.983635	-0.850889	-0.9362	-0.888016	-0.732707	1.01536	-1.06804
maker-superscaffold1-snap-gene-9.22-mRNA-1	dna (cytosine-5)-methyltransferase cmt3-like	1.25366	1.22724	1.25366	1.16204	-0.91884	-0.367242	-0.869396	-0.651207	-0.426717	-0.563474	-0.0344555	-0.239214	-0.0663972	-0.343491	-0.159986	-0.0155653	0.648511	0.0452009	-1.70072	0.766383
maker-superscaffold21-snap-gene-19.35-mRNA-1	duf21 domain-containing protein at5g52790-like	1.5913	1.31047	1.5913	1.46354	-0.227902	-0.523292	-0.245381	-0.134702	-0.140823	-0.351	-0.530417	-0.453072	0.495244	0.337382	-0.187924	-0.0535602	-1.08534	-1.07619	-0.73948	-1.04015
maker-superscaffold25-snap-gene-12.32-mRNA-1	golgin subfamily a member 4	1.56387	1.47077	1.56387	1.37587	-0.970915	-0.233891	-1.1408	-0.327752	-0.597492	-0.548923	-0.312236	-0.164441	-0.439678	-0.09354	-0.326624	0.129834	0.0150747	0.118843	-1.41531	0.333471
maker-superscaffold27-snap-gene-4.15-mRNA-1	inositol transporter 1-like	2.42703	2.42356	2.42703	2.46346	-0.0984174	-0.386287	-0.245962	-0.303896	-0.655291	-0.183025	-0.446647	-0.352603	-0.282566	-0.472311	-0.104793	-0.440278	-1.62134	-1.48791	-1.39233	-1.26743
maker-superscaffold13-snap-gene-27.22-mRNA-1	tryptophan aminotransferase-related protein 2-like isoform x2	1.31931	1.31333	1.31931	1.16062	-0.452314	-0.473203	-0.712991	-0.564161	-0.480476	-0.700197	-0.446249	-0.492558	0.015382	0.224416	0.0475966	-0.0138699	-0.0789	-0.201849	-0.670779	-0.112407
snap_masked-superscaffold17-processed-gene-31.7-mRNA-1	conserved hypothetical protein	0.648226	0.95924	0.648226	0.73727	0.0471502	2.43118	0.279922	-0.242164	0.097896	-0.434203	-0.449431	-0.0684717	-0.515845	-0.0516416	-0.13241	-0.432386	-0.991559	-0.710507	-0.951115	-0.869375
snap_masked-scaffold3_605-processed-gene-34.3-mRNA-1	PREDICTED: uncharacterized protein At4g38062-like, partial	1.63945	1.25463	1.63945	1.47745	-0.324112	0.0182491	-0.324112	-0.1146	-0.574505	-0.770875	-0.231379	-0.360694	-0.558964	-0.42674	-0.204431	0.0358406	-0.369704	-0.394201	-1.16077	-0.249975
maker-superscaffold3-snap-gene-36.26-mRNA-1	seed maturation protein	0.953832	0.717437	0.953832	-0.237564	0.219596	-0.223901	-0.446706	-0.16575	-0.269107	-0.0560382	-0.290957	-0.187283	-0.330341	-0.168126	-0.446706	-0.446706	0.519725	0.180901	-0.354498	0.0783607
maker-superscaffold6-snap-gene-73.29-mRNA-1	---NA---	0.94222	1.35613	0.94222	0.808458	-0.120516	-0.660913	-0.365559	-0.465014	-0.384682	-0.551355	-0.506307	-0.555174	0.286721	-0.376777	0.181282	0.194228	-0.0318334	-0.165529	-0.285147	-0.242451
snap_masked-superscaffold1-processed-gene-37.12-mRNA-1	PREDICTED: uncharacterized protein LOC102596931	1.33864	1.3952	1.33864	1.46485	-0.583367	-0.288456	-0.394933	-0.417697	-0.932996	-0.521124	-0.307309	-0.459937	-0.419173	-0.449344	0.00709967	0.0408852	-0.0554001	-0.0403078	-0.677359	-0.0379126
maker-superscaffold15-snap-gene-96.40-mRNA-1	N/A	2.22422	2.03133	2.22422	1.86964	-0.313578	-0.410619	-0.534204	-0.422851	-0.946651	-0.69677	-0.162007	-0.569405	-0.583067	-0.759574	0.0563904	0.176442	-0.476794	-0.497164	-1.68402	-0.525537
maker-scaffold3_605-snap-gene-14.25-mRNA-1	early nodulin 70 family protein	2.88126	2.43196	2.88126	2.433	-0.542248	-0.663213	-1.01636	-1.04367	-0.328459	-0.981836	-0.680077	-0.402386	-0.85548	-0.850448	-1.3725	-0.943825	-0.761804	0.134403	-0.67651	0.35694
maker-superscaffold15-snap-gene-108.44-mRNA-1	probably inactive leucine-rich repeat receptor-like protein kinase imk2-like	2.3977	2.02228	2.3977	2.1707	-0.693975	-0.529306	-0.968554	-0.782509	-1.48885	-0.790595	-0.263365	-0.707741	-0.689334	-0.566896	0.145762	0.398874	-0.0368808	-0.0864379	-1.94828	0.0197087
maker-superscaffold29-snap-gene-17.33-mRNA-1	uncharacterized aarf domain-containing protein kinase chloroplastic-like	1.81223	2.26496	1.81223	2.22562	-0.233346	-0.756563	-0.1822	-0.333318	-0.730685	-0.430409	-0.609884	-0.601889	-0.568349	-0.704866	-0.554108	-0.633003	-0.601889	-0.546861	-0.158961	-0.468699
maker-superscaffold13-snap-gene-18.15-mRNA-1	serine threonine-protein kinase ht1	1.63191	1.27462	1.63191	1.31837	-0.264045	0.221994	-0.703659	-0.736144	0.236699	-0.0569727	-0.136511	0.0419812	-0.628028	-0.58383	-0.594108	-0.695336	-0.206107	-0.400877	-1.70012	0.348257
maker-superscaffold7-snap-gene-45.33-mRNA-1	maguk p55 subfamily member 4-like	1.81672	1.79881	1.81672	1.77641	-0.708472	-0.211902	-0.386181	-0.648602	-0.345049	-0.627166	-0.593873	-0.530544	-0.698584	-0.868523	-0.75421	-0.66445	0.332857	-0.0309204	-0.906201	0.433167
snap_masked-superscaffold10-processed-gene-54.8-mRNA-1	cytochrome p450 71d8-like	1.64805	0.856324	1.64805	0.902558	0.226095	-0.239164	0.121321	-0.0205833	-0.250857	-0.01882	-0.09891	-0.0524874	-0.462366	-0.416689	-0.457765	-0.212603	-0.860771	-0.972108	-0.462504	-0.876774
maker-superscaffold6-snap-gene-53.20-mRNA-1	N/A	0.963004	1.17582	0.963004	1.04688	0.0942962	-0.451488	0.378042	0.129633	-0.321793	0.0189932	-0.0358145	0.0355996	0.0558579	-0.0259475	-0.120742	-0.131476	-0.950378	-1.27612	-0.726128	-0.821242
maker-superscaffold10-snap-gene-24.18-mRNA-1	rac-like gtp-binding protein arac7 isoform 1	2.22205	1.70454	2.22205	1.64549	-0.774593	-0.366327	-0.66475	-0.244183	-1.0102	-0.737736	-0.784347	-0.809624	0.033984	-0.66223	0.0766413	0.167789	-0.124497	-0.721528	-0.977831	-0.194694
maker-superscaffold21-snap-gene-59.29-mRNA-1	monocopper oxidase-like protein sks1-like	1.20109	1.13487	1.20109	1.12862	-0.0217678	0.310603	-0.301067	-0.00936747	-0.011293	0.0677486	0.0390396	0.11794	-0.640025	-0.221083	-0.284091	-0.184956	-0.808089	-0.753084	-1.38929	-0.576877
maker-superscaffold12-snap-gene-22.32-mRNA-1	kinesin-like protein nack1-like isoform x2	1.75708	1.52704	1.75708	1.57754	-1.21305	-0.427766	-0.551568	-0.177255	-0.648831	-0.477302	-0.0801276	-0.149613	-0.216484	-0.534307	0.0615761	0.146681	-0.288212	-0.65763	-1.26035	-0.144511
maker-superscaffold17-snap-gene-59.1-mRNA-1	N/A	1.75204	1.74102	1.75204	1.21675	-0.548488	-0.346854	-0.602589	-0.498276	-0.572735	-0.177703	-0.74572	-0.664215	-0.397386	-0.601549	-0.43301	-0.786493	0.885214	-0.132699	-1.07456	0.235202
snap_masked-scaffold3_95-processed-gene-1.3-mRNA-1	uncharacterized oxidoreductase -like	1.42971	1.49865	1.42971	1.41208	0.00574247	-0.504364	-0.134581	-0.120657	-0.208112	-0.419121	-0.384483	-0.266193	-0.223335	-0.142866	-0.25008	-0.361221	-0.56808	-0.980181	-0.267216	-0.945404
maker-superscaffold29-snap-gene-19.21-mRNA-1	early light-induced	1.81123	1.24615	1.81123	1.43343	0.712153	0.419037	0.567575	0.213837	0.578435	-0.485845	-0.655399	-0.459304	0.310988	-0.313385	0.0852159	-0.379811	-1.5904	-1.78583	-1.26757	-2.25174
maker-scaffold3_605-snap-gene-32.18-mRNA-1	geminivirus rep-interacting motor	1.21655	1.6416	1.21655	1.65459	-0.0596123	-0.210467	-0.01659	-0.15446	-0.153205	-0.038017	-0.00206371	0.0575923	-0.413942	-0.0701426	-0.299181	-0.134829	-1.05239	-1.18357	-1.00752	-0.990895
maker-superscaffold13-snap-gene-6.17-mRNA-1	tetrahydrocannabinolic acid synthase-like	2.1378	2.02896	2.1378	2.04106	0.816512	-0.619665	0.695244	0.445265	-0.348652	-0.352546	-0.467698	-0.467698	-0.671104	-0.691824	-0.638923	-0.93197	-1.17604	-1.13935	-1.20716	-1.59001
snap_masked-superscaffold2-processed-gene-57.13-mRNA-1	disease resistance response protein 206-like	1.37022	0.47096	1.37022	0.960492	-0.338347	-0.236079	-0.878294	-0.458604	-0.547694	-0.081451	-0.287132	-0.172988	-0.00687834	-0.265031	0.0781852	-0.108162	-0.474484	0.138999	-0.621694	0.0877585
maker-superscaffold21-snap-gene-3.28-mRNA-1	rho gdp-dissociation inhibitor 1-like	1.3917	1.40082	1.3917	1.45571	-0.144138	-0.406446	-0.266132	-0.280859	-0.578329	-0.491685	-0.563636	-0.544287	-0.447456	-0.562849	-0.351005	-0.333912	0.0869456	-0.196634	-0.423431	-0.136072
maker-superscaffold10-snap-gene-9.44-mRNA-1	patatin group a-3-like	1.83185	1.36772	1.83185	1.02042	-0.178257	0.507429	-0.644461	-0.208	0.373676	0.032143	-0.278118	0.00256045	-0.499541	-0.694076	0.15018	-0.374878	-0.77616	-0.767804	-2.22285	-0.473678
maker-superscaffold21-snap-gene-7.24-mRNA-1	5 -adenylylsulfate reductase chloroplastic-like	1.70504	1.84064	1.70504	1.38163	0.163464	-0.861507	0.13355	-0.272397	0.152545	0.0792204	0.202764	0.180651	-0.0214029	0.0973481	-0.608072	-0.0143655	-1.1704	-1.77623	-1.47116	-1.44636
maker-scaffold3_28-snap-gene-0.11-mRNA-1	fad-dependent urate hydroxylase-like	1.49623	1.57751	1.49623	1.57159	-0.167609	-1.0476	-0.258064	-0.45261	-0.25404	-0.417683	-0.55005	-0.841751	-0.257124	-0.0640593	-0.268173	-0.411545	-0.439603	-0.448312	0.577809	-0.841147
maker-superscaffold1-snap-gene-48.19-mRNA-1	serine threonine-protein kinase oxi1-like	2.02076	1.92806	2.02076	2.05161	-0.495624	0.0150694	-0.706432	-0.653297	-0.348504	-0.37336	-0.527215	-0.346999	-0.358414	-0.78827	-0.605418	-0.644725	-0.720362	-0.344652	-0.470738	-0.652252
maker-superscaffold28-snap-gene-10.15-mRNA-1	glutamate receptor -like	1.76888	2.13184	1.76888	2.0991	-0.173753	-0.00370057	0.187362	-0.0963574	-0.42982	-0.407588	-0.465443	-0.322284	-0.265415	-0.313784	-0.199073	-0.223716	-1.29603	-1.32701	-1.26259	-1.1695
maker-superscaffold10-snap-gene-16.39-mRNA-1	pectin lyase-like superfamily protein isoform 1	1.79682	2.33275	1.79682	1.93549	0.213232	0.888443	0.126055	-0.217283	-0.275124	-0.764534	-0.454542	-0.304938	-0.805639	-0.438649	-0.667883	-0.33806	-1.13873	-1.20684	-1.44441	-1.03298
maker-scaffold3_517-snap-gene-2.15-mRNA-1	cytochrome p450 71d11-like	1.26411	0.573582	1.26411	0.91725	-0.519978	-0.519978	-0.519978	-0.519978	0.763944	0.408298	0.384603	0.619492	-0.504195	-0.519978	-0.491409	-0.519978	-0.519978	-0.519978	-0.519978	-0.519978
snap_masked-superscaffold13-processed-gene-46.14-mRNA-1	chaperone protein dnaj chloroplastic-like	2.10581	1.42899	2.10581	1.35209	0.761501	-0.934591	0.370167	0.14129	-0.182295	-0.178203	-0.353667	-0.577734	-0.0739997	0.52442	0.174344	-0.0755657	-2.05839	-2.08698	-0.04882	-2.39418
maker-superscaffold28-snap-gene-57.20-mRNA-1	N/A	2.04677	1.53769	2.04677	1.46881	-0.979379	-0.349507	-0.903779	-0.333319	-0.350607	-0.530446	0.0195993	-0.44617	-0.0961477	-0.634352	0.248014	0.266504	-0.399418	-0.532942	-1.44452	-0.633548
maker-superscaffold29-snap-gene-29.14-mRNA-1	1-aminocyclopropane-1-carboxylate oxidase homolog 1-like	1.80761	0.304723	1.80761	0.113195	-0.174326	0.601386	-0.533783	-0.443373	-0.54197	-0.4958	-0.840629	-0.266285	-0.356233	0.0944539	-0.389615	-0.443373	-0.383297	-0.171602	-0.763386	1.0747
maker-superscaffold7-snap-gene-18.31-mRNA-1	kinesin-like protein kif22-b	1.91671	1.68741	1.91671	1.84311	-1.37356	-0.323756	-0.388724	-0.703836	-0.298674	-0.499916	-0.121859	-0.649057	-0.0876001	-0.624797	-0.231093	0.196526	-0.18141	-0.765999	-1.05596	-0.254231
maker-superscaffold29-snap-gene-28.10-mRNA-1	ethylene receptor 2-like	1.514	1.16237	1.514	1.16306	-0.695231	0.911715	-1.03852	-0.803799	-0.197076	-1.20936	-1.0867	-0.852257	-0.668097	-0.27402	0.0647087	-0.769969	0.237633	0.641746	0.298843	0.0869605
maker-superscaffold6-snap-gene-94.20-mRNA-1	N/A	2.3349	1.957	2.3349	1.83779	-0.774147	-0.464058	-0.948305	-0.154122	-1.02535	-0.644851	-0.123671	-0.633614	-0.138007	-0.785387	0.368043	0.440423	-0.370407	-0.5343	-2.03929	-0.637558
maker-superscaffold17-snap-gene-18.14-mRNA-1	low affinity sulfate transporter 3-like isoform x1	1.11907	1.60224	1.11907	1.33569	0.227999	-0.920168	0.396328	-0.0706865	0.013948	-0.0461729	-0.213505	-0.260106	-0.0226154	0.3417	0.02331	0.17137	-1.43301	-1.37656	-0.750115	-1.25777
maker-superscaffold15-snap-gene-85.44-mRNA-1	hypothetical protein POPTR_0005s17700g	1.4683	1.92578	1.4683	1.81922	-0.996388	-0.571317	-0.76949	-0.600427	-0.47318	-0.367273	-0.384307	-0.447135	-0.387755	-0.0548728	-0.426773	-0.39989	-0.387669	-0.198123	-0.282746	0.0657558
maker-superscaffold3-snap-gene-6.32-mRNA-1	s-adenosylmethionine synthase 5	1.5917	1.06721	1.5917	1.0877	-0.841973	0.740822	-0.823905	-0.761464	-0.0714186	-0.162643	-0.418796	-0.266201	0.349442	-0.344929	0.235623	-0.185787	-0.466859	-0.660177	-1.32172	-0.338324
maker-superscaffold8-snap-gene-68.21-mRNA-1	inward rectifying shaker-like k+ channel	1.54423	1.81253	1.54423	1.86579	0.365587	0.946154	0.248831	0.0489727	0.151139	-0.689451	-0.656997	-0.494301	-0.875374	-0.458747	-0.58671	-0.952923	-0.95526	-0.870266	-1.08118	-0.906262
maker-superscaffold8-snap-gene-36.21-mRNA-1	dynein light chain type 1 family protein	2.20723	2.04377	2.20723	1.89402	0.794284	-1.46933	0.0856618	-0.316692	0.479842	-0.369651	-0.397914	-0.549536	-0.6835	-0.590314	-0.967437	-1.34855	-0.867873	-1.05249	0.770993	-1.86976
maker-superscaffold6-snap-gene-24.27-mRNA-1	ferric reduction oxidase chloroplastic-like	2.19736	2.53537	2.19736	2.44499	0.706743	-0.791118	0.896417	0.469686	-0.279196	-0.0880845	-0.248161	-0.362432	-0.649539	-0.32075	-0.67356	-0.601422	-1.85875	-2.06664	-1.64295	-1.86533
maker-superscaffold15-snap-gene-80.39-mRNA-1	dna ligase 1-like isoform x2	1.46352	1.43526	1.46352	1.36715	-0.43853	-0.414718	-0.541346	-0.382028	-0.67011	-0.348057	-0.200068	-0.455165	-0.178967	-0.636061	-0.15466	0.270422	0.0139006	-0.175851	-1.25915	-0.159049
maker-superscaffold1-snap-gene-52.32-mRNA-1	hypothetical protein POPTR_0002s22280g	1.90596	1.57876	1.90596	1.541	0.626517	-0.564547	0.500037	0.174126	-0.276568	-0.327965	-0.621454	-0.816026	-0.448523	-0.57661	-0.577877	-0.702277	-0.967513	-1.00873	0.0399503	-1.38422
maker-superscaffold3-snap-gene-11.20-mRNA-1	probable pectinesterase 67-like	2.1814	2.7681	2.1814	2.59681	-0.513783	-1.0108	-0.513034	-0.620295	-0.848887	-0.905773	-0.683802	-0.821727	-0.0304993	-0.0428831	-0.274044	0.0102022	-0.655415	-0.523559	-1.45864	-0.834775
maker-superscaffold10-snap-gene-36.11-mRNA-1	carotenoid (9 )-cleavage dioxygenase 1-like	0.872284	0.99407	0.872284	0.930047	0.579541	-0.121987	0.626802	0.468657	-0.148007	0.0288824	0.000973686	-0.0978351	-0.0928781	-0.131931	-0.112085	-0.086462	-1.19735	-1.45461	-0.729222	-1.20117
maker-superscaffold13-snap-gene-53.32-mRNA-1	alpha beta-hydrolases superfamily protein	1.12861	1.18784	1.12861	1.16019	0.374067	-0.640893	0.21585	0.0664831	0.0283723	-0.087602	-0.300815	-0.420663	0.14384	-0.160316	-0.0500183	-0.134058	-1.07487	-1.09	-0.211084	-1.26355
maker-scaffold3_605-snap-gene-14.26-mRNA-1	sulfate transporter -like	2.73785	2.38713	2.73785	2.24	-0.610103	-0.892246	-1.0734	-0.961194	-0.123885	-0.588904	-0.55045	-0.343645	-0.800039	-0.59437	-0.609312	-0.911611	-1.01045	-0.775881	-0.520409	0.263071
snap_masked-scaffold3_293-processed-gene-12.3-mRNA-1	hxxxd-type acyl-transferase family	1.04316	0.0602178	1.04316	-0.204383	-0.363251	-0.447292	-0.565759	-0.502738	0.0391946	-0.169294	-0.352792	0.0514953	0.430882	0.05237	0.501751	0.198591	0.0558632	-0.327541	-0.329819	-0.213816
maker-scaffold3_458-snap-gene-0.15-mRNA-1	zinc-finger domain of monoamine-oxidase a repressor r1 isoform 1	1.40516	1.27529	1.40516	0.624964	-1.86018	-0.137422	-0.885873	-0.0270905	0.197061	-0.214184	0.0808981	-0.133702	0.10606	-0.68704	-0.341399	0.0950066	0.317819	-0.354327	-0.89754	0.0313496
maker-superscaffold1-snap-gene-1.29-mRNA-1	probable s-acyltransferase at4g01730	1.17167	1.1334	1.17167	1.1215	-0.5571	0.154935	-0.619201	0.0267883	-0.556698	-0.406265	-0.238396	-0.263136	0.343982	-0.355327	0.292863	0.395849	-0.565579	-0.582276	-1.11238	-0.556296
maker-superscaffold13-snap-gene-93.29-mRNA-1	l-aspartate oxidase 1-like	2.33319	2.53911	2.33319	2.52082	-0.460234	-0.781337	-0.548729	-0.614807	-0.705811	-0.880343	-0.640014	-0.688692	-0.846293	-0.840265	-0.769017	-0.80462	-0.456278	-0.382475	-0.0779183	-0.229471
maker-superscaffold9-snap-gene-5.20-mRNA-1	probable anion transporter chloroplastic-like	1.37255	1.72459	1.37255	1.68219	-0.12751	-0.348459	-0.0159333	-0.188397	-0.422363	-0.36979	-0.367199	-0.492439	-0.171075	-0.32552	-0.238374	-0.406693	-0.632701	-0.971399	-0.214555	-0.859472
maker-superscaffold12-snap-gene-79.26-mRNA-1	dna photolyase family protein isoform 3	2.22289	2.42182	2.22289	2.33956	-0.676212	-0.747445	-0.91057	-0.909076	0.625542	-0.0147946	0.162074	0.383074	-0.530647	-0.538213	-0.529335	-0.685496	-1.06499	-1.43389	-1.27787	-1.0593
maker-superscaffold17-snap-gene-16.26-mRNA-1	PREDICTED: uncharacterized protein LOC100244789	1.90893	1.91344	1.90893	1.84187	0.679691	-0.537636	0.33788	0.0148861	0.0342372	-0.301842	-0.271501	-0.250496	-0.555659	-0.363248	-0.734735	-0.657479	-1.34063	-1.02113	-1.18535	-1.42016
maker-superscaffold7-snap-gene-46.21-mRNA-1	polyol transporter 5-like	1.8984	0.954409	1.8984	1.19294	-0.907723	-1.13599	-1.30466	-0.937603	0.233893	0.145199	-0.112504	0.073438	-0.0756604	-0.30121	-0.0722999	-0.350731	-0.594054	0.0443226	-0.0910927	-0.557475
maker-superscaffold25-snap-gene-4.25-mRNA-1	hypothetical protein ARALYDRAFT_912657	2.08223	1.07157	2.08223	1.28322	0.374806	-0.692496	-0.119693	-0.458643	0.0986361	-0.369463	-0.658935	-0.351273	-0.508514	-0.745988	-0.397187	-0.755443	-0.625759	-0.469766	0.541021	-1.38055
maker-superscaffold4-snap-gene-76.40-mRNA-1	non-specific lipid-transfer protein at2g13820-like	1.60739	1.24137	1.60739	1.25261	-0.706283	-0.790104	-0.911007	-0.661232	-0.278967	-0.08829	-0.407743	-0.372925	-0.259716	-0.684773	-0.206803	-0.318971	0.331043	0.0635148	-0.310697	-0.105805
snap_masked-superscaffold7-processed-gene-14.8-mRNA-1	probable membrane-associated kinase regulator 4-like	1.24861	0.460113	1.24861	0.261703	-0.387161	0.140636	-0.65373	-0.295388	-0.487161	-0.0706311	-0.364122	-0.485171	-0.289298	-0.378824	-0.228947	-0.339646	0.549215	0.346829	-0.721217	0.445582
maker-superscaffold14-snap-gene-27.26-mRNA-1	eukaryotic translation initiation factor 4g-like	0.986165	1.41112	0.986165	1.26138	0.213808	0.407924	0.280951	0.127935	-0.158523	-0.408382	0.000315088	0.0597055	-0.949292	-0.245677	-0.763671	-0.420514	-0.652183	-0.607455	-1.03719	-0.492584
maker-superscaffold6-snap-gene-66.23-mRNA-1	PREDICTED: putative fructokinase-5-like	1.20097	1.04895	1.20097	0.868711	0.399297	-0.210489	-0.560926	-0.210974	-0.229023	-0.50815	-0.363193	-0.345524	-0.42539	-0.44978	-0.423142	-0.376724	-0.0345999	0.0608403	-0.538245	-0.103574
snap_masked-superscaffold3-processed-gene-47.1-mRNA-1	pyruvate orthophosphate dikinase isoform 1	1.41597	1.72084	1.41597	1.68812	0.824791	-0.000412154	0.867339	0.53864	-0.319713	-0.0683449	-0.263319	-0.418747	-0.628867	-0.396096	-0.620451	-0.680314	-1.30218	-1.48864	-0.854162	-1.43043
snap_masked-superscaffold28-processed-gene-43.18-mRNA-1	momilactone a synthase	1.37232	0.739199	1.37232	1.39649	-0.480839	0.518803	-0.460224	-0.596316	-0.477978	-0.765659	-0.501753	-0.501027	0.235648	-0.417798	-0.0474817	-0.298162	-0.250999	-0.349532	-0.386611	-0.100401
maker-superscaffold23-snap-gene-5.16-mRNA-1	ubiquitin-conjugating enzyme e2 20-like	2.41185	1.71023	2.41185	1.68066	-0.363609	-0.438334	-0.840692	-0.434435	-0.93907	-0.374863	-0.308364	-0.877779	-0.0121151	-1.02847	0.199773	0.284675	-0.0550182	-0.606239	-2.02358	-0.396464
maker-superscaffold12-snap-gene-17.21-mRNA-1	protein kinase superfamily protein	1.13969	1.54829	1.13969	1.51695	-0.262108	-0.418951	-0.204919	-0.222466	-0.508621	-0.580291	-0.447487	-0.524183	-0.553799	-0.481479	-0.455181	-0.513611	-0.199883	-0.0691065	0.171962	-0.0744953
maker-superscaffold12-snap-gene-74.33-mRNA-1	thylakoid membrane phosphoprotein 14 chloroplastic-like	1.4701	1.19978	1.4701	1.22292	0.343079	-0.244425	0.211785	-0.0600961	0.249662	0.0735245	-0.222303	-0.212916	0.0376814	-0.41963	-0.0831037	-0.244859	-1.1208	-1.04485	-1.30384	-1.3218
maker-superscaffold27-snap-gene-4.17-mRNA-1	inositol transporter 1-like	1.66997	1.76187	1.66997	1.71791	0.902126	0.859963	0.661102	0.197014	-0.085824	-0.472198	-0.427408	-0.279535	-0.845894	-0.273487	-0.601979	-0.98941	-1.4915	-1.40494	-0.926377	-1.64138
maker-superscaffold8-snap-gene-39.17-mRNA-1	peroxisomal membrane 22 kda family protein isoform 1	1.40038	1.48158	1.40038	1.5086	0.473815	-0.5258	0.413092	0.0997928	0.411757	0.277848	-0.056848	-0.146049	0.337283	0.31145	0.183918	-0.0119535	-2.09297	-2.10869	-1.20122	-2.15636
maker-superscaffold7-snap-gene-48.39-mRNA-1	cyp93A1	2.28418	2.31416	2.28418	3.28559	-0.0741525	-0.0668416	0.28706	0.181534	0.305956	0.318107	0.109148	0.0226932	0.372003	0.356679	0.189696	0.103759	-0.200461	-0.238287	-0.267321	-0.231459
snap_masked-superscaffold15-processed-gene-113.71-mRNA-1	calmodulin like 42	1.75995	0.750494	1.75995	0.984319	-0.883409	3.20163	-1.04488	-1.16965	0.054297	-0.469399	-0.920883	-1.05874	-0.296165	-0.838226	-0.429843	-0.449485	-0.154274	0.344844	-0.809305	-0.331241
maker-superscaffold13-snap-gene-92.38-mRNA-1	serine threonine-protein kinase ht1-like	1.52399	1.22303	1.52399	1.29851	-0.657295	-0.747373	-0.747373	-0.612484	-0.123324	0.117487	0.0590959	0.200138	-0.855546	-0.497165	-0.389505	-0.733916	-0.0183162	-0.164854	-0.528284	0.129194
maker-superscaffold18-snap-gene-53.24-mRNA-1	adenylate aggregation specific-like isoform x1	1.74896	0.535971	1.74896	0.973085	0.408158	0.10423	-0.100582	0.176538	-0.652019	-0.77279	-0.965557	-1.19722	0.197543	-0.0925917	-0.506213	-0.292845	-0.501974	-0.696536	0.433462	-0.548575
maker-superscaffold7-snap-gene-18.32-mRNA-1	kinesin-like protein kif22-b	1.47317	1.7261	1.47317	1.89331	-0.955709	0.0581655	-0.771739	-0.172304	-0.70122	-0.643105	-0.191937	-0.51851	0.0530423	-0.858861	0.129991	-0.0361377	-0.33404	-0.417272	-1.0819	-0.124215
maker-superscaffold13-snap-gene-93.27-mRNA-1	cinnamoyl- reductase 1-like	1.31871	1.33499	1.31871	1.31427	0.0985008	0.314754	-0.224497	-0.0731811	-0.0122478	-0.361349	-0.417043	-0.262701	-0.375234	-0.520821	-0.14945	-0.205998	-0.151329	-0.415182	-1.85293	-0.677978
maker-superscaffold15-snap-gene-71.43-mRNA-1	hypothetical protein PRUPE_ppa004972mg	1.85768	2.16032	1.85768	2.03893	-1.23197	-1.76998	-1.35756	-1.83701	-0.319207	-0.108019	-0.0795083	-0.408733	0.182987	0.465501	0.353429	0.43433	-0.852	-0.35649	-0.374416	-0.655968
maker-superscaffold17-snap-gene-50.13-mRNA-1	amino acid permease 6	1.39477	1.09705	1.39477	0.859374	0.441701	0.0644976	0.0629654	0.112916	-0.100253	-0.188418	-0.377798	-0.437214	-0.184026	0.252127	-0.104132	-0.110945	-1.3763	-0.920541	-0.918677	-0.961854
maker-superscaffold13-snap-gene-83.25-mRNA-1	cyclic nucleotide-gated ion channel 2-like	1.31457	1.28007	1.31457	1.36443	-0.486337	0.823	-0.188229	-0.466425	-0.291188	-0.267112	-0.359745	-0.339598	0.224732	-0.396747	0.140242	-0.116851	-1.0565	-0.512558	-1.02788	-0.952452
maker-superscaffold13-snap-gene-49.30-mRNA-1	probable pectinesterase 53-like	1.64748	2.14705	1.64748	2.26699	-0.160158	-0.839562	-0.370529	-0.699268	-1.24772	-1.02961	-0.908259	-1.00409	-0.121911	-0.0118399	0.280971	0.528397	-0.33165	-0.72394	-0.742578	-0.327248
snap_masked-superscaffold15-processed-gene-45.21-mRNA-1	ring-h2 finger protein atl54	1.06586	1.23556	1.06586	1.27547	0.363266	0.0917699	0.357882	0.202048	0.310079	0.00602234	-0.263406	-0.294156	-0.426174	-0.0513232	-0.411542	-0.60967	-1.29077	-0.966025	-0.288516	-1.37224
maker-superscaffold9-snap-gene-27.17-mRNA-1	acyl- n-acyltransferases-like protein	1.85838	2.16231	1.85838	2.06912	0.883209	-0.589917	0.594672	0.155454	-0.194941	-0.521473	-0.617327	-0.775706	-1.52798	-1.09312	-1.53264	-1.46791	0.00138862	-0.442081	-0.586459	-0.233373
maker-superscaffold26-snap-gene-10.26-mRNA-1	phospholipid hydroperoxide glutathione chloroplastic-like isoform 2	1.49818	1.22198	1.49818	1.3443	0.643042	-0.568444	0.533413	0.167763	-0.486798	-0.593648	-0.790017	-0.864148	-0.0609001	-0.330456	-0.227122	-0.478368	-0.627045	-0.96113	0.0816951	-1.00047
snap_masked-superscaffold21-processed-gene-18.4-mRNA-1	PREDICTED: uncharacterized protein LOC101263287	1.72944	1.0188	1.72944	0.70383	-0.58916	-0.384752	-0.119832	0.142087	0.0189239	-0.0805144	-0.237678	-0.443502	-0.119832	-1.07773	0.064685	0.074978	-0.161095	-0.406733	-0.896797	-0.964557
maker-superscaffold15-snap-gene-113.98-mRNA-1	protein scarecrow-like	1.17012	1.02055	1.17012	0.799226	-0.994386	-0.410506	-0.641949	-0.226752	-0.489501	-0.0956322	-0.281145	-0.317735	-0.201711	-0.302585	0.0345334	0.212038	0.0803247	0.279696	-1.03387	0.229165
maker-superscaffold42-snap-gene-0.25-mRNA-1	nuclear transcription factor y subunit a-7-like isoform x3	1.50609	1.35689	1.50609	1.34239	0.505564	0.0369728	0.222517	-0.023465	0.26695	-0.0700938	-0.165865	-0.0295817	-0.191471	-0.246112	-0.196089	-0.281037	-1.25233	-1.31354	-1.65892	-1.31496
maker-superscaffold10-snap-gene-37.11-mRNA-1	lysine decarboxylase family protein isoform 2	2.25956	1.77063	2.25956	1.7716	-0.151042	-0.513143	-0.472729	-0.676006	-0.0553383	-0.91565	-0.979422	-0.557025	-0.297152	-0.241359	-0.465982	-0.322176	-0.197987	-0.267937	-0.539211	-1.40918
maker-superscaffold13-snap-gene-38.27-mRNA-1	tetratricopeptide repeat-like superfamily protein isoform 1	1.98078	1.75191	1.98078	1.8864	-1.06446	-0.332985	-0.685184	-0.189775	-0.846055	-0.453119	-0.24708	-0.554666	-0.011114	-0.590962	0.33949	0.458384	-0.433761	-0.506044	-1.93053	-0.552014
maker-superscaffold6-snap-gene-42.34-mRNA-1	cytokinin riboside 5 -monophosphate phosphoribohydrolase log5	1.36491	0.523732	1.36491	1.51759	-0.478497	-0.527292	-0.518088	-0.694766	-0.1111	-0.589796	-0.0426893	0.188514	-0.0981844	-0.428064	-0.643827	-0.311178	0.397492	-0.147892	-0.587388	-0.178379
snap_masked-superscaffold8-processed-gene-54.6-mRNA-1	phenylalanine n-monooxygenase-like	1.48789	0.705979	1.48789	0.418971	-0.195471	0.00878853	-0.133742	-0.270301	0.164323	0.425393	-0.571619	0.143178	-0.339757	0.67541	-0.503343	-0.718704	-0.534582	-0.937482	-1.10878	-0.204037
maker-superscaffold13-snap-gene-101.34-mRNA-1	peroxisomal -2-hydroxy-acid oxidase glo4-like	0.545692	0.602883	0.545692	0.406704	1.26765	0.209229	0.662005	0.554072	-0.662434	-0.168222	-0.535666	-0.443472	-0.127445	-0.194409	-0.71952	-0.324828	-0.313124	-0.413364	-0.374486	-0.516956
snap_masked-superscaffold13-processed-gene-1.2-mRNA-1	ethylene-responsive transcription factor 4-like	1.99833	1.22604	1.99833	1.27703	-0.275047	1.27269	-0.44208	-0.400334	0.117756	-0.260171	-0.233032	-0.424624	-0.334212	-0.25964	-0.421225	-0.576419	-1.00386	-0.892147	-0.997517	-1.36988
snap_masked-superscaffold21-processed-gene-38.27-mRNA-1	cbl-interacting protein kinase 5-like	2.56302	2.60852	2.56302	2.55439	-0.33782	-0.865371	-1.04155	-0.744476	-0.326367	-0.410494	-0.525335	-0.369088	-0.887642	-0.0172238	-0.905471	-0.764673	-0.850905	-0.750192	-0.984431	-0.507905
maker-superscaffold13-snap-gene-2.16-mRNA-1	reticulon-like protein b17-like	1.85216	1.56571	1.85216	1.64616	-0.547052	-0.272644	-0.409245	-0.132886	-0.541455	-0.37467	-0.210946	-0.341693	-0.507581	-0.553585	-0.210225	-0.0520428	-0.604885	-0.631638	-1.08732	-0.43833
maker-superscaffold8-snap-gene-86.67-mRNA-1	dihydroflavonol-4-reductase isoform 2	1.68602	2.00889	1.68602	2.18493	-0.42035	0.150192	-0.662042	-0.681927	-0.265691	-0.783559	-0.619563	-0.692114	-0.646275	-0.598118	-0.519415	-0.624432	-0.306846	-0.0430873	-0.378846	-0.473785
maker-superscaffold13-snap-gene-42.41-mRNA-1	pq-loop repeat family protein	1.50977	1.93921	1.50977	1.58777	-0.289205	-0.849748	-0.038184	-0.42723	0.336966	-0.669146	-0.436509	-0.258765	-1.04087	-1.26124	-1.25893	-0.858202	0.0349405	0.0329249	0.360302	0.0763693
snap_masked-superscaffold2-processed-gene-67.2-mRNA-1	scarecrow-like protein 28-like	1.77118	1.5938	1.77118	1.65793	-0.530882	-0.0137242	-0.43965	-0.464474	-1.13985	-0.561917	-0.380951	-0.599048	-0.663392	-0.478711	0.167486	0.201315	-0.176886	-0.145646	-1.34897	-0.218785
snap_masked-superscaffold9-processed-gene-20.2-mRNA-1	beta- insoluble isoenzyme 1-like	1.2413	0.648449	1.2413	0.680272	-0.358425	-0.0223618	-0.4594	-0.102652	-0.257124	0.0441033	-0.243355	-0.123218	-0.362671	-0.252191	-0.26903	-0.111558	-0.394924	-0.0546307	-0.756252	-0.0876378
maker-superscaffold4-snap-gene-10.32-mRNA-1	ankyrin repeat family protein isoform 1	1.51246	1.8297	1.51246	1.86933	-0.354892	-0.101592	-0.358126	-0.417097	-0.412916	-0.284821	-0.374973	-0.297826	-0.503557	-0.251099	-0.414888	-0.337121	-0.665791	-0.583015	-0.920407	-0.445819
maker-superscaffold1-snap-gene-24.28-mRNA-1	hypothetical protein PRUPE_ppa003815mg	1.49058	1.35769	1.49058	1.62752	-0.0572278	0.726628	-0.020776	-0.0514929	-0.454899	-0.400426	-0.427293	-0.18401	-0.641363	-0.666512	-0.634722	-0.799281	-0.857223	-0.439383	-0.345168	-0.713215
snap_masked-superscaffold13-processed-gene-69.4-mRNA-1	glycosyltransferase 7-like	1.71723	1.13197	1.71723	1.59059	-0.649728	-0.538237	-0.551389	-0.361728	-0.309563	-0.253179	-0.164499	-0.246381	-0.469034	-0.473913	-0.400095	-0.341248	-0.180358	-0.0458024	-0.843655	-0.328214
maker-superscaffold4-snap-gene-90.14-mRNA-1	purine permease 1 family protein	1.29526	0.947369	1.29526	0.957957	0.548588	-0.258276	0.226383	0.0617322	-0.0719602	-0.110522	-0.431493	-0.434991	0.158896	0.0402474	0.315301	0.130057	-0.906482	-0.798827	-1.64779	-1.31671
maker-superscaffold21-snap-gene-48.28-mRNA-1	sphingolipid delta -desaturase des1-like	1.75171	1.669	1.75171	1.68073	-0.733793	-0.730297	-0.699727	-0.75872	-0.610845	-0.254044	-0.615528	-0.543112	-0.186584	-0.388425	-0.0559996	-0.0640447	-0.204331	-0.124918	-0.731038	-0.151733
snap_masked-scaffold3_609-processed-gene-25.5-mRNA-1	epidermis-specific secreted glycoprotein ep1-like	1.7128	1.65043	1.7128	1.27705	-1.03416	-0.297774	-0.528271	-0.146637	-0.0363277	-0.0669934	-0.393541	-0.0501196	-0.862955	-0.966523	-1.03416	-0.888811	0.559431	-0.0523094	-0.759155	0.205236
maker-superscaffold15-snap-gene-75.41-mRNA-1	PREDICTED: uncharacterized protein LOC100251578	1.82877	1.80002	1.82877	1.8903	-0.951016	-0.248539	-0.863511	-0.459465	-0.571678	-0.566733	-0.00499523	-0.435727	-0.765188	-0.730363	-0.398149	0.0233407	-0.188643	-0.283723	-0.777198	-0.126275
maker-superscaffold13-snap-gene-46.22-mRNA-1	thaumatin-like protein 1-like	1.84527	1.71816	1.84527	1.44607	-0.770107	-0.0556621	-0.593689	-0.758942	-0.30654	-0.100649	-0.262384	-0.369241	0.122588	0.0192637	0.118493	0.254984	-0.955436	-0.641506	-1.23993	-1.31601
maker-superscaffold14-snap-gene-37.29-mRNA-1	leucine-rich repeat transmembrane protein kinase	1.52841	1.67019	1.52841	1.69087	-0.694662	-0.343957	-0.50486	-0.554583	-0.911587	-0.647429	-0.590258	-0.398681	-0.576387	-0.641361	-0.229938	-0.00789588	0.250744	0.304693	-1.18885	0.317132
snap_masked-superscaffold2-processed-gene-53.0-mRNA-1	germin-like protein 1	1.92841	1.75576	1.92841	1.82966	-0.40042	-0.724442	-0.773906	-0.652889	-0.471457	-0.468996	-0.29633	-0.264896	-0.925315	-0.366989	-0.616779	-0.325387	-0.107558	-0.178426	-0.577001	-0.291457
snap_masked-superscaffold8-processed-gene-21.9-mRNA-1	glucan endo- -beta-glucosidase 13-like	1.76218	1.59334	1.76218	1.36665	-0.328503	0.289167	-0.849959	-0.116156	-0.596835	0.0618218	-0.0623683	0.0773882	-0.87485	-0.815507	-0.45879	-0.312121	0.160194	0.46451	-3.6134	0.491061
maker-superscaffold28-snap-gene-56.21-mRNA-1	hypothetical protein POPTR_0005s27220g	2.06796	1.35636	2.06796	1.5321	-0.920265	-0.399332	-0.960696	-0.305609	-0.325231	-0.253247	-0.240076	-0.455137	-0.00203918	-0.534591	0.0184071	0.179573	-0.453235	-0.666331	-0.989712	-0.716857
maker-superscaffold12-snap-gene-49.28-mRNA-1	glutamate decarboxylase-like	1.65091	1.66425	1.65091	1.77394	0.0933532	0.945585	0.0842534	0.159448	-0.631362	-0.179658	-0.372563	-0.161632	-0.814996	-0.839191	-0.973833	-0.932301	-0.928099	-0.356218	-1.22516	-0.607646
maker-superscaffold22-snap-gene-9.26-mRNA-1	snf1-related protein kinase regulatory subunit beta-2-like	1.51218	1.44695	1.51218	1.51079	0.201969	-0.301225	0.247376	0.0827315	-0.302083	-0.521809	-0.517118	-0.336355	-0.299081	-0.215977	-0.330521	-0.2602	-0.801303	-0.966866	-0.631823	-1.02981
maker-superscaffold34-snap-gene-11.18-mRNA-1	probable nitrite transporter at1g68570-like	2.50694	2.05624	2.50694	2.16906	-0.578102	-0.385765	-0.380089	-0.588394	-0.227485	-0.273778	-0.494602	-0.179718	-0.0612284	-0.317483	0.141235	-0.0104797	-1.42906	-1.10839	-1.58828	-1.75757
maker-superscaffold4-snap-gene-12.42-mRNA-1	probable serine threonine-protein kinase rlckvii-like isoform x2	1.80901	1.5557	1.80901	1.50492	0.065152	0.790915	-0.169972	-0.498031	-0.634799	-0.709134	-0.786866	-0.883701	-0.562734	-0.506985	-0.705492	-0.892647	-0.305156	-0.0577482	-0.376005	-0.445441
maker-superscaffold13-snap-gene-75.23-mRNA-1	PREDICTED: uncharacterized protein LOC101266178	1.18009	1.14119	1.18009	1.25126	-0.0186317	-0.0173826	-0.545125	-0.709885	-0.413607	-0.632307	-0.593632	-0.785479	0.156491	-0.125595	0.410087	0.394687	-0.0649797	-0.492979	-1.2259	-0.0883963
maker-superscaffold21-snap-gene-10.44-mRNA-1	PREDICTED: uncharacterized protein LOC101263370 isoform 3	1.19114	0.926338	1.19114	1.04698	0.784467	0.347541	0.76074	0.490349	-0.957822	-1.27587	-1.11255	-1.24408	-0.609278	-0.611582	-0.652893	-0.769017	0.165635	0.180578	0.339734	-0.191558
maker-scaffold3_609-snap-gene-43.24-mRNA-1	probable pectate lyase 5-like	1.50051	1.36778	1.50051	1.1353	-0.456182	-1.09215	-0.54714	-0.509244	0.508269	0.312524	0.143226	0.111239	-0.254086	-0.257896	-0.0931259	-0.314196	-0.41631	-0.541381	-1.43981	-0.657816
snap_masked-superscaffold4-processed-gene-50.0-mRNA-1	probable ccr4-associated factor 1 homolog 11-like	1.68654	1.18386	1.68654	1.33534	-0.844195	2.09809	-1.10591	-0.812712	-0.501161	-1.32205	-1.39539	-1.28097	-0.350697	-0.775818	-0.750741	-1.01616	0.439416	0.914985	0.562089	0.248961
maker-superscaffold13-snap-gene-59.19-mRNA-1	calcium-dependent lipid-binding ( domain) family protein	1.80614	1.31772	1.80614	1.45237	0.583834	0.0748654	0.344956	0.0127727	0.29354	-0.45612	-0.69674	-0.483054	-0.0688567	-0.53458	-0.56544	-0.815699	-0.75571	-1.20442	-1.0097	-1.10203
maker-superscaffold9-snap-gene-28.18-mRNA-1	protein lurp-one-related 6-like	1.99627	1.62287	1.99627	1.47693	0.166016	-0.902841	-0.291721	-0.516546	0.0922013	0.0778523	-0.0923079	0.0264758	-0.701638	-0.756479	-0.541371	-0.416442	-0.543781	-0.640528	-1.39932	-0.651921
maker-scaffold3_609-snap-gene-41.21-mRNA-1	phosphatase 2c family	2.34722	2.01068	2.34722	1.93888	-0.519344	-0.394255	-0.852298	-0.563963	-1.16483	-0.666767	-0.652158	-0.849438	-0.501277	-0.869576	-0.300472	0.0858039	0.291308	-0.237744	-1.5258	0.076812
maker-superscaffold17-snap-gene-67.38-mRNA-1	b3 domain-containing protein at3g19184-like	1.66134	1.08652	1.66134	1.33784	-0.768949	-0.543089	-0.769685	-0.556374	-0.773374	-0.690132	-0.375054	-0.630709	0.336124	-0.64483	-0.273353	0.284189	0.28028	-0.0855473	-1.00441	0.46789
maker-superscaffold2-snap-gene-70.39-mRNA-1	methionine gamma-lyase-like	0.898753	0.944456	0.898753	0.878531	-0.175267	1.72772	-0.439276	-0.241794	0.455484	-0.258581	-0.537513	-0.540774	0.134675	0.180522	0.321073	0.0721794	-0.790383	-0.306709	-1.9026	-1.31925
snap_masked-scaffold3_165-processed-gene-0.10-mRNA-1	polyamine oxidase 1-like	1.92254	1.90708	1.92254	1.82234	-0.102217	-0.507087	-0.332371	-0.0507543	-0.867934	-1.02624	-0.821381	-0.672193	-1.00761	-0.312586	-0.748384	-0.447117	-0.173821	0.126917	0.0226257	-0.654355
maker-superscaffold28-snap-gene-43.25-mRNA-1	(-)-isopiperitenol (-)-carveol mitochondrial-like	1.25348	1.27507	1.25348	1.24649	-0.465543	-0.21449	-0.253609	-0.303444	-0.287834	-0.180834	-0.209957	-0.289029	-0.375222	-0.389248	-0.355062	-0.492816	-0.376492	-0.333946	-0.123227	-0.377762
maker-superscaffold6-snap-gene-110.49-mRNA-1	gata transcription factor 9-like	1.6313	0.960314	1.6313	1.16893	-0.666985	0.456724	-1.09201	-0.783592	-0.680881	-0.506433	-0.846884	-0.670031	-0.24	-0.592072	-0.129826	-0.259574	0.400293	0.312821	-0.396066	0.302688
snap_masked-superscaffold30-processed-gene-0.5-mRNA-1	protein fizzy-related 3	1.56799	1.50674	1.56799	1.34315	-0.937068	-0.491917	-0.920145	-0.818524	-0.306229	-0.839755	0.163919	-0.168564	-0.763608	-0.677454	-0.466596	-0.127257	0.507949	0.284671	-0.556249	0.130949
maker-superscaffold12-snap-gene-66.26-mRNA-1	muscle m-line assembly protein unc-89-like isoform x2	1.22843	1.54364	1.22843	1.40306	-0.129305	0.250433	-0.186273	-0.0642263	-0.115251	-0.326139	0.0262404	0.0500486	-0.248079	-0.192228	-0.217561	-0.0379968	-0.751153	-0.813149	-1.92151	-0.727419
maker-scaffold3_609-snap-gene-16.31-mRNA-1	leucine-rich repeat-containing protein 50	2.2134	2.01247	2.2134	2.03276	-0.780721	-0.860503	-0.463185	-0.385109	-1.13312	-0.801925	-0.226786	-0.926404	-0.686927	-0.609335	0.295711	0.536111	-0.0955413	-0.251793	-1.69806	-0.384442
snap_masked-superscaffold8-processed-gene-54.7-mRNA-1	cytochrome p450 79a2	1.79822	0.841847	1.79822	0.608592	0.209684	-0.0642035	-1.05792	-0.209049	-0.0520486	0.412874	-0.785115	0.105371	-0.454259	0.682729	-0.106962	-0.353623	-1.04698	-0.650742	-1.29238	-0.384262
snap_masked-superscaffold25-processed-gene-8.6-mRNA-1	pleiotropic drug resistance protein 1-like	1.61159	0.436626	1.61159	-0.043555	0.298884	0.0538689	-0.555038	-0.0738578	-0.449735	-0.313938	-0.454157	-0.317962	-0.112654	-0.404104	-0.332136	0.0326928	0.234395	-0.631853	-0.835994	0.245346
maker-superscaffold21-snap-gene-18.2-mRNA-1	N/A	1.65404	1.70366	1.65404	1.80305	-0.223285	-0.177445	-0.310778	0.00629175	-0.594428	-0.557356	-0.486108	-0.40759	-0.462415	-0.597785	-0.207241	-0.104583	-0.477607	-0.600402	-1.24025	-0.373799
maker-superscaffold17-snap-gene-77.32-mRNA-1	auxin-induced protein 5ng4	1.56271	0.97681	1.56271	0.896154	-0.462661	-0.605865	-0.672652	-0.904285	-0.141915	0.161985	-0.792927	-0.655606	0.312909	-0.100491	0.177107	-0.237652	-0.59068	-0.290545	0.284486	-0.479587
maker-superscaffold28-snap-gene-39.17-mRNA-1	inorganic pyrophosphatase 1-like	2.68092	2.82201	2.68092	2.47166	-0.677515	-0.711612	-0.925323	-1.17092	-0.19402	-0.866629	-0.534794	-0.696872	-1.24968	-0.923064	-1.21888	-0.816923	-0.464947	0.366822	0.0734329	-0.644577
snap_masked-superscaffold12-processed-gene-62.6-mRNA-1	cbl-interacting protein kinase 25	1.06879	1.14719	1.06879	0.952931	0.936076	0.0758894	0.323265	0.396166	0.12295	0.0827864	0.149684	-0.0260936	-0.916326	-0.223551	-0.607053	-0.752922	-1.29601	-0.761265	-0.561937	-1.17936
maker-superscaffold9-snap-gene-6.23-mRNA-1	PREDICTED: uncharacterized protein LOC102583348	1.1334	1.71133	1.1334	1.67982	-0.148049	-0.388975	0.0992673	-0.111859	-0.293977	-0.502568	-0.358007	-0.338726	-0.491592	-0.285471	-0.398871	-0.378294	-0.622847	-0.589328	-0.307895	-0.540763
maker-scaffold3_145-snap-gene-2.28-mRNA-1	11-oxo-beta-amyrin 30-oxidase-like isoform x1	1.05601	0.893644	1.05601	0.971293	0.0463181	0.520491	-0.293155	-0.163387	0.0676227	-0.465097	-0.615083	-0.732152	-0.618269	-0.536634	-0.417143	-0.520648	-0.0069693	-0.110089	0.0827434	-0.21551
maker-superscaffold14-snap-gene-37.26-mRNA-1	Uclacyanin 1, putative	1.44531	1.29576	1.44531	1.28407	-0.0957967	-0.620754	-0.59065	-0.454401	-0.221719	-0.262007	-0.123067	-0.150455	-0.560622	-0.844555	-0.650924	-0.529089	0.00256402	0.024341	-0.308435	-0.084876
snap_masked-superscaffold4-processed-gene-7.3-mRNA-1	actin-1-like isoform x2	1.51909	1.15729	1.51909	1.19426	-0.0144862	0.45282	-0.456571	0.0915222	-0.338936	-0.379387	-0.139587	-0.272552	-0.302169	-0.333959	-0.387099	-0.24426	-0.32159	-0.700594	-1.62798	-0.414915
maker-superscaffold13-snap-gene-43.24-mRNA-1	protein da1-related 1-like	1.75393	1.86513	1.75393	1.86622	1.11669	0.256883	1.07023	0.657911	0.389106	-0.31385	-0.258515	-0.250743	-0.72489	-0.3945	-0.835016	-1.05388	-1.81691	-1.81808	-1.35456	-1.90907
maker-superscaffold1-snap-gene-57.26-mRNA-1	probable serine threonine-protein kinase wnk4-like	1.99906	2.02688	1.99906	1.86513	-0.0634571	-0.28204	0.111038	-0.160474	-0.605055	-0.944889	-1.08481	-0.941343	-0.5231	-0.273099	-0.406374	-0.406221	-0.465943	-0.197268	-0.683223	-0.963873
snap_masked-superscaffold10-processed-gene-65.16-mRNA-1	4-coumarate-- ligase 2-like	1.87251	1.53479	1.87251	1.86198	-0.570334	-0.211718	-0.196484	-0.257308	-0.331879	-0.155104	-0.317221	-0.27156	-0.34415	-0.558813	-0.451175	-0.494362	-0.831851	-0.552354	-0.963471	-0.634006
maker-superscaffold34-snap-gene-7.17-mRNA-1	oxidoreductase family protein	1.6096	1.34544	1.6096	1.55478	-0.0492684	1.03078	-0.133159	-0.15938	-0.70863	-0.595688	-1.24095	-0.919488	0.211617	-0.794297	-0.0419053	-0.452885	-0.453054	-0.196617	-0.927846	-0.68864
snap_masked-superscaffold6-processed-gene-55.12-mRNA-1	ethylene-responsive transcription factor 13-like	2.0352	1.29149	2.0352	1.49166	-0.541451	-0.88201	-0.490977	-0.511454	-0.131513	-0.0656426	-0.105966	-0.281312	0.068969	-0.264409	0.174162	0.216099	-1.13675	-1.246	-0.861356	-0.793927
maker-superscaffold21-snap-gene-47.31-mRNA-1	phosphoglycerate mutase, putative	1.57807	1.94443	1.57807	1.78773	0.544716	-0.352296	0.47552	0.0860717	-0.0997628	-0.386408	-0.536852	-0.615937	-0.224822	-0.191373	-0.390231	-0.439759	-1.24315	-1.29864	-0.635204	-1.58017
maker-superscaffold23-snap-gene-12.12-mRNA-1	mate efflux family protein 1-like	1.71502	2.00862	1.71502	1.89681	-0.232335	-0.82129	-0.0891688	-0.2684	-0.565005	-0.528195	-0.389394	-0.39465	-0.779531	-0.459266	-0.73635	-0.509384	-0.432516	-0.427868	-0.241251	-0.460873
maker-superscaffold8-snap-gene-53.23-mRNA-1	solanesyl diphosphate synthase family protein	1.30657	1.32226	1.30657	1.30152	0.207909	-0.531081	0.147352	-0.0207988	-0.411205	-0.483978	-0.583523	-0.470155	0.114164	0.059593	0.133162	0.0664342	-0.918883	-0.97488	-0.586726	-0.984306
maker-superscaffold20-snap-gene-6.18-mRNA-1	protein phosphatase 1 regulatory	1.75662	2.03015	1.75662	1.9713	-0.258833	-0.208402	-0.0287146	-0.152549	-0.520997	-0.430738	-0.49673	-0.4092	-0.510434	-0.457339	-0.422537	-0.393955	-0.767919	-0.834327	-0.892637	-0.729384
maker-superscaffold2-snap-gene-57.24-mRNA-1	cation h(+) antiporter 18-like	1.00115	1.20802	1.00115	1.24412	-0.874637	0.0590111	-0.624503	-0.492785	-0.583398	-0.197329	-0.435391	-0.464376	-0.0038489	-0.205462	-0.0308002	0.016862	-0.200194	-0.291456	0.089443	-0.215573
snap_masked-superscaffold15-processed-gene-51.28-mRNA-1	kinase protein with adenine nucleotide alpha hydrolases-like isoform 1	1.55911	2.0439	1.55911	1.86209	0.117525	-0.525716	-0.0496942	-0.00148507	-0.802142	-0.954145	-0.629873	-0.690076	-0.188624	-0.142951	-0.119678	0.0604996	-0.735602	-0.807118	-0.835646	-0.719484
maker-scaffold3_468-snap-gene-0.37-mRNA-1	ringence-like 25 isoform 2	1.36513	1.62504	1.36513	1.57931	-0.162816	-0.79135	0.00482395	-0.259368	-0.216761	-0.319474	-0.303002	-0.266767	-0.467489	-0.390918	-0.394633	-0.428403	-0.353919	-0.514591	-0.697189	-0.37277
maker-superscaffold8-snap-gene-57.22-mRNA-1	Uncharacterized protein isoform 1	2.09253	2.15672	2.09253	2.33474	-0.177341	-0.519455	-0.571189	-1.02201	-0.948197	-0.759443	-0.913093	-0.471425	-0.784603	-0.495889	-0.00666461	0.114388	0.0135454	-0.511557	-1.49589	-0.127703
maker-superscaffold21-snap-gene-68.29-mRNA-1	alpha-expansin 8	2.4204	2.70349	2.4204	2.36466	-1.63447	-1.88695	-1.59309	-1.20725	-0.895711	0.0997044	0.0226807	-0.695698	-0.202609	-0.00877805	0.391533	0.534619	-0.477233	-0.771306	-1.1014	-0.482987
maker-superscaffold30-snap-gene-10.25-mRNA-1	PREDICTED: uncharacterized protein LOC100262883	1.12712	1.34987	1.12712	1.3311	0.116828	-0.397337	0.113297	0.017035	-0.185429	-0.198585	-0.299584	-0.278998	-0.330753	-0.0818759	-0.271198	-0.101798	-0.870624	-0.961593	-0.331132	-0.873455
snap_masked-superscaffold10-processed-gene-21.4-mRNA-1	e3 ubiquitin-protein ligase atl42	1.50049	0.0328051	1.50049	0.273375	-0.0506617	1.07418	-0.812207	-0.173317	-0.0461462	0.0469632	-0.244815	-0.546832	-0.899111	-0.273557	-0.504921	-0.237075	-0.309181	-0.326415	-0.561793	0.557727
maker-superscaffold14-snap-gene-55.75-mRNA-1	(-)-germacrene d synthase-like	0.771337	1.85045	0.771337	1.95967	0.434324	0.0762114	1.42507	0.340121	-1.05932	-1.05932	-1.05932	-1.05932	-0.784316	0.538565	0.157287	0.072266	-0.500566	-0.971182	-1.05932	-0.843956
maker-superscaffold7-snap-gene-50.36-mRNA-1	soybean seed maturation polypeptides	1.46488	0.739601	1.46488	1.09277	0.0466424	0.657454	-0.480711	-0.360603	0.573602	-0.0345688	-0.310786	-0.161696	-0.254167	-0.306173	-0.322381	-0.360125	-0.560302	-0.59983	-1.25772	-1.03076
Cluster 30		A1	A2	A3	A4	F1	F2	F3	F4	G1	G2	G3	G4	H1	H2	H3	H4	L1	L2	L3	L4
maker-superscaffold25-snap-gene-4.30-mRNA-1	premnaspirodiene oxygenase-like	-3.11956	-2.65953	-3.11956	-3.04747	1.9082	0.214528	1.82035	1.57177	2.04831	1.90956	1.64023	1.39748	-1.82293	-1.77588	-1.88749	-1.98062	1.56977	1.45348	2.59587	1.2835
maker-superscaffold15-snap-gene-83.41-mRNA-1	hva22 isoform 2	-2.13681	-1.95249	-2.13681	-2.39293	2.19897	3.06457	1.87005	1.89225	1.56176	1.05538	1.17606	1.20639	-1.85707	-2.16169	-2.39481	-2.78084	1.09109	1.08012	0.488622	1.12818
Cluster 31		A1	A2	A3	A4	F1	F2	F3	F4	G1	G2	G3	G4	H1	H2	H3	H4	L1	L2	L3	L4
maker-superscaffold21-snap-gene-11.46-mRNA-1	alpha-farnesene synthase-like	-1.84432	-2.76079	-1.84432	-2.0172	-2.03024	4.32049	-2.86753	-2.52022	1.76297	2.5698	-2.17735	-0.803422	3.08889	-2.49813	0.438684	-0.939778	2.85259	3.86721	1.84545	1.55719
Cluster 32		A1	A2	A3	A4	F1	F2	F3	F4	G1	G2	G3	G4	H1	H2	H3	H4	L1	L2	L3	L4
maker-superscaffold21-snap-gene-33.30-mRNA-1	small heat shock protein isoform 2	-2.39368	-3.20671	-2.39368	-3.39534	1.34156	4.7581	0.5874	0.232085	7.13924	0.0319335	-0.193773	-0.41036	0.559254	2.14286	0.147783	0.138827	-1.64295	-1.66114	0.492908	-2.27433
Cluster 3		A1	A2	A3	A4	F1	F2	F3	F4	G1	G2	G3	G4	H1	H2	H3	H4	L1	L2	L3	L4
maker-superscaffold18-snap-gene-10.27-mRNA-1	cellulose synthase like e1	-0.316441	0.0180962	-0.316441	-0.017095	-0.0521143	-0.920426	0.0158769	-0.226317	-0.665595	-0.76463	-0.858831	-0.921797	0.182159	-0.0160692	0.142416	0.0957297	1.15665	1.02829	1.54583	0.890704
maker-superscaffold17-snap-gene-58.17-mRNA-1	pumilio homolog 12-like isoform x1	-0.57214	-0.192519	-0.57214	0.101416	-0.57214	-0.29952	-0.453116	-0.303107	0.0479769	-0.27583	0.396503	0.259737	0.214456	0.175462	0.0413914	-0.123239	0.453597	0.510562	0.851169	0.311481
maker-superscaffold6-snap-gene-17.22-mRNA-1	pentatricopeptide repeat-containing protein mitochondrial-like	-1.50295	-1.20056	-1.50295	-1.28609	-0.108447	-0.129666	0.149861	0.394666	-0.106637	-0.176619	-0.135423	-0.0607765	0.461489	0.620934	0.18835	0.468642	0.812656	0.739046	1.52871	0.845763
maker-superscaffold14-snap-gene-3.35-mRNA-1	h+-atpase family protein	0.360248	-0.471231	0.360248	-0.118008	-0.0173898	-0.233485	-0.0832423	0.0665792	0.381943	-0.457467	-0.0332542	0.0132073	-1.05188	-0.350246	-0.706358	-0.730985	1.12206	1.16913	0.164963	0.615163
snap_masked-superscaffold17-processed-gene-3.8-mRNA-1	12-oxophytodienoate reductase 2-like	-1.15484	-1.36755	-1.15484	-1.09852	0.484135	-0.297625	0.222966	0.146418	1.07208	0.800339	0.698596	0.672814	-1.08776	-1.10212	-0.931704	-1.22375	1.22215	1.54691	1.55122	1.00107
maker-scaffold3_659-snap-gene-0.17-mRNA-1	probable lrr receptor-like serine threonine-protein kinase at3g47570-like	-1.21648	-1.02497	-1.21648	-1.12605	-0.0617584	0.172561	0.285791	0.197584	-0.259236	-0.336719	0.0705489	-0.366613	0.0572078	0.298999	-0.154325	-0.239345	1.14911	1.04266	1.43374	1.29378
maker-superscaffold9-snap-gene-13.19-mRNA-1	nuclear transcription factor y subunit a-	-0.692794	-1.30967	-0.692794	-1.49834	0.199438	-0.0450753	-0.230241	-0.137911	0.920217	-0.0952511	0.312097	0.305277	-0.381247	-0.230474	-0.730383	-0.774916	1.1522	1.08606	2.26083	0.58298
maker-superscaffold6-snap-gene-60.23-mRNA-1	spx domain-containing protein 3-like	-1.22041	-1.07194	-1.22041	-1.2524	-0.17675	-0.90904	-0.253768	-0.164054	-0.2153	-0.142787	-0.300101	-0.421358	0.0875449	-0.219746	0.102404	0.23488	1.45458	1.69122	3.05359	0.943856
snap_masked-superscaffold13-processed-gene-97.8-mRNA-1	hypothetical protein PRUPE_ppa015147mg	-0.0791058	-0.0524003	-0.0791058	-0.126069	0.418554	-0.0778229	-0.247748	-0.247748	-0.247748	-0.247748	-0.247748	-0.247748	0.236648	-0.101093	0.0555945	-0.247748	0.685069	0.69411	-0.247748	0.407604
snap_masked-superscaffold28-processed-gene-35.13-mRNA-1	probable calcium-binding protein cml45-like	-0.711391	0.0108326	-0.711391	-0.142518	-0.232455	-0.230543	-0.0783488	-0.0887031	0.107726	-0.117567	-0.0740563	-0.145217	-0.464446	0.0108326	-0.463323	-0.29702	1.15822	1.25181	0.813677	0.403881
maker-scaffold3_214-snap-gene-0.16-mRNA-1	wall-associated receptor kinase-like 1-like	-1.44709	-1.44709	-1.44709	-1.39189	1.10159	0.667611	1.64071	1.32838	-0.607936	-0.915022	-0.868875	-1.00667	0.97218	1.23773	0.803569	0.544954	-0.303696	0.0274762	1.23863	-0.127472
maker-superscaffold16-snap-gene-39.20-mRNA-1	chaperone protein dnaj 10-like	-0.143487	-0.208223	-0.143487	-0.287	-0.39656	-0.0730445	-0.520888	-0.34074	0.0250802	-0.200115	-0.0975789	-0.366435	-0.283324	-0.300558	-0.265085	-0.177196	0.93118	0.74994	0.972247	1.12527
maker-superscaffold21-snap-gene-30.24-mRNA-1	atp-dependent clp protease atp-binding subunit clpx- mitochondrial-like isoform x2	-1.55295	-1.55471	-1.55295	-1.56579	0.388561	-0.094842	0.25397	0.255452	0.0878539	0.102149	-0.00296116	-0.106867	0.376305	0.236704	0.362167	0.130893	0.980472	0.920294	1.63636	0.699885
maker-superscaffold27-snap-gene-5.19-mRNA-1	ap2 b3-like transcriptional factor family	-0.153336	-1.05715	-0.153336	-0.776685	0.489628	0.417928	0.716139	0.462891	0.224747	-0.0317224	0.284298	0.284984	-1.3354	-1.5438	-1.5077	-1.45519	1.34231	1.29881	1.67406	0.818504
maker-superscaffold28-snap-gene-50.17-mRNA-1	casp-like protein rcom_1446020-like	-1.71812	-1.55144	-1.71812	-1.75823	0.69879	-0.609039	0.760393	0.457427	0.693585	0.319046	0.118932	-0.034958	1.02923	0.386489	0.451008	0.0759435	0.806899	0.182581	1.32629	0.0833077
maker-superscaffold12-snap-gene-35.23-mRNA-1	strictosidine synthase 1-like	0.236513	0.40959	0.236513	0.53252	-0.688405	-0.23318	-0.329977	-0.481868	-0.458697	-0.314046	-0.29731	-0.387161	-0.0187001	-0.126733	0.0429021	0.142232	0.464881	0.531969	0.442198	0.296758
maker-superscaffold21-snap-gene-1.36-mRNA-1	probable acetyl- cytosolic 2-like	-1.35656	-1.63096	-1.35656	-1.82452	0.257565	-0.416711	0.231158	0.197382	0.18133	0.249498	0.159866	-0.110185	0.312208	0.331266	0.156874	0.0330726	0.995244	1.01192	1.88442	0.693698
maker-superscaffold1-snap-gene-57.28-mRNA-1	cyanidin-3-o-glucoside 2-o-glucuronosyltransferase-like	-1.3759	-0.805587	-1.3759	-1.0254	1.38979	0.310004	0.757123	0.0922466	0.373795	0.5828	0.21524	0.167669	-1.47661	-1.34455	-1.44875	-1.43275	1.41639	1.62519	1.97202	1.38319
maker-superscaffold34-snap-gene-16.27-mRNA-1	probable serine threonine-protein kinase at1g18390-like	-0.000840875	0.349952	-0.000840875	0.191465	-0.709227	-0.327294	-0.871024	-0.829778	0.218623	0.139671	0.0145876	-0.124511	-0.638405	-0.66584	-0.715392	-0.669905	1.04372	1.09309	1.55578	0.946167
maker-superscaffold8-snap-gene-25.20-mRNA-1	gdsl esterase lipase at5g55050-like	-0.835346	-1.36963	-0.835346	-1.30413	0.729254	0.338877	0.692493	0.391467	1.00549	0.366663	-0.151365	-0.412416	-0.612227	-0.820371	-0.942142	-1.43992	0.813275	1.52404	2.35502	0.506326
maker-superscaffold29-snap-gene-2.31-mRNA-1	methyl esterase	-0.196366	-0.101454	-0.196366	-0.196366	-0.196366	-0.196366	-0.196366	-0.0419125	-0.0187672	-0.109582	0.0190018	-0.0920295	-0.137011	-0.0628026	-0.196366	-0.196366	0.829371	0.56662	0.649224	0.0702705
maker-superscaffold8-snap-gene-61.20-mRNA-1	mad-box transcripion factor	-0.158792	-0.218334	-0.158792	-0.153616	0.16702	-0.0781312	-0.28185	0.00405853	-0.0538224	-0.313246	-0.23327	-0.313246	-0.313246	-0.000580363	-0.0953944	-0.156202	0.693232	1.40045	-0.175742	0.439503
maker-superscaffold9-snap-gene-32.20-mRNA-1	probable flavin-containing monooxygenase 1-like	0.00560533	-0.196384	0.00560533	-0.0811168	-0.199114	-0.277724	-0.201849	-0.177419	-0.0183007	-0.19094	-0.121975	-0.237884	-0.247741	-0.196384	-0.277724	-0.184164	0.555773	0.704129	0.899875	0.43773
maker-superscaffold21-snap-gene-62.28-mRNA-1	receptor protein	-0.364945	0.0355931	-0.364945	0.0902837	-0.364945	-0.0189808	-0.364945	-0.364945	-0.364945	-0.364945	-0.364945	-0.364945	-0.364945	-0.364945	-0.364945	-0.364945	1.46084	0.771247	1.08184	1.32346
maker-superscaffold15-snap-gene-94.34-mRNA-1	ankyrin repeat family protein isoform 1	-0.439539	-0.4266	-0.439539	-0.493526	-0.499767	-0.153035	-0.46272	-0.504988	-0.211587	-0.6723	-0.474963	-0.52819	-0.113418	0.00224314	-0.307773	-0.040335	1.7011	1.35764	1.59015	1.11715
maker-superscaffold12-snap-gene-2.16-mRNA-1	cral-trio domain-containing protein ykl091c-like isoform x2	-1.05037	-1.6538	-1.05037	-0.800428	0.181566	-0.442538	-0.564487	-0.143196	0.302295	0.652196	0.371434	0.170426	0.20938	0.310189	-0.0216651	0.0638792	1.21249	1.28985	0.319482	0.643672
maker-superscaffold8-snap-gene-48.28-mRNA-1	atp binding	-0.322953	-0.693094	-0.322953	-0.819868	-0.4022	-0.31551	-0.287329	-0.104118	-0.396299	-0.924489	-0.354386	-0.553035	-0.189979	-0.00052751	-0.480494	-0.0887054	1.78196	1.53709	1.54153	1.39536
maker-superscaffold15-snap-gene-112.42-mRNA-1	serine threonine-protein kinase 2 19-like	-0.19218	-0.0215515	-0.19218	-0.109073	-0.591114	-0.727573	-0.41255	-0.182182	-0.22206	-0.11657	-0.0941946	-0.198531	-0.202781	-0.0726469	-0.213996	-0.229627	0.628989	1.02802	1.79456	0.327243
maker-scaffold3_937-snap-gene-2.26-mRNA-1	wall-associated receptor kinase 2-like isoform 3	-0.540762	-0.29581	-0.540762	0.237451	-0.195745	-0.646362	0.360069	-0.177337	-0.64039	-0.882398	-0.517421	-0.244736	-0.17302	0.312312	-0.653283	-0.418194	1.37942	1.10357	1.32493	1.20847
maker-superscaffold3-snap-gene-0.30-mRNA-1	rs21- ntp pyrophosphohydrolase catalytic isoform 1	0.425211	0.572617	0.425211	0.248714	-0.560289	-0.17956	-0.412331	-0.303278	-0.39679	-0.124127	-0.417549	-0.212057	-0.153208	-0.560289	-0.420165	-0.560289	1.04188	0.262645	0.802602	0.521051
maker-superscaffold6-snap-gene-72.21-mRNA-1	snakin-2 precursor	-0.598312	-0.548366	-0.598312	-0.525587	-0.348901	-0.398175	-0.132675	-0.217098	0.0130734	-0.145607	-0.744829	-1.36936	0.581498	0.414098	0.122642	-0.430149	0.766864	1.27825	2.55077	0.330187
maker-superscaffold17-snap-gene-40.33-mRNA-1	glutathione transferase gst 23-like isoform x1	-0.833683	-1.49691	-0.833683	-1.40072	0.525809	0.856002	0.179009	0.0208632	0.462901	-0.0478076	-0.148632	-0.128277	-0.0729112	0.177159	-0.068148	-0.183077	0.179009	0.678152	2.11408	0.0208632
maker-superscaffold1-snap-gene-4.33-mRNA-1	transducin wd40 repeat-like superfamily protein isoform 3	-0.807121	-0.607923	-0.807121	-0.764909	-0.27095	-0.333327	-0.415402	-0.0578712	0.45558	0.109409	0.464834	0.381342	-0.248285	-0.103784	-0.0742734	-0.0477137	1.10517	0.813753	0.160535	1.04806
maker-scaffold3_145-snap-gene-2.2-mRNA-1	N/A	0.242879	0.00776569	0.242879	0.714759	0.562623	0.463829	0.511865	0.261222	-0.0919456	-0.877287	-0.976177	-1.27632	0.847098	0.725175	0.743937	0.724678	1.60816	1.53964	2.14424	1.29755
maker-superscaffold13-snap-gene-71.31-mRNA-1	acyl- -binding domain-containing protein 3-like isoform x5	-1.30329	-1.24563	-1.30329	-1.34412	0.31918	-0.630333	0.16433	0.0520807	0.0797586	0.279885	0.0781388	-0.286223	0.166263	0.00306868	0.0851451	-0.038149	1.1723	1.0711	1.89055	0.789244
maker-superscaffold6-snap-gene-27.20-mRNA-1	PREDICTED: uncharacterized protein LOC101259678	-0.12989	0.0952794	-0.12989	-0.160796	-0.51689	-0.215135	-0.415901	-0.417785	0.00505597	-0.338909	-0.465317	-0.522961	-0.499227	-0.521744	-0.419671	-0.591485	1.14794	1.33791	1.84699	0.912415
maker-superscaffold3-snap-gene-14.30-mRNA-1	PREDICTED: uncharacterized protein LOC101255382	-1.11504	-0.10394	-1.11504	-0.289929	-0.178329	-0.306096	0.0331168	-0.267734	-1.02387	-0.636709	-1.01807	-0.817341	0.0646191	-0.0978085	0.0314395	-0.0591734	1.98497	1.82635	1.95225	1.13634
maker-superscaffold29-snap-gene-24.29-mRNA-1	phospholipase a1- chloroplastic-like	0.358085	-0.25167	0.358085	-0.25167	-0.25167	-0.25167	-0.25167	-0.25167	-0.25167	0.116819	-0.133975	-0.0972167	-0.25167	-0.25167	-0.25167	-0.106319	0.185557	0.254221	0.729452	0.851995
snap_masked-superscaffold1-processed-gene-32.18-mRNA-1	ribosomal protein mitochondrial-like	-1.70077	-0.613306	-1.70077	-0.212254	-0.144462	-1.0769	-0.344062	-0.929306	0.767814	0.22219	0.659033	-0.146917	0.919114	0.33239	0.601404	0.614797	1.15243	-0.136147	1.3278	0.407923
maker-scaffold3_609-snap-gene-48.22-mRNA-1	dna-binding horma family protein	-0.175467	0.351189	-0.175467	0.200579	-0.568301	-0.851269	-0.135242	-0.569658	-0.16877	-0.923144	-0.681803	-0.606775	-0.025066	0.0207232	0.0112273	-0.0190306	1.11324	1.26459	1.3787	0.559741
maker-superscaffold21-snap-gene-88.27-mRNA-1	senescence-related gene 1	-0.604323	-0.954853	-0.604323	-1.13565	0.349293	-0.061507	-0.279865	-0.150171	-0.152605	-0.369891	-0.44846	-0.378412	0.925628	0.485138	0.727831	0.605257	0.516425	-0.00499388	1.48482	0.0506589
maker-superscaffold13-snap-gene-22.21-mRNA-1	f-box fbd lrr-repeat protein at5g53840- partial	-1.80884	-1.5315	-1.80884	-1.65479	0.16859	-0.932913	0.565647	0.446664	-0.0749737	-0.00203752	0.0182084	-0.227753	0.186314	0.480428	-0.0344841	0.00710047	1.28171	1.46542	2.48015	0.975905
maker-superscaffold6-snap-gene-41.33-mRNA-1	udp-glucosyl transferase 85a2	-1.11218	-1.11218	-1.11218	-1.08361	-0.193033	-0.517634	0.268547	0.218376	0.365495	0.288355	0.100698	0.0641403	0.729388	0.671903	0.421381	0.48141	0.0075057	-0.0172708	1.48928	0.0416229
maker-superscaffold22-snap-gene-1.12-mRNA-1	pathogenesis-related protein sth-2-like	-0.62661	-1.67779	-0.62661	-1.83838	0.859938	-1.07162	0.911235	0.390056	1.4196	0.381134	-0.136363	-0.824777	0.234463	0.203559	-0.758148	-1.72023	0.639796	1.21548	3.01159	0.013684
maker-scaffold3_659-snap-gene-0.11-mRNA-1	probable lrr receptor-like serine threonine-protein kinase at3g47570-like	-1.20437	-1.16698	-1.20437	-1.36682	0.702451	0.934234	0.577048	0.401833	-0.257421	-0.533286	-0.223436	-0.5701	-0.354503	0.0619936	-0.514246	-0.112642	1.11545	1.33751	1.32134	1.0563
maker-superscaffold12-snap-gene-63.22-mRNA-1	metal transporter nramp6	0.134661	-0.607984	0.134661	-0.559031	-0.0980094	-0.211823	-0.659996	0.0154754	-0.28231	-0.783092	-0.638041	-0.377761	-0.342903	0.526518	-0.354248	-0.228627	0.887386	1.0251	1.5056	0.914425
snap_masked-scaffold3_609-processed-gene-29.10-mRNA-1	calcium-binding protein cml45	-0.682086	-0.729943	-0.682086	-0.629619	0.234104	0.487556	0.0655268	-0.511878	0.550629	-0.0243533	-0.112471	-0.412493	-0.38946	-0.516408	-0.583738	-0.718155	1.28575	1.19792	0.926014	1.24519
snap_masked-superscaffold7-processed-gene-20.5-mRNA-1	pentatricopeptide repeat-containing protein at1g31430-like	-1.06231	-1.36398	-1.06231	-1.37263	-0.357174	0.0693481	0.19561	0.366212	0.283546	0.319556	0.17499	0.391755	0.521287	0.334686	0.195854	0.382149	0.22385	0.358177	1.02956	0.371832
maker-superscaffold34-snap-gene-17.31-mRNA-1	Uncharacterized protein TCM_012540	0.19581	-0.474151	0.19581	-0.546814	0.934034	-0.0703258	-0.0784997	0.0144633	-0.245938	-0.662292	0.041654	-0.368722	-0.841461	-1.06684	-1.17411	-1.02449	1.1563	1.51716	1.29631	1.20209
maker-superscaffold12-snap-gene-15.27-mRNA-1	zinc finger protein chloroplastic-like	-0.893408	-0.751441	-0.893408	-0.71537	-0.141328	-0.80561	-0.0804866	0.00384279	-0.492205	-0.228478	-0.402685	-0.455291	0.275274	0.0481339	-0.059855	-0.00297096	1.19096	1.32604	1.8829	1.19538
maker-superscaffold3-snap-gene-2.34-mRNA-1	glycine-rich isoform x2	-1.79243	-1.6587	-1.79243	-1.23497	0.757629	-0.290757	1.1837	0.675751	-0.00605507	0.139731	-0.0257007	-0.161913	0.0502732	-0.423679	-0.259877	-0.757761	1.4418	1.21512	1.95825	0.982015
maker-superscaffold17-snap-gene-117.43-mRNA-1	glyceraldehyde-3-phosphate cytosolic-like	0.358687	-0.345915	0.358687	-0.00620468	-0.37262	-0.195298	-0.285459	-0.334619	-0.107235	-0.0724183	-0.541262	0.0233598	0.253673	-0.446351	-0.112584	-0.00322082	0.688326	0.380174	0.321883	0.438397
snap_masked-superscaffold1-processed-gene-47.16-mRNA-1	PREDICTED: uncharacterized protein LOC101262953 isoform 2	-1.2808	-1.48459	-1.2808	-1.44362	0.879883	-0.45673	0.896875	0.569681	-0.042372	-0.0218902	-0.546095	-0.872813	0.391929	0.219956	0.276258	-0.159556	0.775366	0.894091	2.22041	0.464817
maker-superscaffold15-snap-gene-113.88-mRNA-1	v-type proton atpase subunit e	-1.74166	-1.67402	-1.74166	-1.61998	0.636023	1.15616	0.346146	-0.0174427	-0.0776288	-0.5482	-0.255714	-0.730877	0.719348	0.777382	0.419586	0.652309	0.849544	0.776879	1.27716	0.796633
snap_masked-superscaffold15-processed-gene-109.7-mRNA-1	nad -binding rossmann-fold superfamily protein	0.107105	0.0638372	0.107105	0.181652	-0.293433	0.478875	-0.217558	-0.16646	-0.21619	-0.220299	-0.227172	-0.175738	-0.234078	-0.0376304	-0.235463	0.0716994	0.210424	0.593312	-0.0718654	0.281879
maker-superscaffold8-snap-gene-83.34-mRNA-1	zinc transporter 5 precursor	-0.182973	-0.594399	-0.182973	-0.486042	-0.0132889	0.366854	0.383064	0.260793	-0.594399	-0.285223	0.0285313	-0.124513	-0.491405	-0.361738	0.0378691	0.404879	0.494421	0.876008	0.0917652	0.37277
maker-superscaffold21-snap-gene-11.53-mRNA-1	c-terminal cysteine residue is changed to a serine 1	-1.50605	-2.11364	-1.50605	-2.17878	1.71756	0.896377	1.28916	0.938	0.218912	-0.435589	-0.578941	-0.828226	0.566449	0.618266	0.580501	0.321383	0.330411	0.396408	1.33406	-0.060214
maker-superscaffold21-snap-gene-56.20-mRNA-1	alpha-l-fucosidase 1-like	-1.03385	-1.46343	-1.03385	-1.42813	0.0825583	-0.334892	-0.12278	0.0191485	0.00365907	0.510956	0.325705	0.00395287	0.0694237	0.0367725	0.0883885	0.161322	0.632036	0.884099	1.75757	0.841335
maker-superscaffold6-snap-gene-84.31-mRNA-1	conserved hypothetical protein	-0.826298	-0.241918	-0.826298	-0.335883	0.149455	0.324656	0.248664	0.647843	-0.176926	-0.159748	-0.830676	-0.155897	-0.520195	-0.429076	-0.319176	-0.535838	1.12502	1.20612	0.226919	1.42925
maker-scaffold3_965-snap-gene-0.3-mRNA-1	probable lrr receptor-like serine threonine-protein kinase at3g47570-like	-1.23501	-1.07288	-1.23501	-1.17807	1.03313	1.13545	1.02047	0.93271	0.00238529	-0.403537	-0.319263	-0.0442674	-1.02645	0.0207426	-0.603725	-0.680734	0.883101	1.06484	0.787902	0.918243
snap_masked-superscaffold9-processed-gene-33.6-mRNA-1	pectinesterase 3	-0.294285	-0.242597	-0.294285	-0.229039	-0.280234	-0.307177	-0.18197	-0.0877482	0.0721309	-0.0267649	-0.0700598	-0.0623888	-0.163096	-0.160754	-0.123789	-0.0547583	0.613632	0.569879	0.769734	0.55357
maker-scaffold3_937-snap-gene-2.29-mRNA-1	wall-associated receptor kinase 2-like isoform 3	0.156535	0.496716	0.156535	0.270609	-0.160345	-0.360741	-0.154163	-0.200976	-0.733994	-0.592974	-0.493364	-0.729698	-0.497533	-0.156633	-0.277303	-0.451827	0.82721	1.16497	0.814658	0.922323
maker-superscaffold28-snap-gene-51.24-mRNA-1	aldehyde dehydrogenase family 2 member mitochondrial	-1.07979	-1.09902	-1.07979	-1.29379	0.644553	-0.615106	0.668676	0.412913	0.289781	0.226092	-0.0976104	-0.196628	-0.0248541	0.0354506	-0.086186	-0.272414	0.659671	0.545399	1.86585	0.496803
maker-superscaffold1-snap-gene-15.36-mRNA-1	ethylene-responsive transcription factor erf073	-0.592788	-0.760476	-0.592788	-0.855634	-0.591375	0.46878	-0.156586	-0.156238	-0.304995	0.155068	-0.22614	-0.125241	-0.00813924	-0.136873	-0.000618661	-0.123878	0.66399	1.13458	1.93842	0.270933
maker-scaffold3_965-snap-gene-0.5-mRNA-1	probable leucine-rich repeat receptor-like protein kinase at1g35710-like	-1.66173	-1.56358	-1.66173	-1.68024	0.969534	1.5466	1.09517	1.0827	-0.223387	-0.425803	-0.0931181	-0.0928485	-0.549822	0.107425	-0.645821	-0.286418	1.05863	1.00246	1.20549	0.816484
maker-superscaffold2-snap-gene-53.16-mRNA-1	proton-dependent oligopeptide transport family protein	-0.0945152	-0.222809	-0.0945152	-0.153794	-0.190003	-0.0670594	-0.0337748	-0.194239	-0.175968	-0.0136673	-0.156547	-0.105114	-0.148303	-0.0024787	-0.164839	-0.0287216	0.422432	0.404798	0.742144	0.276973
snap_masked-superscaffold17-processed-gene-25.5-mRNA-1	pentatricopeptide repeat-containing protein at3g49240-like	-1.47815	-1.40367	-1.47815	-1.2235	-0.221953	-0.251972	0.112353	0.215318	0.347751	0.557921	0.288828	0.32841	0.818093	0.476085	0.618149	0.598924	0.199279	0.373241	0.765125	0.357908
maker-superscaffold43-snap-gene-11.20-mRNA-1	heavy-metal-associated domain-containing family protein	-0.889796	-1.22093	-0.889796	-1.0613	-0.186008	-1.10589	0.0612152	-0.105229	0.132395	0.360664	0.717922	-0.343576	-0.0645314	0.0800742	-0.274571	-0.520488	1.44674	0.874321	2.01847	0.970319
snap_masked-superscaffold15-processed-gene-98.7-mRNA-1	glutamate receptor -like	-0.0111627	-0.024606	-0.0111627	-0.110612	0.0225017	-0.127654	-0.0822213	-0.242911	-0.0796678	-0.242911	-0.217426	-0.217426	-0.154273	-0.0860599	-0.0394156	-0.150248	0.452906	0.257739	0.674794	0.389817
maker-superscaffold17-snap-gene-40.24-mRNA-1	purine permease 3	-0.354952	-0.432403	-0.354952	-0.579992	-0.379973	-0.320635	-0.423011	-0.441856	-0.244214	-0.301386	-0.289959	-0.434498	0.198581	-0.172513	0.276868	0.00419677	0.791185	1.08065	1.70386	0.674998
maker-scaffold3_189-snap-gene-0.29-mRNA-1	probable lrr receptor-like serine threonine-protein kinase at3g47570-like	-1.64665	-1.21006	-1.64665	-1.55175	0.749165	1.2863	0.815564	0.817047	-0.192058	-0.420178	-0.230592	-0.287207	-0.526623	-0.00263159	-0.678678	-0.42762	1.26391	1.54312	1.24435	1.10126
maker-scaffold3_172-snap-gene-0.20-mRNA-1	g-type lectin s-receptor-like serine threonine-protein kinase sd2-5-like	0.330868	-0.0488837	0.330868	-0.187886	-0.373118	-0.373118	-0.104085	-0.373118	-0.20962	-0.0768077	-0.373118	-0.373118	-0.0604531	0.0789499	-0.246145	-0.0627782	0.546031	0.279483	0.852774	0.443277
maker-superscaffold6-snap-gene-22.29-mRNA-1	PREDICTED: uncharacterized protein LOC100254720	-0.655182	-0.247611	-0.655182	-1.16248	0.486089	1.87613	0.101229	0.125068	0.0431832	-1.09863	-0.899611	-0.784393	-0.748197	-0.709384	-1.15946	-1.22849	1.48689	2.07965	1.81846	1.3319
maker-superscaffold12-snap-gene-81.16-mRNA-1	PREDICTED: uncharacterized protein LOC102579625	-1.4449	-1.87787	-1.4449	-1.88414	0.690338	-0.506994	0.437118	0.216517	0.725133	0.416153	-0.0559323	-0.272805	0.529056	0.25001	0.408455	0.0229412	0.760124	0.924134	1.77749	0.330078
maker-superscaffold12-snap-gene-27.18-mRNA-1	lob domain-containing protein 41-like	-0.857507	-1.55573	-0.857507	-1.82901	0.663741	-0.1555	0.450285	0.272369	0.671621	0.304241	0.107379	-0.0777253	0.0236521	0.159075	0.0860311	-0.221671	0.425199	0.664405	1.40623	0.320422
maker-scaffold3_609-snap-gene-12.22-mRNA-1	chaperonin 60 subunit beta chloroplastic-like	-1.89107	-1.58042	-1.89107	-1.55059	0.138121	-0.574548	0.155537	0.0459046	0.320858	0.147454	0.189274	0.0142752	0.520906	0.37092	0.478246	0.445159	1.18141	1.0116	1.54616	0.921863
maker-superscaffold5-snap-gene-21.29-mRNA-1	leucine-rich repeat transmembrane protein	-0.233882	0.435807	-0.233882	0.322985	-0.186301	-0.990104	-0.704681	-0.562108	-0.00580985	0.0521279	0.00427756	-0.135802	-0.731214	-0.649869	-0.400077	-0.320871	1.00889	1.27746	1.26224	0.790804
maker-superscaffold15-snap-gene-69.33-mRNA-1	transcription factor bhlh19	-0.321172	0.184577	-0.321172	-0.0465945	-0.709098	-0.759293	-0.209179	-0.479519	0.355747	0.0144309	-0.101655	0.0710655	-0.345675	-0.245288	0.0988834	0.188113	0.656453	0.847076	0.512981	0.609318
maker-superscaffold8-snap-gene-22.22-mRNA-1	glycosyltransferase family 61 protein	0.460901	-0.191304	0.460901	-0.242232	-0.621693	-0.478932	-0.525263	-0.589757	-0.412522	-0.352971	-0.54945	-0.423242	-0.386468	0.148137	-0.474637	-0.603759	0.501581	0.978073	2.8657	0.436935
maker-superscaffold6-snap-gene-62.33-mRNA-1	pentatricopeptide repeat-containing protein chloroplastic-like	-1.83722	-1.68493	-1.83722	-1.59446	0.329094	-0.705585	0.449381	0.405323	0.211222	0.504799	0.167819	0.112324	0.317607	0.18978	0.443785	0.238081	0.913492	0.816521	1.67876	0.88141
maker-superscaffold13-snap-gene-95.36-mRNA-1	cytochrome p450 family protein	0.707792	-0.22698	0.707792	-0.143967	-0.337615	-0.44731	-0.44731	-0.44731	-0.0132819	-0.0445874	-0.173495	-0.245676	-0.209746	-0.326958	-0.204859	0.0422334	0.407883	0.62308	0.146283	0.63403
maker-superscaffold18-snap-gene-40.29-mRNA-1	PREDICTED: uncharacterized protein LOC101247619	-1.6298	-2.42646	-1.6298	-1.96254	1.06586	-0.780554	0.737177	0.510396	0.383249	0.315803	0.0929234	-0.187002	0.598795	0.225954	0.372572	0.294015	1.07112	0.618494	2.00179	0.32801
maker-superscaffold12-snap-gene-81.17-mRNA-1	---NA---	-1.69581	-2.12956	-1.69581	-1.82731	0.633435	-0.33273	0.548926	0.261343	0.721426	0.444651	0.00687544	-0.185167	0.883551	0.247382	0.495086	-0.00443905	1.0769	0.484165	1.80193	0.265151
maker-superscaffold6-snap-gene-33.26-mRNA-1	probable receptor-like protein kinase at1g11050-like	-0.527182	-0.419096	-0.527182	-0.287242	-0.467885	-0.363999	-0.151778	-0.324014	0.144254	0.15922	0.0926659	-0.0677505	-0.183228	0.198643	0.105737	-0.100214	0.445446	0.976505	0.88612	0.410979
maker-superscaffold29-snap-gene-20.22-mRNA-1	calcium-transporting atpase plasma membrane-type-like	-0.768102	0.114618	-0.768102	-0.595651	-0.573609	0.142727	-0.0492264	0.190345	-0.194563	-0.0984459	-0.426287	-0.270697	-0.670236	-0.388191	-0.0471541	-0.160562	1.08217	1.3005	1.19385	0.986617
maker-superscaffold21-snap-gene-20.27-mRNA-1	acidic endochitinase-like	-1.02029	-0.91992	-1.02029	-0.965089	-0.267777	-0.209589	-0.185289	-0.296829	0.263308	-0.131117	0.0764301	-0.231135	-0.168303	-0.213158	-0.504154	-0.15066	1.5933	1.67907	1.39763	1.27386
maker-superscaffold21-snap-gene-11.36-mRNA-1	cysteine-rich receptor-like protein kinase 25-like isoform 1	-0.460916	-0.524681	-0.460916	-0.711008	0.203519	0.234476	0.312404	0.125513	-0.281524	-0.196626	-0.202133	-0.285041	-0.940042	-0.729649	-0.848623	-0.900594	1.37154	1.49367	1.48892	1.31171
maker-superscaffold9-snap-gene-50.25-mRNA-1	N/A	-0.680938	-0.788853	-0.680938	-0.796415	-0.151346	0.413858	-0.347657	-0.245056	0.0868887	-0.13962	-0.0575012	0.0306104	0.063805	0.107874	0.00660087	0.0945018	0.822092	1.10324	0.878811	0.280047
maker-superscaffold15-snap-gene-98.42-mRNA-1	glutamate receptor -like	0.0288706	0.258552	0.0288706	0.0146262	-0.0633763	-0.470552	-0.228874	-0.582838	-0.299079	-0.818633	-0.88095	-0.916111	-0.411658	-0.164743	-0.306058	-0.595132	1.06177	1.17609	2.34635	0.82287
snap_masked-scaffold3_873-processed-gene-3.38-mRNA-1	fasciclin-like arabinogalactan protein 3-like	0.0627042	-0.148673	0.0627042	-0.0771535	-0.509349	-0.552119	-0.626022	-0.486223	-0.151469	-0.175456	-0.32052	-0.191192	0.0596853	0.235842	-0.0771535	-0.0449536	0.608127	0.462127	1.04633	0.822765
maker-superscaffold1-snap-gene-45.28-mRNA-1	rpm1 interacting protein	-0.229227	-0.0508126	-0.229227	-0.149823	-0.145886	-0.0604134	-0.571709	-0.624411	-0.370902	-0.389398	-0.389398	-0.512731	-0.382897	-0.359917	-0.753831	-0.493595	1.12173	1.63643	2.04941	0.906609
snap_masked-superscaffold18-processed-gene-32.10-mRNA-1	non-symbiotic hemoglobin 2	-0.241853	-0.160513	-0.241853	-0.241853	-0.241853	-0.241853	-0.241853	0.0509289	0.0307676	-0.155069	0.271132	-0.0515541	-0.241853	-0.241853	-0.156428	0.023584	0.745104	0.644892	-0.241853	0.933831
maker-superscaffold21-snap-gene-46.26-mRNA-1	f-box fbd lrr-repeat protein at5g53840-like	-1.06859	-1.60679	-1.06859	-1.09017	0.336538	0.515255	0.358281	0.344688	0.27737	-0.442346	-0.221834	-0.411593	0.0839476	0.290392	-0.156696	0.0559726	1.07832	0.924811	1.15289	0.64815
snap_masked-superscaffold17-processed-gene-100.8-mRNA-1	predicted protein	-1.15916	-1.54644	-1.15916	-1.07808	-0.339079	0.222714	0.359278	-0.106005	0.0452523	-0.325429	-0.118375	0.202441	0.487038	0.96776	0.4314	0.667762	0.860715	0.311542	0.888637	0.38718
maker-scaffold3_855-snap-gene-3.24-mRNA-1	stearoyl-acp desaturase	-1.30387	-1.01983	-1.30387	-1.01597	-0.479321	-0.0971884	-0.567614	-0.0555138	-0.32162	0.0700171	-0.152753	-0.130687	0.0672925	0.0126349	0.594762	0.117762	1.26156	1.58987	0.991952	1.74241
maker-superscaffold18-snap-gene-19.20-mRNA-1	lob domain-containing protein 11-like	0.568024	0.0611315	0.568024	-0.262622	-0.537115	-0.185941	-0.331585	-0.294939	-0.144338	-0.25579	-0.43326	-0.352083	-0.300787	-0.332783	-0.344815	-0.358168	0.736808	1.01574	0.658805	0.525694
maker-scaffold3_609-snap-gene-50.21-mRNA-1	probable wrky transcription factor 12-like	-0.606651	-0.0177069	-0.606651	-0.474159	-0.317145	-0.167591	-0.157917	-0.684056	0.0724668	-0.463287	-0.638094	-0.339834	-0.0304883	-0.288077	-0.0498753	-0.33884	1.23948	1.20309	1.9118	0.753524
maker-superscaffold7-snap-gene-41.25-mRNA-1	cytokinin oxidase dehydrogenase-like 5 precursor	-0.373272	-0.212532	-0.373272	0.0489417	-0.182426	0.543265	-0.220746	-0.347347	0.0846132	-0.267385	-0.23019	-0.324406	0.0941046	-0.294375	0.019357	-0.226641	0.714883	0.854343	0.521623	0.17146
snap_masked-superscaffold3-processed-gene-5.2-mRNA-1	mate efflux family protein chloroplastic-like	-0.0280048	-0.512369	-0.0280048	-1.03629	0.380969	0.436783	-0.041646	-0.750677	0.0909193	-0.297191	-0.823602	-0.927682	-1.11938	-0.981537	-0.441469	-0.779208	1.94142	1.21482	2.89111	0.811044
maker-superscaffold2-snap-gene-14.14-mRNA-1	mtd1 family protein	-1.50315	-1.44626	-1.50315	-1.35357	0.0916579	-1.41496	-0.178423	-0.537501	0.43581	0.359453	-0.0674772	-0.462173	0.350372	0.334342	0.324985	0.274392	1.26137	1.60799	2.73234	0.693953
maker-superscaffold13-snap-gene-93.31-mRNA-1	hypothetical protein CARUB_v10019032mg	-1.88645	-1.10558	-1.88645	-0.754722	1.31032	-0.637318	1.29245	0.966949	1.25123	-0.221181	-0.112059	-0.263001	0.698077	0.223032	-0.0985557	0.14187	-0.409123	-0.00262131	1.80951	-0.31638
maker-superscaffold21-snap-gene-15.29-mRNA-1	beta-galactosidase 8-like	-0.582226	-0.829986	-0.582226	-0.693404	-0.0984719	-0.22386	-0.179673	-0.158077	-0.245699	-0.725347	-0.395902	-0.500496	-0.246278	0.262354	0.201219	0.189846	1.35163	1.30923	1.18484	0.962533
snap_masked-superscaffold40-processed-gene-8.14-mRNA-1	fatty acid 2-hydroxylase 1-like isoform x2	-1.12857	-1.48315	-1.12857	-1.42969	-0.445607	-0.853643	-0.380964	-0.218529	-0.249439	0.119569	-0.206706	-0.212426	0.67917	0.289589	0.194438	0.382651	1.31827	1.53947	1.90995	1.30419
maker-superscaffold1-snap-gene-32.34-mRNA-1	lysine histidine transporter 1-like	0.0040651	0.648742	0.0040651	0.350145	-0.349121	-0.504177	-0.52953	-0.735769	-0.353397	-0.397505	-0.281203	-0.507577	-0.778668	-0.44561	-0.46531	-0.343641	1.10726	0.900379	1.8893	0.787551
maker-superscaffold13-snap-gene-12.17-mRNA-1	rna polymerase ii c-terminal domain phosphatase-like 4-like	-0.0783899	-0.209384	-0.0783899	0.166821	-0.0186125	-0.350926	-0.358573	0.0133377	-0.0889514	-0.324477	-0.161781	-0.218632	-0.0277275	-0.101728	-0.183121	-0.315767	0.884302	0.549084	0.593354	0.309561
maker-superscaffold4-snap-gene-45.27-mRNA-1	PREDICTED: uncharacterized protein LOC101265893	-1.70215	-1.91706	-1.70215	-1.9226	0.573234	-0.313292	0.338429	0.192316	0.392775	0.372624	0.228649	0.0861254	0.631796	0.332815	0.476788	0.319333	0.947004	0.562807	1.59497	0.507593
snap_masked-superscaffold13-processed-gene-42.22-mRNA-1	hypothetical protein PRUPE_ppa016240mg, partial	0.258785	-0.298547	0.258785	-0.445202	-0.247336	0.0463947	-0.445202	-0.331501	-0.0958366	-0.111778	-0.314271	-0.327507	-0.445202	-0.390006	-0.266328	-0.338184	1.1782	1.33006	0.270252	0.714427
maker-scaffold3_609-snap-gene-42.26-mRNA-1	PREDICTED: vignain-like	-0.11678	0.473468	-0.11678	0.341482	-0.361921	-0.667356	-0.632327	-0.303063	0.01127	-0.359234	-0.241555	-0.254814	-0.135819	-0.0145742	0.0291577	-0.194489	0.241749	0.584648	1.45526	0.261673
snap_masked-superscaffold7-processed-gene-16.0-mRNA-1	histone h2a 12 isoform 1	-1.15854	-2.01307	-1.15854	-1.88546	0.359629	-0.427555	0.248199	0.0787666	0.462123	0.05513	-0.104894	-0.291146	0.642546	0.473103	0.547793	0.101574	1.06245	0.899206	1.67543	0.433254
maker-superscaffold4-snap-gene-20.36-mRNA-1	cytokinin riboside 5 -monophosphate phosphoribohydrolase log1-like	-1.52772	-0.500978	-1.52772	-0.752183	-0.111986	0.222586	-0.718683	-0.995632	0.44242	0.603422	-0.0454	-0.033677	0.744334	-0.509684	0.724674	0.201966	1.28441	1.09768	0.682587	0.719586
snap_masked-superscaffold17-processed-gene-30.6-mRNA-1	probable lrr receptor-like serine threonine-protein kinase at1g07650-like	-0.48847	-0.149964	-0.48847	-0.284565	-0.224494	0.0665098	-0.138832	-0.299362	-0.0506515	-0.162309	-0.233939	-0.35238	-0.218622	-0.138832	-0.190765	-0.0801598	1.02653	1.41738	0.291373	0.700019
snap_masked-superscaffold13-processed-gene-74.8-mRNA-1	PREDICTED: uncharacterized protein At4g06744-like, partial	-1.66845	-1.26749	-1.66845	-1.41469	0.485255	-1.15866	0.754301	0.639691	-0.535825	0.204378	0.266256	-0.239194	0.00917199	0.181232	0.138001	0.362189	0.774185	1.16314	1.67968	1.29528
maker-scaffold3_45-snap-gene-0.14-mRNA-1	hypothetical protein PRUPE_ppa019573mg	-0.309542	-0.593008	-0.309542	-0.525998	-0.717085	-0.294592	-0.145473	-0.381764	0.361704	-0.481935	-0.415735	-0.381764	0.91285	-0.348575	-0.394659	0.0640481	1.17226	2.27855	0.0998488	0.410417
maker-superscaffold17-snap-gene-79.47-mRNA-1	PREDICTED: citrate-binding protein-like	-0.287132	-0.287132	-0.287132	0.198295	0.884075	0.841161	-0.287132	-0.287132	-0.287132	0.0336415	-0.287132	-0.287132	-0.287132	-0.287132	-0.287132	-0.287132	0.262784	0.795571	-0.287132	0.71719
maker-superscaffold1-snap-gene-57.29-mRNA-1	s-adenosyl-l-methionine-dependent methyltransferases superfamily protein isoform 2	-0.957603	-1.78015	-0.957603	-1.49925	-0.532636	-0.798744	-0.259978	-0.70049	-0.192763	-0.0998964	-0.111317	-0.214767	1.16043	1.06875	0.838914	0.867741	1.19632	0.923871	1.54532	0.503852
maker-superscaffold23-snap-gene-27.15-mRNA-1	gibberellin 20 oxidase 3	-0.783296	-0.758194	-0.783296	-0.723162	0.264643	-1.41784	-0.0544558	-0.588753	0.459124	0.0796755	0.239627	-0.0884668	-0.577731	-0.776349	-0.428201	-0.904746	1.60095	1.31829	2.91734	1.00485
maker-superscaffold28-snap-gene-32.23-mRNA-1	glutathione s-transferase f11-like	-0.652023	-1.00591	-0.652023	-0.713129	0.940446	-0.823219	0.455618	0.700288	-0.239528	-0.615243	-0.721397	-0.57509	0.536099	1.32866	0.726141	-0.129345	0.392439	0.22675	0.94903	-0.128559
maker-superscaffold15-snap-gene-104.35-mRNA-1	trihelix transcription factor gt-3b-like	-0.00434293	-0.154109	-0.00434293	-0.287672	-0.239436	0.650425	-0.0186389	-0.287672	0.710162	-0.131923	-0.120314	-0.287672	-0.19953	-0.220033	-0.160699	-0.273317	0.3145	0.445248	0.0400153	0.229352
maker-scaffold3_1015-snap-gene-9.25-mRNA-1	sodium calcium exchanger family protein calcium-binding ef hand family protein isoform 1	-1.23397	-1.19443	-1.23397	-1.191	-0.194816	0.593841	0.28121	0.207448	0.556384	0.137934	-0.202678	-0.140396	0.379269	-0.00547342	0.265728	-0.15688	0.632831	1.28361	1.15911	0.0562485
maker-scaffold3_440-snap-gene-0.10-mRNA-1	receptor-like protein 12-like	-0.120992	0.150915	-0.120992	-0.293912	-0.768997	-0.215145	-0.56611	-0.476216	-0.394932	-0.768997	-0.472687	-0.639385	0.135583	-0.13394	-0.276375	0.41877	0.663962	1.47802	1.27784	1.12359
snap_masked-superscaffold25-processed-gene-4.19-mRNA-1	probable wrky transcription factor 40-like	0.167193	0.116339	0.167193	-0.353363	-0.00842161	0.0230419	-0.29713	-0.500018	0.150746	-0.26613	-0.226204	-0.370405	-0.04795	-0.232183	-0.428256	-0.500018	0.453061	1.98901	0.327801	-0.164306
maker-superscaffold13-snap-gene-97.38-mRNA-1	calmodulin binding	0.117975	0.340012	0.117975	0.104229	-0.302878	-0.501601	-0.536413	-0.755873	0.0081867	-0.60558	-0.49113	-0.350267	-0.0381799	-0.340835	-0.142326	-0.404616	0.808816	1.0112	1.31717	0.64413
maker-superscaffold17-snap-gene-31.21-mRNA-1	PREDICTED: uncharacterized protein LOC102589324	-1.27724	-1.38458	-1.27724	-1.40139	0.0322701	1.15099	0.0120981	0.0324787	0.417076	0.307632	-0.0619248	0.0684334	0.47817	-0.105453	0.262274	0.0401776	0.530591	0.675241	0.997477	0.502926
maker-superscaffold13-snap-gene-78.26-mRNA-1	patatin group a-3-like	-0.647033	-0.782817	-0.647033	-0.869807	-0.385528	2.4442	-0.539872	-0.637887	1.28186	0.381919	-0.681854	-0.706739	0.515995	-0.745504	-0.549486	-0.760314	0.445145	1.87643	0.531785	0.476538
maker-superscaffold1-snap-gene-62.2-mRNA-1	N/A	0.112646	0.0381895	0.112646	0.00994606	0.545087	0.269515	0.717714	0.188529	0.32393	0.391506	0.170827	0.264438	1.25938	1.25602	1.02311	1.18315	1.18173	1.13942	1.50229	1.14053
maker-superscaffold11-snap-gene-26.21-mRNA-1	isoflavone 2 -hydroxylase-like	-0.515436	-0.224979	-0.515436	-0.308636	-0.36291	2.26285	-0.265101	-0.172473	0.182284	-0.528575	-0.452728	-0.46657	0.0480031	-0.105968	-0.6283	-0.0912717	0.654634	0.898947	0.299931	0.291732
maker-scaffold3_609-snap-gene-40.28-mRNA-1	octicosapeptide phox bem1p family protein isoform 1	-0.465705	-0.374306	-0.465705	-0.472125	-0.0346325	-1.1264	0.0265466	-0.316179	-0.186913	-0.872262	-0.995701	-1.46984	-0.315103	0.332704	-0.279071	-0.724186	1.36519	1.7513	3.24126	1.38112
maker-superscaffold8-snap-gene-48.29-mRNA-1	probable lrr receptor-like serine threonine-protein kinase at1g56140-like	-0.994051	-0.334454	-0.994051	-0.602309	-0.222937	-0.424723	0.195513	0.170682	-0.674544	-1.10163	-0.587895	-0.275517	-0.447609	0.215076	0.0882195	-0.131252	1.64822	1.37061	1.59091	1.51175
maker-superscaffold17-snap-gene-100.46-mRNA-1	pseudo-response regulator 6-like protein	-0.694264	-0.0676434	-0.694264	-0.156985	-0.233568	-0.309699	-0.195863	0.0329268	-0.222375	-0.19915	-0.340829	-0.221818	-0.22908	-0.111881	-0.610171	-0.412792	1.20363	1.43011	0.917761	1.11596
snap_masked-superscaffold6-processed-gene-135.17-mRNA-1	tropinone reductase homolog	0.104134	0.162117	0.104134	0.00646654	-0.238421	-0.238421	-0.238421	-0.238421	-0.00575976	0.00889941	-0.158445	-0.108808	-0.122056	-0.00575976	-0.0595466	-0.106173	0.54231	0.321316	-0.0582727	0.329125
maker-scaffold3_189-snap-gene-0.23-mRNA-1	probable lrr receptor-like serine threonine-protein kinase at3g47570-like	-0.252889	-0.606841	-0.252889	-0.727766	0.351481	0.136634	-0.0090476	-0.0577645	-0.551141	-0.760994	-0.719904	-0.744949	-0.478594	-0.37928	-0.547658	-0.497512	1.57245	1.6287	1.55366	1.34431
maker-superscaffold6-snap-gene-15.30-mRNA-1	recq helicase l1	-0.480181	-0.683531	-0.480181	-0.522495	-0.611041	-0.242021	-0.718806	-0.137552	0.0978151	0.0497131	0.347117	0.442097	0.0219636	-0.362067	-0.0228906	0.169019	1.14894	0.757979	-0.0880233	1.31414
maker-superscaffold28-snap-gene-57.16-mRNA-1	u-box domain-containing protein 15-like	1.00708	1.37691	1.00708	0.581074	-0.390065	-0.363487	-0.31729	-0.368074	-0.172847	-0.228067	-0.262883	-0.216646	-0.538574	-0.406487	-0.311756	-0.341895	0.635367	0.692105	1.12887	0.48959
maker-superscaffold21-snap-gene-58.31-mRNA-1	PREDICTED: uncharacterized protein LOC101252159	-1.68241	-1.53312	-1.68241	-1.57883	0.0125088	-0.571281	0.00107216	-0.0466501	0.476623	0.511655	0.455583	-0.0279226	0.299577	-0.116376	0.464183	0.336713	1.41231	1.34632	0.823019	1.09946
snap_masked-superscaffold13-processed-gene-28.10-mRNA-1	lateral organ boundaries domain family protein	0.267727	0.266541	0.267727	-0.624906	-0.707196	-0.417477	-1.08315	-0.491143	0.112647	-0.171491	0.284233	-0.078616	-0.471216	0.060668	-0.00228067	-0.0205064	1.04668	1.27207	-0.206753	0.696435
maker-superscaffold21-snap-gene-25.21-mRNA-1	laccase diphenol oxidase family protein	-0.233144	0.111571	-0.233144	-0.0924039	-0.266525	-0.0888166	0.404098	0.214843	-0.128776	-0.0522609	-0.110475	-0.147312	-0.111688	-0.241085	-0.168612	-0.191512	0.324727	0.21581	0.121927	0.672779
maker-superscaffold9-snap-gene-36.10-mRNA-1	N/A	-0.646405	-1.17223	-0.646405	-0.948441	0.269672	-1.32911	0.85573	0.0991113	-0.377458	-0.313348	-1.24982	-1.39964	1.12364	0.57082	0.531959	0.0987748	0.994085	0.965204	1.31108	1.26278
maker-superscaffold16-snap-gene-11.10-mRNA-1	snf1-related protein kinase regulatory subunit gamma-1-like	-1.01021	-0.985193	-1.01021	-1.09206	-0.181112	-0.607391	-0.374187	-0.2208	0.377792	0.58721	0.358819	0.220802	0.129648	0.220044	-0.0195363	-0.183937	0.573731	0.960466	2.03656	0.219561
maker-superscaffold21-snap-gene-42.34-mRNA-1	gdsl esterase lipase exl1-like	-0.287234	-0.324358	-0.287234	-0.676951	-0.212567	0.180353	-0.530743	0.00166652	0.369756	-0.167406	0.00371048	0.0663303	-0.183595	-0.324358	-0.0589042	-0.203107	1.30355	1.25432	-0.561642	0.638414
snap_masked-superscaffold12-processed-gene-57.3-mRNA-1	callose synthase 5-like	0.192599	0.0853027	0.192599	0.232897	-0.0994554	-0.113166	-0.0903866	-0.0776359	-0.514746	-0.505675	-0.614137	-0.509699	-0.331737	-0.392673	-0.330847	-0.310521	0.725874	0.870284	0.807385	0.78374
maker-scaffold3_72-snap-gene-0.7-mRNA-1	probable lrr receptor-like serine threonine-protein kinase at3g47570-like	-0.699169	-0.699169	-0.699169	-0.670599	0.5081	0.890116	0.154428	0.288516	0.0101221	-0.503821	-0.448207	-0.362314	-0.258748	0.607677	-0.23764	-0.161127	0.547544	0.869836	0.876628	-0.0130042
snap_masked-superscaffold17-processed-gene-29.5-mRNA-1	nac transcription factor 29-like isoform x2	-0.621329	-1.01214	-0.621329	-0.982345	0.1629	2.54376	-0.00369621	-0.187462	0.890126	-0.505677	-0.0285356	-0.0235492	-0.258307	-0.331442	-0.618104	-0.77859	0.386958	0.744294	0.990682	0.253781
maker-superscaffold3-snap-gene-10.29-mRNA-1	probable wrky transcription factor 48	-0.343026	0.435895	-0.343026	-0.0290035	-0.7243	0.587323	-0.598983	-0.673851	0.166413	-0.222102	0.103447	-0.0305897	-0.580277	-0.312796	-0.507787	-0.537926	0.7135	1.12141	1.37878	0.396893
maker-superscaffold6-snap-gene-51.22-mRNA-1	vesicle transport protein got1b-like isoform x2	-0.741628	-0.741628	-0.741628	-0.196648	-0.0554637	-0.00523965	-0.566583	-0.412792	-0.251058	-0.532487	-0.434783	-0.0789668	-0.235737	0.428938	-0.044744	0.127059	1.22517	0.944536	1.17599	1.13769
maker-superscaffold29-snap-gene-24.30-mRNA-1	phospholipase a1- chloroplastic-like	-0.182727	-0.182727	-0.182727	-0.182727	-0.182727	-0.182727	-0.182727	-0.182727	-0.182727	-0.182727	0.0214137	-0.182727	-0.182727	-0.182727	-0.182727	-0.115088	0.527446	0.805685	0.431747	0.886975
maker-superscaffold21-snap-gene-47.35-mRNA-1	dna ligase 1-like	-0.395869	-0.314026	-0.395869	-0.234362	-0.583393	-0.419592	-0.212386	-0.335243	0.0636751	-0.260055	0.0160692	-0.0692428	-0.142152	0.122785	-0.209118	-0.0506018	1.08202	0.890708	0.865617	0.581037
maker-superscaffold1-snap-gene-79.22-mRNA-1	Uncharacterized protein isoform 1	-1.98483	-1.74617	-1.98483	-2.02	0.882192	-1.29878	0.756733	0.404986	0.112718	0.320792	-0.143192	-0.408503	0.685029	0.508393	0.380119	-0.00315354	1.09523	1.03816	2.61096	0.79415
maker-superscaffold6-snap-gene-47.37-mRNA-1	probable glutathione s-transferase-like	-0.780035	-1.64014	-0.780035	-1.4163	0.736678	0.134116	0.457871	0.0294796	0.318274	-0.360755	-0.461137	-0.272136	0.195666	0.0627008	-0.132283	-0.343107	0.986129	0.993162	1.92228	0.349573
snap_masked-superscaffold14-processed-gene-19.11-mRNA-1	cationic amino acid	-0.334426	-0.334426	-0.334426	-0.239515	0.236037	-0.0618059	-0.186468	-0.00558986	-0.170928	-0.164501	-0.334426	0.0239699	-0.110386	-0.114096	-0.168354	0.00926575	1.07374	0.957766	0.237978	0.0205899
snap_masked-superscaffold12-processed-gene-80.0-mRNA-1	PREDICTED: uncharacterized protein At1g15400-like	-0.263966	-0.998005	-0.263966	-0.917835	0.579934	1.1508	-0.024272	-0.0723946	1.35881	-0.231843	-0.223274	-0.225484	-0.895025	-0.557856	-1.12621	-1.62741	0.847344	0.692433	2.61737	0.180852
maker-superscaffold6-snap-gene-65.31-mRNA-1	cytochrome p450 76c4-like	-1.04517	-0.921082	-1.04517	-0.921362	0.292672	-0.679795	-0.255168	-0.0890202	0.0918379	0.214796	-0.0253807	0.0586807	-0.0723415	-0.379084	0.00944898	-0.0779315	0.983443	1.24918	1.78388	0.827558
maker-scaffold3_197-snap-gene-0.15-mRNA-1	wd repeat-containing protein	-0.645477	-0.75527	-0.645477	-0.665911	0.287866	0.638583	0.862353	0.626694	-0.303822	-0.127917	0.325943	-0.0284806	-0.661585	-0.528604	-0.764518	-0.241158	0.415167	0.703323	0.662933	0.845355
snap_masked-superscaffold17-processed-gene-71.2-mRNA-1	hypothetical protein POPTR_0005s21310g	-0.501051	-1.0233	-0.501051	-0.864237	-0.050104	-0.751446	-0.152864	-0.507227	0.144456	0.210674	-0.0505549	-0.420165	0.679721	0.798143	0.236408	0.170613	-0.0379823	0.327367	2.04845	0.244149
snap_masked-superscaffold4-processed-gene-25.15-mRNA-1	serine carboxypeptidase-like 49-like	0.117624	-0.124226	0.117624	-0.305785	-0.176002	-0.0477488	-0.861835	0.171588	-0.753311	-0.283328	-0.278305	-0.463804	-0.131972	0.0739612	0.101198	-0.241528	1.28112	0.839595	-0.103771	1.0689
maker-superscaffold9-snap-gene-48.17-mRNA-1	subtilisin-like protease-like	0.0971255	-0.34055	0.0971255	-0.373689	-0.518394	-0.433581	-0.59728	-0.529022	-0.0967542	-0.346412	-0.270885	-0.284326	-0.379688	-0.295624	-0.449897	-0.523698	1.04747	1.16257	2.30139	0.734123
maker-superscaffold18-snap-gene-32.22-mRNA-1	non-symbiotic hemoglobin 2	-1.00821	-0.92687	-1.00821	-0.913297	-0.373151	-0.548778	-0.261466	-0.219941	-0.318463	-0.264048	-0.85246	-0.508427	1.23668	1.11446	0.530329	0.00471703	1.0015	0.967421	1.91494	0.433274
maker-superscaffold13-snap-gene-89.33-mRNA-1	pentatricopeptide repeat-containing protein at3g28640-like	-1.22998	-1.08431	-1.22998	-1.16133	-0.36783	-0.409821	-0.0401892	0.0995261	0.279209	0.412868	0.289301	0.178191	0.539937	0.524808	0.354518	0.640846	0.439193	0.510572	0.850855	0.403608
maker-superscaffold13-snap-gene-11.27-mRNA-1	aldehyde dehydrogenase family 3 member h1-like	-1.15475	-1.30705	-1.15475	-1.19591	-0.497869	0.469628	-0.167494	0.0106553	-0.157048	0.0973932	-0.0599883	-0.0963849	0.608562	0.304329	0.593003	0.351862	0.932001	0.48175	1.23315	0.708907
maker-superscaffold13-snap-gene-90.43-mRNA-1	e2f transcription factor-like e2fe	-0.765381	-0.741048	-0.765381	-0.816832	0.824091	0.767371	0.612228	1.04014	-0.294838	-0.635188	-0.136532	-0.438992	-0.567207	-0.830944	-0.824443	-0.789759	1.05359	1.17346	1.11059	1.02508
snap_masked-superscaffold17-processed-gene-43.1-mRNA-1	dna-binding protein escarola-like	0.389322	0.233606	0.389322	-0.696617	-0.639196	-0.0248598	-0.550347	-0.450483	0.218515	-0.196282	-0.335713	-0.0744478	-0.455085	-0.327252	-0.118482	-0.672302	0.848754	1.26367	0.758722	0.439151
maker-superscaffold8-snap-gene-67.30-mRNA-1	beta-galactosidase 7-like	-0.342002	-0.388956	-0.342002	-0.45594	0.549051	0.257408	0.392057	0.409411	-0.470295	-0.470295	-0.470295	-0.430455	-0.470295	-0.388956	-0.470295	-0.470295	0.928055	1.02284	0.910988	0.700271
maker-superscaffold17-snap-gene-0.16-mRNA-1	peroxisomal nicotinamide adenine dinucleotide carrier-like	-1.18923	-0.948104	-1.18923	-0.904178	0.310993	-0.794426	0.151914	0.00411125	-0.0189717	-0.0317092	-0.102554	-0.331613	0.151673	0.121663	0.157758	0.11277	0.990075	0.980039	1.96309	0.565926
maker-superscaffold15-snap-gene-77.47-mRNA-1	protein srg1-like	-1.18432	-1.77277	-1.18432	-2.23641	0.693369	-0.0262083	0.522604	0.474461	0.39455	0.27238	0.127269	0.0586302	-0.061181	-0.0392543	-0.0970226	-0.139923	1.06801	0.905837	1.68448	0.539818
snap_masked-superscaffold17-processed-gene-4.8-mRNA-1	flavonoid 3 -monooxygenase	-0.871495	-1.50886	-0.871495	-1.18371	-0.0708445	0.166264	-0.19495	-0.188467	-0.314927	-0.260355	-0.745615	-1.05193	0.468285	-0.0224056	0.326911	0.0864515	1.21996	1.70702	2.28073	1.02944
maker-superscaffold4-snap-gene-52.36-mRNA-1	aluminum-activated malate transporter 2	-0.0878054	-0.305852	-0.0878054	-0.483391	0.717817	0.91592	-0.34879	-0.243232	-0.43158	-0.34879	-0.443464	-0.286458	-0.546072	0.0130353	-0.378141	-0.170322	0.976933	1.10973	-0.339877	0.768148
snap_masked-superscaffold29-processed-gene-32.3-mRNA-1	ethylene-responsive transcription factor erf098-like	-0.183701	-0.281548	-0.183701	-0.0420822	-0.17388	-0.436131	-0.295324	-0.579163	-0.396762	-0.733616	-0.299589	-0.462191	-0.338554	-0.575279	-0.58046	-0.148654	1.02809	1.09013	2.16188	1.43053
maker-superscaffold1-snap-gene-25.30-mRNA-1	aluminum-activated malate transporter 8	-0.123441	-0.393671	-0.123441	-0.352428	-0.393671	-0.334316	-0.393671	-0.279971	-0.25748	-0.210979	-0.275976	-0.289335	-0.30553	-0.247016	-0.335701	-0.24832	0.863943	1.46947	1.47659	0.754937
[truncated: 1,054 more rows]
