# Supplementary material for: Analysis of transcriptional response to heat stress in Rhazya stricta
Source: BMC Plant Biol. 2016 Nov 14;16:252. doi: 10.1186/s12870-016-0938-6 (PMC5109689; doi:10.1186/s12870-016-0938-6)
Supplement: Additional file 2: Table S2. — Fold change values of assembled transcripts of R. stricta SRA database in different clusters in the mature leaves (A5-L8) at different time points of the day (A, morning; F-H, midday & L, dusk). (XLSX 1523 kb) [file 12870_2016_938_MOESM2_ESM.xlsx]

## Sheet: All_mature
Table S2. Fold change values of assembled transcripts of R. stricta SRA database in different clusters in the mature leaves (A5-L8) at different time points of the day (A, morning; F-H, midday & L, dusk).
Cluster 10	Description	A5	A6	A7	A8	F5	F6	F7	F8	G5	G6	G7	G8	H5	H6	H7	H8	L5	L6	L7	L8
snap_masked-superscaffold28-processed-gene-37.14-mRNA-1	microtubule-associated protein	2.40333	2.32162	2.40528	2.45195	0.343764	-0.478446	-0.291352	-0.0309072	-1.72723	-1.05907	-0.781998	-0.297416	-1.15922	-1.13635	-1.06042	-0.465031	-0.711309	0.40154	-0.585661	-0.543067
maker-superscaffold12-snap-gene-25.18-mRNA-1	transcription factor bee 3-like	2.55317	3.22832	2.58001	2.4435	-1.07676	-1.05375	-1.11638	-1.12524	-0.47514	-0.71476	-0.76405	-0.782144	-0.932981	-1.29522	-0.623782	-0.730891	0.351374	-0.434671	0.0899671	-0.120581
maker-superscaffold17-snap-gene-5.38-mRNA-1	zinc finger	2.39053	2.4653	2.23954	2.11331	-0.945339	-0.811022	-0.66755	-0.657657	-0.673579	-0.442924	-0.425524	-0.893757	-0.876966	-0.997698	-0.737503	-0.99166	-0.0597074	-0.18867	0.0329825	0.127896
maker-scaffold3_293-snap-gene-1.21-mRNA-1	cinnamoyl- reductase-related family protein	2.08715	2.51071	2.10098	2.08861	-1.15813	-1.05649	-1.02004	-1.80561	-0.572522	-0.951184	-0.830031	-0.623186	-1.06251	-1.8828	-1.26678	-1.15106	1.19212	0.777921	1.29573	1.32713
maker-superscaffold21-snap-gene-28.27-mRNA-1	omega-3 desaturase family protein	3.16395	3.36264	2.84061	2.96323	-1.05109	0.272029	-1.20677	-1.60255	-0.920897	-0.980022	-0.962409	-1.26636	-0.981756	-1.09109	-1.55462	-1.21045	0.368372	-0.172392	0.276013	-0.24645
maker-superscaffold7-snap-gene-14.28-mRNA-1	probable pectate lyase 4-like isoform x1	2.09291	2.2306	1.58297	1.70337	-0.37612	-0.415118	-0.397453	-0.535199	-0.610041	-0.503577	-0.678275	-0.515354	-0.613553	-0.483517	-0.91601	-0.981659	-0.0364647	-0.335246	-0.0193607	-0.1929
maker-superscaffold21-snap-gene-3.28-mRNA-1	rho gdp-dissociation inhibitor 1-like	2.07967	2.23385	1.81189	1.97127	-0.656848	-0.590047	-0.745041	-0.822616	-0.496602	-0.71526	-0.560766	-0.691697	-0.868519	-1.09562	-0.654034	-0.931689	0.31661	0.00394019	0.222599	0.18891
snap_masked-superscaffold2-processed-gene-24.3-mRNA-1	PREDICTED: glutaredoxin-C6	1.7509	1.98056	1.69655	1.32921	-0.774193	-0.503946	-0.498506	-0.797719	-0.157127	-0.715847	-0.592207	-0.403599	-0.638823	-0.813787	-0.951071	-0.793826	0.826947	-0.364602	0.38298	0.0381144
snap_masked-superscaffold1-processed-gene-65.20-mRNA-1	bag domain-containing family protein	2.08284	2.51062	2.02882	2.24553	-1.01236	-0.430049	-0.809647	-1.81392	-0.202421	-0.430049	-0.650046	-0.307339	-0.967169	-1.40193	-0.553689	-1.38618	0.379413	0.0478588	0.327066	0.34266
snap_masked-superscaffold10-processed-gene-8.28-mRNA-1	arabinogalactan protein 13	1.80741	1.85896	1.12375	2.11897	-1.25158	-0.0135029	-2.0088	-1.81071	-0.547932	-0.564811	-0.903655	-0.951174	-1.5661	-1.56375	-1.68832	-0.6009	2.38742	1.11842	1.93631	1.11999
maker-superscaffold21-snap-gene-38.39-mRNA-1	probable lrr receptor-like serine threonine-protein kinase at2g24230-like	2.19443	2.40611	2.28559	2.20166	-0.652786	0.170276	-0.719966	-0.768552	-0.837557	-0.869719	-0.943868	-0.655553	-0.776058	-1.10941	-1.20243	-0.977221	0.089765	-0.0838039	-0.016023	0.265117
maker-superscaffold8-snap-gene-60.36-mRNA-1	probable xyloglucan endotransglucosylase hydrolase protein 16-like	1.14115	-0.95646	1.59493	4.74531	-0.669578	0.223688	-0.711573	-0.202855	-0.795539	-0.95646	-0.738608	-0.631073	-0.95646	-0.834781	-0.95646	-0.502284	-0.2305	0.512905	-0.0603815	0.985022
maker-scaffold3_249-snap-gene-0.30-mRNA-1	N/A	1.96608	1.94536	1.22443	1.39509	-0.544119	-0.483736	-0.702036	-1.08252	-0.300858	-0.14273	-0.870939	-0.175456	-0.60459	-1.33901	-0.31277	-1.14782	0.644744	-0.284446	0.899632	-0.0842985
maker-scaffold3_95-snap-gene-2.27-mRNA-1	e3 ubiquitin-protein ligase orthrus 2-like	2.4578	2.30142	2.26156	2.05471	-0.18142	-0.0863028	0.511347	-0.678945	-1.62065	-1.51432	-1.66329	-1.88447	-0.580759	-1.70598	-0.373838	-0.10376	0.665015	0.0116956	0.180072	-0.0498922
maker-superscaffold16-snap-gene-23.18-mRNA-1	bidirectional sugar transporter sweet1-like isoform x1	1.41708	1.52521	0.815053	1.12104	-1.72092	-1.01199	-1.34412	-2.01876	-0.260188	-0.230577	-0.557494	-0.50662	-0.673142	-0.686481	-0.696103	-0.708323	1.78085	1.2236	1.50093	1.03095
maker-superscaffold21-snap-gene-22.17-mRNA-1	bidirectional sugar transporter sweet3	3.17823	3.59021	3.48683	3.3248	-1.53947	-1.10815	-1.45569	-1.79954	-0.860649	-0.876203	-0.438206	-0.607518	-1.31577	-1.29232	-1.48336	-1.35557	0.858856	-0.237374	0.49839	-0.567493
maker-superscaffold2-snap-gene-28.24-mRNA-1	abscisic acid receptor pyl2-like	1.64068	2.03849	1.57851	1.37449	-0.513173	-0.706005	-0.483399	-0.554301	0.0908463	-0.6008	-0.300154	-0.374244	-0.922554	-1.16815	-0.664741	-0.666922	0.219601	-0.128537	-0.00246391	0.142822
snap_masked-scaffold3_587-processed-gene-1.3-mRNA-1	ap2 domain-containing transcription factor family protein	0.165895	-0.617367	1.14706	3.59573	-0.781044	-0.26587	-0.728899	-0.67764	-0.870951	-0.690755	-0.564675	-0.430547	-0.938624	-0.8414	-0.0208232	-0.905482	0.986846	0.7133	0.530023	1.19522
snap_masked-superscaffold1-processed-gene-66.23-mRNA-1	PREDICTED: uncharacterized protein LOC100263882	2.48468	2.61751	2.05231	2.44442	-0.459878	-0.355903	-0.776967	-0.679817	-0.593896	-0.561077	-0.604146	-0.832121	-1.13114	-1.12129	-1.24549	-1.02979	0.0121901	-0.113341	0.313846	-0.420098
maker-superscaffold13-snap-gene-65.23-mRNA-1	Uncharacterized protein isoform 2	3.91653	4.13659	3.62431	3.61717	-1.17892	-0.858618	-0.593472	-1.31245	-0.470535	-1.00038	-0.841199	-0.782075	-1.50696	-2.22357	-1.912	-1.69442	0.0107131	-0.330738	0.274417	-0.874393
maker-superscaffold2-snap-gene-40.26-mRNA-1	PREDICTED: uncharacterized protein LOC100242579	2.35179	2.21479	2.377	1.92976	-0.877984	1.90885	-0.757032	-0.677304	-0.736994	-0.748231	-0.805767	-0.718458	-0.857559	-0.856207	-0.868416	-0.856207	-0.43208	-0.516024	-0.406139	-0.66779
maker-superscaffold10-snap-gene-23.12-mRNA-1	transcription factor bhlh68	1.51316	2.10492	1.912	1.74957	-0.548842	-0.501294	-0.501225	-0.793962	-0.317601	-0.346372	-0.334814	-0.296718	-0.62648	-1.11921	-0.776029	-1.03876	0.00588363	-0.124243	0.0392849	0.000728604
snap_masked-superscaffold21-processed-gene-55.9-mRNA-1	pyridoxal phosphate-dependent transferases superfamily protein	2.26537	1.9352	1.83349	2.0478	-0.595311	-0.46763	-1.00995	-1.23969	-0.775804	-0.554956	-0.418296	-0.444182	-1.51532	-1.73759	-1.48041	-1.1688	1.13145	0.654184	0.995599	0.544863
maker-superscaffold15-snap-gene-59.36-mRNA-1	ferric reduction oxidase 2-like	1.50844	2.05295	2.14966	1.78674	0.120727	-0.312385	0.334378	0.142922	-1.17938	-1.22969	-1.33661	-0.98744	-0.335563	-0.579681	-0.473415	-0.517833	-0.444169	-0.229694	-0.250584	-0.219362
maker-superscaffold6-snap-gene-51.28-mRNA-1	PREDICTED: uncharacterized protein LOC102588165	3.48527	3.83337	3.78113	3.40907	-0.875788	-0.829861	-1.22055	-1.44585	-1.20724	-1.69118	-1.80235	-1.68624	-1.40459	-1.1303	-0.875466	-0.830873	0.610769	-0.37137	0.0588603	0.193178
maker-superscaffold30-snap-gene-6.25-mRNA-1	auxin-induced protein 6b-like	1.66355	2.15545	1.68378	1.67112	-0.490412	-0.328721	-0.526047	-1.14412	-0.588799	-0.296165	-0.173387	-0.393941	-1.02926	-0.937744	-0.717396	-0.698424	-0.0961531	-0.0464693	0.0454723	0.247672
snap_masked-scaffold3_293-processed-gene-0.3-mRNA-1	wat1-related protein at4g30420-like	1.97809	3.17958	2.73072	2.4041	-1.88194	-2.00364	-1.66279	-1.61441	0.817255	0.177086	0.59672	0.442151	-2.17445	-2.22976	-2.15082	-2.16521	0.524361	0.897516	0.529245	1.60619
maker-superscaffold2-snap-gene-26.13-mRNA-1	probable leucine-rich repeat receptor-like protein kinase at1g68400-like	2.49226	2.56444	2.31889	2.29761	-0.384133	-0.398979	-0.604956	-0.676637	-1.08806	-0.988145	-0.883436	-0.83822	-0.987023	-1.12801	-1.16464	-1.21762	0.534892	-0.24888	0.433682	-0.0330345
maker-superscaffold1-snap-gene-39.17-mRNA-1	abc transporter c family member 5-like	2.88906	2.59639	2.6115	2.75868	-1.05647	-0.70149	-0.753388	-1.40281	-1.01355	-0.532379	-0.54455	-0.546588	-1.54546	-1.54319	-1.46143	-1.28658	0.547406	0.377442	0.803398	-0.19598
maker-scaffold3_609-snap-gene-45.22-mRNA-1	PREDICTED: uncharacterized protein LOC102583994	2.14747	2.44864	2.28821	2.08801	-0.798769	-0.553747	-0.432592	-0.464222	-0.637741	-0.89402	-0.594954	-1.03183	-0.329421	-1.31758	-0.189596	-0.416401	-0.157846	-0.181257	-0.298837	-0.673513
maker-superscaffold8-snap-gene-23.15-mRNA-1	proline synthase co-transcribed bacterial homolog	2.5872	2.75622	2.44352	2.46487	-0.337029	-0.175498	-0.473924	-0.75	-0.422596	-0.403331	-0.424478	-0.728191	-0.730081	-0.731827	-0.696864	-0.994512	-0.863967	-1.02506	-0.87454	-0.619917
maker-superscaffold7-snap-gene-16.26-mRNA-1	short-chain dehydrogenase tic chloroplastic-like	2.66312	3.11693	2.45841	2.27272	-1.03336	-0.690514	-0.513021	-1.09962	-1.04511	-1.0689	-1.02791	-1.16308	-0.890119	-1.10289	-1.30469	-1.09717	0.798862	0.280904	0.704233	-0.258809
snap_masked-scaffold3_293-processed-gene-0.10-mRNA-1	protein wax2 isoform 2	1.85508	2.3956	1.88519	2.29229	-0.577343	-0.164852	-0.0621161	-0.192973	-0.341825	-0.305252	-0.301045	-0.490607	-0.824907	-1.01165	-0.688345	-0.912047	-1.05755	-0.588287	-0.620875	-0.288498
maker-scaffold3_293-snap-gene-0.21-mRNA-1	sequence-specific dna binding transcription	3.74852	3.67545	3.51116	3.4675	-1.42561	-0.574688	-1.1408	-2.0259	-0.988426	-1.30306	-1.56561	-1.02329	-1.50517	-1.90671	-0.613375	-1.27296	0.760293	-0.111208	0.605848	-0.31196
maker-superscaffold13-snap-gene-45.35-mRNA-1	salicylic acid-binding protein 2-like	2.2055	2.84138	2.2347	2.09172	-2.10315	-1.22723	-1.83871	-2.08672	-0.652469	-0.710903	-0.912894	-0.66567	-0.833228	-1.68545	-0.876911	-0.742715	1.47058	0.965769	1.39622	1.13018
maker-superscaffold21-snap-gene-51.30-mRNA-1	hypothetical protein ARALYDRAFT_495305	3.59729	3.67413	2.75969	3.17202	-0.742959	-0.705169	-1.40143	-1.23893	-1.1906	-0.519235	-0.901029	-1.0534	-0.552832	-0.0730092	-0.547249	-0.447485	-0.881444	-1.21082	-0.71188	-1.02566
maker-superscaffold6-snap-gene-3.27-mRNA-1	Uncharacterized protein TCM_005124	2.42259	2.80883	2.5873	2.25936	-0.435426	-0.130849	-0.0025464	-0.517509	-0.49239	-0.717926	-0.682529	-0.746577	-0.385954	-0.840169	-0.964407	-0.98672	-1.03009	-0.912225	-1.06006	-0.172699
maker-superscaffold9-snap-gene-12.17-mRNA-1	fasciclin-like arabinogalactan protein 17-like isoform 2	2.28244	2.11828	1.6442	2.38438	-0.499011	0.0663186	-0.690068	-0.955568	-0.92372	-0.836397	-0.743481	-0.593812	-0.771955	-1.43761	-1.26939	-1.07781	0.481788	0.158183	0.425419	0.237821
maker-superscaffold12-snap-gene-74.20-mRNA-1	basic helix-loop-helix dna-binding superfamily protein isoform 1	1.49888	2.2181	1.91189	1.85913	-0.785407	-0.654109	-0.887156	-1.00142	-0.302932	-0.283271	-0.255274	-0.411826	-0.992335	-1.2938	-0.781697	-1.12029	0.556281	0.056154	0.275021	0.394072
maker-superscaffold21-snap-gene-29.29-mRNA-1	N/A	1.76845	2.07688	1.47281	1.65613	-0.773544	-0.200238	-0.589035	-0.796773	-0.334565	-0.384598	-0.544383	-0.292622	-0.991897	0.533675	-1.28797	-1.42492	0.284632	-0.100119	0.0488589	-0.12078
maker-superscaffold2-snap-gene-57.24-mRNA-1	cation h(+) antiporter 18-like	2.37041	2.35255	2.15632	2.06665	-1.0596	-0.965915	-0.97458	-1.00754	-0.466976	-0.606468	-0.529441	-0.802725	-0.651783	-0.857766	-0.759032	-0.961602	-0.00532358	0.254007	0.0101301	0.438691
maker-superscaffold4-snap-gene-5.40-mRNA-1	telomere repeat-binding protein 5-like	1.97606	1.79033	1.75926	1.68741	-0.491776	-0.37714	-0.350186	-0.620895	-0.401647	-0.638302	-0.598886	-0.670095	-0.331606	-0.596347	-0.756612	-0.896218	-0.274926	-0.0821024	-0.120849	-0.00547549
snap_masked-scaffold3_165-processed-gene-0.16-mRNA-1	probable carboxylesterase 7-like	2.34442	3.28155	3.39014	2.69684	-0.954914	-0.575677	-1.19735	-0.662838	-1.41644	-1.41644	-1.23375	-1.36125	-0.827638	-0.75926	-0.384342	-0.921771	0.334164	-0.528917	0.501562	-0.308085
maker-superscaffold7-snap-gene-34.27-mRNA-1	aldo-keto reductase family 4 member c9-like	2.04882	2.21609	1.87921	1.86833	-0.62364	-0.282042	-0.649915	-0.921232	-0.658197	-0.679336	-0.488855	-0.570426	-0.782298	-0.752123	-0.535474	-0.870714	0.0187812	-0.132128	-0.100895	0.0160442
maker-superscaffold13-snap-gene-42.41-mRNA-1	pq-loop repeat family protein	2.35021	2.17257	1.86049	2.18144	0.0135272	-0.267006	-0.150924	-0.762528	-0.823409	-0.651456	-0.698167	-0.64266	-1.19286	-1.03249	-0.797748	-1.88311	0.36993	0.0269238	0.250378	-0.323099
maker-scaffold3_303-snap-gene-0.13-mRNA-1	PREDICTED: uncharacterized protein LOC102606293	2.64715	2.7204	2.53219	2.12096	-0.616375	-0.567343	-0.214405	-0.0361702	-0.695133	-0.5638	-0.806986	-0.71326	-0.600059	-1.72346	-1.14004	-1.37553	-0.469325	-0.243788	-0.315061	0.0600497
maker-scaffold3_589-snap-gene-0.15-mRNA-1	telomere repeat-binding protein 4-like	2.12844	2.05109	2.21169	2.0173	-0.344961	-0.211511	-0.470024	-0.641985	-0.810533	-0.985054	-1.09321	-0.846313	-0.863932	-1.39517	-1.4614	-1.21125	0.539164	0.337713	0.533422	0.516525
snap_masked-superscaffold1-processed-gene-48.8-mRNA-1	auxin-induced in root cultures protein 12-like	1.81025	2.66502	1.12883	2.33758	-0.857664	-0.314074	-0.804861	-0.583024	-0.798394	-0.807455	-0.716864	-0.877975	-0.880704	-0.959314	-0.876612	-0.959314	0.500642	0.0805261	0.519399	0.394009
snap_masked-superscaffold17-processed-gene-115.3-mRNA-1	N/A	1.93813	2.78985	2.063	1.90644	-0.730616	-0.580814	-0.570355	-0.725449	-0.498093	-0.420902	-0.340703	-0.551947	-0.636698	-0.752781	-0.887659	-0.754096	-0.635486	-0.34664	-0.306549	0.0413741
maker-superscaffold12-snap-gene-40.21-mRNA-1	flavonol 4 -sulfotransferase-like	3.79453	3.35959	3.06805	2.81242	-0.649085	-0.123516	-0.790794	-0.970263	-1.13523	-0.754201	-0.678782	-0.742634	-1.05277	-1.1302	-1.29971	-1.10859	-0.42918	-0.833782	-0.475233	-0.86062
maker-superscaffold12-snap-gene-39.20-mRNA-1	duf246 domain-containing protein at1g04910-like	2.15114	1.79857	1.49559	1.88873	-0.695132	-0.178566	-0.630209	-0.94585	-0.413157	-0.433309	-0.537008	-0.245411	-0.973865	-0.815786	-0.750594	-0.983119	0.360148	-0.154437	0.306557	-0.244298
maker-superscaffold13-snap-gene-92.38-mRNA-1	serine threonine-protein kinase ht1-like	2.59762	2.84739	2.66714	2.44347	-0.893811	-1.11006	-0.663005	-1.24954	-0.0166594	-0.354858	-0.0450758	-0.197124	-1.05206	-1.55573	-0.877658	-1.1885	-0.544675	-0.427282	-0.338186	-0.0413907
maker-superscaffold13-snap-gene-71.27-mRNA-1	scarecrow-like protein 32	2.36105	2.41223	1.7502	1.92886	-0.843875	-0.694616	-0.74357	-0.746264	-0.813892	-0.759811	-0.790069	-0.802632	-0.81248	-0.815306	-0.815306	-0.843875	0.436488	0.355876	0.387557	-0.150555
maker-superscaffold23-snap-gene-12.12-mRNA-1	mate efflux family protein 1-like	2.96586	2.75022	2.7121	2.72296	-0.395674	-0.225849	-0.558346	-0.6574	-0.648039	-0.696727	-0.660019	-0.800093	-0.416238	-0.848572	-1.11393	-0.535884	-0.793987	-1.00913	-0.917051	-0.874196
maker-superscaffold6-snap-gene-43.30-mRNA-1	PREDICTED: uncharacterized protein LOC100264167	1.6684	1.65232	1.56771	1.34702	-0.306579	-0.578468	-0.587028	-0.442301	-0.975034	-0.909905	-0.844006	-0.877433	-0.525469	-0.471766	-0.482218	-0.357437	0.179481	0.36202	0.223689	0.356995
maker-superscaffold12-snap-gene-41.29-mRNA-1	cytochrome p450 78a5-like	1.7314	2.20731	2.22256	1.86008	-0.510308	-0.473263	-0.462725	-0.310504	-0.926703	-1.02986	-0.91888	-0.74071	0.0369416	-0.454438	-1.13121	0.0474227	-0.000989168	-0.619695	0.186963	-0.71339
maker-superscaffold2-snap-gene-13.34-mRNA-1	protein ctc-interacting domain 7-like isoform x4	2.30604	1.90213	2.15014	2.19799	-0.513856	-0.597313	-0.442283	-0.517463	-0.865657	-0.789137	-0.66804	-0.688793	-0.922976	-0.929764	-0.971341	-0.791147	-0.0960236	0.176224	-0.054441	0.115706
maker-superscaffold21-snap-gene-2.31-mRNA-1	dna replication licensing factor mcm3 homolog 1-like	2.12846	1.91748	1.7778	1.79399	-0.0436619	0.231633	0.275484	-0.451161	-1.39068	-0.77949	-0.797468	-0.93226	-1.27282	-1.48222	-0.232793	-1.35091	0.325234	-0.140205	0.35901	0.0645763
maker-superscaffold14-snap-gene-37.22-mRNA-1	c4-dicarboxylate transporter malic acid transport protein isoform 1	3.00269	2.85036	2.74368	2.86231	-0.539832	-0.79568	-0.513815	-1.12327	-0.686891	-0.937271	-0.610526	-0.639673	-1.48885	-1.52223	-1.28067	-1.33684	0.0699481	0.0988624	-0.0571112	-0.0951839
snap_masked-scaffold3_500-processed-gene-2.4-mRNA-1	udp-glucose flavonoid 3-o-glucosyltransferase 6-like	2.70337	2.73916	2.37696	2.15148	-0.998041	-0.496836	-1.06122	-1.17387	-0.163847	-0.29865	-0.211642	-0.501284	-0.477717	-0.556532	-0.685574	-0.356576	-0.484307	-0.851707	-0.7824	-0.870765
maker-superscaffold6-snap-gene-126.35-mRNA-1	N/A	2.79472	2.3215	2.482	2.52999	-1.01817	-0.758903	-1.04835	-1.27855	-1.48043	-1.55068	-1.11775	-1.44967	-0.00266059	-0.214044	-0.581727	-0.24944	0.501171	-0.0294976	0.331102	-0.180609
maker-superscaffold29-snap-gene-17.33-mRNA-1	uncharacterized aarf domain-containing protein kinase chloroplastic-like	2.83	2.68126	2.54821	2.55434	-0.154171	-0.135616	-0.00907353	-0.303962	-0.869174	-0.832031	-0.860078	-0.887332	-0.709309	-0.811396	-1.11785	-0.896079	-0.683749	-0.930646	-0.682127	-0.731223
snap_masked-superscaffold2-processed-gene-11.9-mRNA-1	nitrate transporter -like	2.68676	2.56284	2.1541	2.17765	-1.58122	-0.63024	-1.39386	-1.20805	-0.781712	-1.1287	-0.839768	-0.764741	-0.565783	-0.583529	-1.332	-0.834643	0.728112	0.248322	0.537254	0.549217
maker-scaffold3_609-snap-gene-53.24-mRNA-1	humj1 family protein	1.07614	1.80609	1.59881	1.5011	-1.46138	-1.37922	-0.58649	-1.52805	-0.339119	-0.620296	-0.606078	-0.307402	-0.710983	-1.28286	-1.1919	-1.24099	1.35194	1.1616	1.3783	1.38079
maker-superscaffold13-snap-gene-86.32-mRNA-1	myb-related protein 306 isoform 1	3.72044	3.18617	3.14361	3.54177	-1.13754	-0.553626	-0.77883	-1.54523	-0.725066	-0.96166	-0.953301	-0.616584	-1.58988	-1.65844	-1.42959	-1.22539	-0.219116	-0.0435884	-0.20086	0.046699
maker-superscaffold21-snap-gene-3.39-mRNA-1	brg-1 associated	1.92506	2.08946	1.92618	1.91578	-1.11017	-0.835232	-0.985273	-1.37668	-0.550329	-0.36872	-0.681932	-0.576641	-0.786837	-0.869414	-0.670312	-1.12897	0.657193	0.332579	0.695326	0.398937
maker-superscaffold28-snap-gene-60.21-mRNA-1	3-hydroxy-3-methylglutaryl-coenzyme a reductase 1-like	2.51108	2.39591	2.54393	2.91671	-0.771358	-0.342585	-0.788636	-0.891545	-0.848202	-0.896889	-0.639553	-0.668391	-0.44502	-0.866431	-0.655881	-0.990177	-0.395018	-0.590569	-0.160459	-0.416921
maker-superscaffold13-snap-gene-58.35-mRNA-1	conserved hypothetical protein	2.22457	2.17936	2.12672	2.1882	0.168891	0.0916662	-0.0825427	-0.476671	-0.594986	-0.612619	-0.360928	-0.485347	-0.662905	-0.376982	-1.094	-0.710255	-1.09135	-0.86618	-0.732803	-0.831847
snap_masked-superscaffold4-processed-gene-50.0-mRNA-1	probable ccr4-associated factor 1 homolog 11-like	2.76061	2.53036	3.76393	4.11252	-1.15958	-0.203118	-1.74244	-0.991562	-1.51791	-1.56275	-1.13907	-1.91099	-0.616935	-0.597993	-0.622896	-0.481624	-0.0867957	-0.436237	-0.190918	0.0933975
snap_masked-superscaffold15-processed-gene-77.14-mRNA-1	gata type zinc finger transcription factor family protein	2.49465	2.69659	2.30549	2.30293	-0.461891	-0.459407	-0.309267	-0.638202	-0.319367	-0.3501	-0.642422	-0.47375	-1.09842	-1.45507	-0.630496	-1.17278	-0.343787	-0.583754	-0.456927	-0.404017
maker-superscaffold7-snap-gene-3.2-mRNA-1	N/A	2.39979	3.1325	2.1302	2.4538	-0.0960999	-0.0559042	-0.26595	-0.39685	-0.765084	-0.263467	-0.484282	-0.989873	-1.03189	-1.1862	-0.852607	-0.488229	-0.629585	-1.21077	-0.617718	-0.781782
maker-superscaffold13-snap-gene-52.39-mRNA-1	probable mitochondrial chaperone bcs1-b-like	1.50312	1.79738	1.15617	1.90406	-1.29786	0.69818	-1.18063	-1.31177	-0.649698	-0.833851	-0.896108	-0.760137	-0.721824	-1.36827	-0.672914	-1.53308	1.20644	1.03441	0.923226	1.00315
snap_masked-superscaffold7-processed-gene-27.14-mRNA-1	adipor-like receptor cg5315-like	1.72675	1.93999	1.58273	1.57863	-0.817535	-0.808649	-0.595241	-0.636983	-0.324829	-0.430452	-0.336327	-0.512713	-0.693748	-1.29899	-0.6528	-0.723312	0.343831	0.0179508	0.503981	0.137722
snap_masked-scaffold3_430-processed-gene-1.18-mRNA-1	conserved hypothetical protein	1.05307	1.19466	1.42343	1.46142	-1.56899	-0.355894	-1.18788	-1.55302	-0.281108	-0.128625	-0.314928	-0.454565	-0.925786	-1.33115	-0.513214	-0.929217	1.72641	0.573283	1.5696	0.542497
maker-superscaffold8-snap-gene-60.28-mRNA-1	probable xyloglucan endotransglucosylase hydrolase protein 16-like	0.980954	-0.0195017	2.60111	5.65827	-0.892807	1.00056	-1.03231	-0.668588	-1.73237	-1.44858	-1.47582	-1.81431	-1.19841	-1.85384	-1.72839	-1.78303	1.18028	1.17777	1.36786	1.68117
snap_masked-superscaffold10-processed-gene-32.8-mRNA-1	leucine-rich repeat extensin-like protein 3-like	2.99702	2.85179	2.6019	3.12803	-0.874877	-0.688352	-1.02711	-1.43641	-0.87998	-0.411851	-0.866336	-0.541281	-1.52157	-1.78882	-1.95754	-2.12202	0.208671	0.657746	0.672239	0.998771
maker-superscaffold29-snap-gene-5.34-mRNA-1	nucleoprotein tpr-like	2.41217	1.76164	2.07346	2.14361	-0.161842	-0.178913	-0.201875	-0.686519	-0.569222	-0.441597	-0.240672	-0.18779	-1.71927	-1.61555	-1.72873	-1.23538	0.0779604	0.104191	0.111445	0.28289
maker-superscaffold18-snap-gene-34.19-mRNA-1	3-phosphoinositide-dependent protein kinase 2-like	1.96864	2.1295	2.06849	2.02145	-0.739054	-0.646138	-0.576002	-0.826933	-0.661291	-0.816786	-0.443743	-0.481416	-0.83837	-0.902761	-0.738567	-0.95405	0.128816	0.100419	0.132459	0.075336
maker-superscaffold15-snap-gene-101.30-mRNA-1	transcription factor bhlh25-like	2.11515	1.82951	1.8864	1.6411	0.410097	0.371239	-0.331678	-0.56178	-0.4972	-0.421963	-0.577783	-0.633981	-0.904144	-1.71087	-1.15113	-1.03335	0.0752807	-0.488098	-0.14039	0.123585
maker-scaffold3_589-snap-gene-0.12-mRNA-1	alpha-expansin 1 family protein	1.63867	3.46872	1.61219	1.29512	-1.08532	0.358362	-0.9754	-0.99127	-0.303375	-0.100931	-0.351964	-0.107021	-0.990331	-1.14567	-1.09134	-1.54237	0.399035	-0.244016	0.614505	-0.457581
maker-superscaffold10-snap-gene-2.35-mRNA-1	PREDICTED: uncharacterized protein LOC100244201	2.88593	2.60262	3.31244	3.45938	-0.717052	-0.415856	-0.719763	-0.920312	-0.901723	-0.865248	-0.996064	-0.47952	-1.06219	-0.576105	-0.538925	-0.660399	-0.815105	-0.80164	-0.691105	-1.09936
maker-superscaffold6-snap-gene-50.21-mRNA-1	abc transporter c family member 9-like	3.07184	2.37307	3.42198	3.1468	-0.272134	-0.195664	-0.495936	-0.770562	-1.29756	-1.02594	-0.827485	-0.508715	-1.7814	-1.53091	-1.80332	-1.09157	-0.150579	0.017934	0.0384	-0.318226
maker-superscaffold17-snap-gene-86.33-mRNA-1	tryptophan aminotransferase-related protein 4-like	1.89521	2.2882	1.83307	1.73364	-0.522624	-0.259704	-0.304027	-0.676452	-0.281753	-0.517301	-0.594539	-0.306615	-0.68026	-1.30074	-1.2103	-0.542313	0.0134758	-0.427508	-0.0221364	-0.117329
snap_masked-superscaffold8-processed-gene-35.17-mRNA-1	calcium-binding protein pbp1-like	3.82739	3.34191	3.57335	4.05626	-1.77842	-0.329597	-1.80923	-0.983713	-1.16313	-1.40852	-1.19033	-1.69681	-0.895614	-1.03098	-1.05436	-0.850048	-0.0339186	-0.262624	-0.211545	-0.10008
maker-superscaffold28-snap-gene-37.28-mRNA-1	---NA---	2.08636	1.90506	1.75248	2.00594	0.313756	-0.545768	-0.0952688	0.317903	-1.22127	-0.987196	-0.613832	-0.219503	-1.09722	-0.923615	-0.755803	-0.570805	-0.736958	0.486663	-0.541343	-0.559574
maker-superscaffold21-snap-gene-34.24-mRNA-1	-oxoglutarate 3-dioxygenase-like	2.31928	3.06422	2.28194	2.11687	-1.34925	2.41895	-1.13463	-1.30419	-1.49824	-1.57844	-1.6466	-1.41871	-0.342487	-0.098561	-1.40191	-2.06129	1.0305	0.0734997	0.826688	-0.297632
maker-superscaffold6-snap-gene-63.23-mRNA-1	PREDICTED: dihydroflavonol-4-reductase-like	2.30998	2.867	2.35123	2.28512	-0.836081	0.00515335	-0.749526	-1.02557	-0.765315	-1.19146	-1.03942	-1.32004	-0.344237	-0.737407	-0.655803	-0.585443	0.0111128	-0.25785	-0.219736	-0.101702
maker-superscaffold7-snap-gene-45.43-mRNA-1	gtp-binding protein homolog isoform 1	1.86278	1.73275	1.64514	1.55096	-0.320262	-0.455486	-0.354791	-0.721706	-0.476663	-0.47687	-0.701925	-0.706143	-0.527201	-0.642571	-0.658594	-0.570568	0.0042868	-0.20475	0.0484458	-0.0268329
maker-superscaffold13-snap-gene-102.38-mRNA-1	ethylene-responsive transcription factor rap2-12-like	1.9728	2.41961	2.14028	2.05935	-1.16278	-0.835894	-0.958011	-1.02662	-0.816528	-1.11572	-1.17466	-1.13173	-0.75785	-0.604631	-0.460967	-0.650471	0.797041	0.386543	0.599219	0.321027
maker-superscaffold29-snap-gene-28.10-mRNA-1	ethylene receptor 2-like	3.03878	2.99824	3.07389	3.01059	-1.08798	-0.94827	-1.29121	-1.2244	-1.75504	-1.65523	-1.44414	-1.59747	-1.33345	-0.314898	-0.0707776	-0.643036	0.627127	0.16356	0.505738	-0.0520147
snap_masked-superscaffold21-processed-gene-60.14-mRNA-1	glycerol-3-phosphate transporter 1-like	3.06139	3.18645	2.986	2.68974	-0.93418	-1.03446	-0.9394	-0.944016	-1.13755	-1.223	-1.13653	-1.33653	-0.891288	-1.80753	-1.2543	-1.37665	0.194934	0.776218	0.273389	0.847323
maker-superscaffold17-snap-gene-53.20-mRNA-1	lecithin-cholesterol acyltransferase-like 1	1.81092	1.79835	1.77406	1.74061	-0.645547	-0.368938	-0.511011	-0.974906	-0.448742	-0.202324	-0.34727	-0.653515	-1.1003	-1.09187	-0.922524	-1.13169	0.551206	0.0556862	0.21099	0.456816
maker-superscaffold9-snap-gene-51.20-mRNA-1	beta-glucosidase 17	2.64571	2.97517	2.88475	2.80801	-0.740473	0.166511	-0.835968	-1.04143	-0.806504	-0.917088	-0.723394	-0.917088	-0.640473	-0.891084	-0.955917	-0.875703	-0.458754	-0.619826	-0.698374	-0.358073
snap_masked-superscaffold6-processed-gene-9.15-mRNA-1	glucan endo- -beta-d-glucosidase-like precursor	1.67187	1.93101	1.81699	1.94546	-0.106261	0.390881	-0.691958	-0.504492	-0.580594	-0.531234	-0.382662	-0.499291	-0.484389	-0.878055	-1.2135	-1.19849	0.156811	-0.21825	-0.0281098	-0.595737
maker-scaffold3_1003-snap-gene-0.18-mRNA-1	Uncharacterized protein isoform 1	2.23569	1.27871	2.11646	2.13854	-0.091844	0.228754	0.00207615	-0.0814798	-1.68638	-1.21747	-0.794269	-0.239279	-1.27938	-1.37818	-0.829596	-0.21047	-0.206053	0.161345	-0.101743	-0.0454171
maker-scaffold3_609-snap-gene-5.36-mRNA-1	transmembrane protein 53	2.8085	3.01629	2.45339	2.77717	-0.448393	0.156465	-0.456081	-0.738945	-0.759664	-0.813758	-0.756598	-0.786301	-0.879264	-1.55381	-1.52535	-1.08459	-0.269291	-0.529009	-0.216738	-0.394028
maker-superscaffold1-snap-gene-31.17-mRNA-1	indole-3-acetic acid 7 isoform 1	1.90652	1.74788	1.42303	1.86513	-0.867085	0.00662976	-0.434563	-0.958893	-0.57127	-0.521392	-0.946614	-0.715339	-0.570413	-1.51781	-0.17316	-1.32792	1.0339	0.184915	0.967643	-0.531175
maker-superscaffold15-snap-gene-108.39-mRNA-1	sec14 cytosolic factor family protein	2.93408	3.01568	2.86684	2.89067	-2.12473	-1.33172	-1.50008	-2.00964	0.463165	0.484809	0.108821	0.210426	-1.59836	-2.09919	-1.61319	-2.07803	0.904691	-0.2139	0.909721	-0.220045
maker-superscaffold29-snap-gene-24.32-mRNA-1	auxin-induced protein 22d	2.26835	2.04717	1.99225	2.15206	-1.04344	-0.209117	-1.09405	-1.32607	-0.437202	-0.690776	-0.327376	-0.700001	-0.585298	-1.3935	-0.606367	-0.623819	0.547242	-0.114149	0.528081	-0.383975
maker-superscaffold10-snap-gene-10.29-mRNA-1	1-aminocyclopropane-1-carboxylate oxidase 1	1.99765	2.48732	2.66938	2.35364	-0.565397	-0.437318	-0.670138	-0.575245	-0.953931	-1.10938	-0.832246	-0.995328	-0.832941	-0.961508	-1.20777	-0.304673	0.130818	-0.122911	0.151337	-0.221355
maker-superscaffold21-snap-gene-30.34-mRNA-1	aminoacrylate hydrolase -like isoform 2	2.87075	2.93009	2.6697	2.75318	-0.469054	-0.238629	-0.622974	-0.966843	-0.388481	-0.497736	-0.666907	-0.649532	-0.958634	-1.08376	-1.0516	-1.27464	0.00980262	-0.885675	-0.419448	-1.05961
snap_masked-superscaffold21-processed-gene-45.2-mRNA-1	ethylene-responsive transcription factor 12-like	3.26955	3.63353	3.60294	3.30248	-1.01168	-0.0949994	-0.305314	-1.75235	-1.11025	-1.12156	-1.24738	-1.30711	-1.40046	-2.0568	-1.45267	-1.52425	0.282154	0.281677	0.202508	-0.19003
snap_masked-superscaffold13-processed-gene-58.6-mRNA-1	Uncharacterized protein TCM_000929	2.55583	3.17124	2.68599	2.47402	-1.44452	-0.862663	-1.59918	-1.53	-1.16168	-0.473448	-1.04383	-0.752313	-1.29462	-1.02202	-0.934625	-1.2933	1.31054	0.176114	1.13071	-0.0922332
maker-superscaffold8-snap-gene-60.37-mRNA-1	probable xyloglucan endotransglucosylase hydrolase protein 16-like	0.991019	-0.162136	2.09763	5.15244	-1.07808	0.302732	-0.659907	-0.516826	-1.13123	-1.32173	-1.3126	-1.34247	-1.33899	-1.27446	-1.43226	-1.31944	0.911736	0.988714	1.03434	1.41152
snap_masked-superscaffold13-processed-gene-73.16-mRNA-1	transcription factor myb44-like	2.30885	1.97315	2.25118	2.60349	-1.08021	-0.594923	-1.42606	-1.14017	-0.785799	-0.886417	-0.904513	-1.03316	-1.7562	-2.03484	-1.15836	-1.48258	1.04043	1.21086	0.910095	1.98516
snap_masked-superscaffold29-processed-gene-1.14-mRNA-1	wat1-related protein at3g18200-like	3.5084	3.93225	3.18719	3.13833	-1.43041	-1.46245	-1.49286	-1.34117	-1.4733	-1.03321	-1.26519	-1.15012	-1.21428	-1.19493	-0.532399	-1.04472	-0.0955609	0.271655	0.558228	0.134545
maker-superscaffold7-snap-gene-46.21-mRNA-1	polyol transporter 5-like	2.44263	3.6561	3.44686	2.96473	-1.22433	-1.52911	-1.36002	-1.66542	-0.713877	-0.673246	-0.447024	-0.655187	-0.295021	-0.00626544	-0.447024	-0.142287	-0.920916	-1.05871	-0.864653	-0.507227
snap_masked-superscaffold21-processed-gene-41.15-mRNA-1	protein iq-domain 1-like isoform x3	2.65738	2.11052	2.11676	2.28406	-0.700929	-0.185047	-0.620346	-1.0609	-0.686513	-0.721166	-0.821582	-0.68297	-1.49634	-1.57096	-1.3612	-1.48503	0.70761	0.559286	0.679164	0.278202
maker-superscaffold13-snap-gene-65.26-mRNA-1	hypothetical protein CICLE_v10026757mg	1.10325	2.05135	2.70274	1.73287	-1.10162	-1.66504	-0.95714	-1.0869	0.267929	0.326797	0.417957	-0.0679746	-1.51864	-1.02134	-1.43793	-1.75944	0.352596	0.201499	0.651435	0.80759
snap_masked-scaffold3_1015-processed-gene-8.7-mRNA-1	transcription factor rf2a-like	2.49626	1.91481	1.54238	2.3127	-0.75772	-0.631732	-0.73055	-0.694664	-0.770116	-0.627967	-0.624212	-0.722498	-0.830855	-0.830855	-0.830855	-0.775659	-0.078963	0.0362506	0.24228	0.36197
maker-superscaffold2-snap-gene-48.25-mRNA-1	cytochrome p450 98a2-like	1.91274	2.46558	2.20021	2.11913	-0.667165	-0.238413	-0.33024	-0.580697	-0.335968	-0.295525	-0.302757	-0.531777	-0.276996	-0.690959	-0.328986	-0.838434	-0.896708	-1.00383	-0.788348	-0.590851
snap_masked-superscaffold13-processed-gene-57.26-mRNA-1	transcription factor as1	1.43746	1.79573	1.99458	2.67236	-0.824838	0.21382	-0.449493	-0.835687	-0.662767	-0.615461	-0.785094	-0.658573	-0.6987	-1.20337	-0.682856	-1.16257	0.302107	-0.284094	0.114149	0.33329
maker-superscaffold12-snap-gene-33.17-mRNA-1	piriformospora indica-insensitive protein 2-like	3.1217	3.17512	2.58235	2.68822	-1.77076	-1.17143	-1.52808	-1.52553	-0.840628	-0.91935	-1.36114	-1.00084	-0.889256	-1.80488	-0.844597	-1.2426	1.08114	0.544715	0.992869	0.712999
maker-superscaffold13-snap-gene-74.29-mRNA-1	wrky dna-binding protein 7 isoform 1	1.93035	2.28843	2.03105	2.07978	-1.1287	-0.0266856	-0.994857	-1.07553	-1.00438	-0.867745	-0.96573	-0.846751	-0.855629	-1.39187	-1.1395	-1.47592	0.763682	0.817731	0.718472	1.1438
maker-superscaffold8-snap-gene-86.67-mRNA-1	dihydroflavonol-4-reductase isoform 2	3.1298	3.36552	3.01358	2.94508	-0.354601	-0.731053	-0.482151	-0.729253	-0.504404	-0.550193	-0.592801	-0.782378	-0.639842	-0.677768	-0.757797	-0.960322	-1.13108	-1.22287	-1.16752	-1.16995
maker-superscaffold9-snap-gene-36.12-mRNA-1	pectinesterase pectinesterase inhibitor ppe8b-like	1.86692	2.21472	1.68222	2.60477	-1.22793	-0.473585	-1.48461	-0.751793	-0.543545	-0.813364	-0.630352	-0.40861	-0.719375	-0.768625	-1.57175	-0.449706	0.432611	0.0609427	0.285375	0.695683
maker-superscaffold1-snap-gene-35.22-mRNA-1	myb-related protein myb4-like	3.07582	2.84696	3.13149	2.6436	-1.16023	-0.0532128	-0.939402	-0.901082	-0.978767	-0.675583	-0.549889	-0.769738	-1.16986	-1.23336	-0.926515	-1.23336	0.437027	-0.211881	-0.219005	-1.11301
snap_masked-superscaffold13-processed-gene-27.6-mRNA-1	short-chain dehydrogenase tic chloroplastic-like	3.59208	2.60662	2.89315	3.14062	-1.06741	-0.665955	-1.00294	-0.820734	-1.06478	-0.994136	-1.09001	-1.00042	-0.892513	-0.670955	-0.648094	-0.774791	0.135827	-0.979173	0.291491	-0.987883
maker-superscaffold12-snap-gene-62.29-mRNA-1	probable wrky transcription factor 40-like	2.59989	3.10694	2.5858	2.88669	-1.45985	1.60589	-1.60394	-1.53434	-1.51745	-1.50789	-1.32466	-1.56376	-1.15275	-1.0748	-1.44381	-1.34048	0.550765	0.962224	0.797985	0.427546
maker-scaffold3_468-snap-gene-0.33-mRNA-1	PREDICTED: uncharacterized protein LOC101251987	3.91643	3.583	2.85551	3.29996	-0.22843	-0.0257661	-1.45997	-0.71379	-0.581307	-0.327536	-0.816901	-0.881556	-1.34263	-1.666	-1.79153	-2.34046	-0.0765269	-0.598888	0.0122959	-0.815897
maker-scaffold3_430-snap-gene-1.29-mRNA-1	probable carboxylesterase 18-like	2.05337	2.08947	1.49729	1.81594	-0.0447795	0.252639	0.0832693	-0.466208	-0.55035	0.00323709	-0.379793	-0.278634	-1.3844	-1.5156	-1.31772	-1.82033	0.177951	0.0271792	0.318984	-0.561514
maker-scaffold3_1015-snap-gene-12.17-mRNA-1	PREDICTED: uncharacterized protein LOC101259954	2.39735	2.55488	2.0251	2.4888	-1.03126	-0.308367	-1.11316	-0.994014	-0.796042	-1.1017	-0.462804	-1.37883	-0.672958	0.0331495	-1.33634	-0.831238	-0.182836	-0.247854	-0.173278	1.1314
maker-superscaffold8-snap-gene-44.14-mRNA-1	squamosa promoter binding 3 isoform 1	2.18672	2.26138	2.32246	2.22233	-0.83295	-1.10087	-1.09404	-1.15772	-1.51493	-1.03584	-0.682654	-0.747783	-0.510372	-0.884215	-0.737862	-0.731791	0.866739	0.120407	0.951714	0.0992779
maker-superscaffold12-snap-gene-17.21-mRNA-1	protein kinase superfamily protein	1.77199	1.77664	1.3244	1.54528	-0.407961	-0.536677	-0.307749	-0.203462	-0.853503	-0.927963	-0.923565	-0.879009	-0.572454	-0.586594	-0.56246	-0.436285	-0.120362	0.388784	0.142763	0.368187
maker-superscaffold8-snap-gene-54.25-mRNA-1	dioxygenase family protein	2.03546	2.22722	1.5308	1.93108	-1.22186	1.44763	-1.39632	-1.2027	-1.37215	-1.43515	-1.45951	-1.37644	-0.995285	-0.857063	-0.903949	-0.664942	0.968662	0.79024	0.300024	1.65426
maker-scaffold3_293-snap-gene-5.18-mRNA-1	omega-6 fatty acid chloroplastic-like	2.48087	2.60438	2.03734	2.06633	-0.890472	0.318543	-0.904746	-1.53636	-0.640298	-0.451227	-0.450922	-0.784339	-1.37407	-1.22745	-1.24922	-1.46403	0.407756	0.265033	0.49859	0.294277
maker-superscaffold6-snap-gene-18.20-mRNA-1	low quality protein: nhl repeat-containing protein 2-like	2.27614	1.82133	1.9657	1.9847	-0.253521	-0.406854	-0.217228	-0.508641	-0.820775	-0.856586	-0.912298	-0.803114	-0.509223	-0.765396	-0.731753	-0.548214	-0.246337	-0.133423	-0.195209	-0.139296
maker-scaffold3_751-snap-gene-11.23-mRNA-1	cysteine-rich repeat secretory protein 12-like isoform 2	3.42048	3.41925	3.19175	3.17314	-0.686452	-0.414417	-1.24458	-1.40892	-0.60815	-0.571999	-0.68234	-0.810774	-1.28622	-1.82048	-1.6348	-1.56383	0.0639463	-0.322686	0.0518434	-0.264777
maker-superscaffold2-snap-gene-75.38-mRNA-1	endoglucanase 6-like	2.32567	2.66158	1.86326	2.08423	-0.779801	0.57949	-0.672614	-0.849953	-0.410168	-0.130364	-0.245487	-0.0496034	-1.24417	-1.92579	-1.35599	-1.78075	0.527791	-0.188197	0.704063	-1.11319
maker-superscaffold33-snap-gene-4.45-mRNA-1	rho gdp-dissociation inhibitor 1-like	2.80423	2.2603	1.49374	2.38337	-1.4104	-1.19902	-1.03042	-1.01053	-0.677008	-0.732503	-0.984777	-0.83002	-1.17903	-1.22532	-0.993995	-1.48354	0.868373	0.64838	1.27049	1.02768
maker-superscaffold6-snap-gene-50.17-mRNA-1	protein eceriferum 1-like	1.83114	2.037	1.64803	1.6678	-1.49334	-1.46758	-0.974601	-1.5648	-0.494131	-0.358097	-0.953316	-0.648719	-2.03753	-1.6496	-1.32197	-1.82684	1.86183	1.77604	2.06174	1.90692
snap_masked-scaffold3_609-processed-gene-41.16-mRNA-1	protein-tyrosine-phosphatase mkp1-like	1.69909	1.79041	1.284	2.12567	-0.600249	-0.0109649	-0.616054	-0.618821	-0.713223	-0.85117	-0.484089	-0.741585	-0.317531	-0.41034	-0.51339	-0.568481	-0.126291	0.0372783	-0.401977	0.0377176
maker-superscaffold21-snap-gene-72.22-mRNA-1	arogenate dehydrogenase chloroplastic-like	2.56265	2.75286	2.32293	2.34867	-1.13417	-1.00134	-1.03752	-0.833142	-0.559511	-0.463887	-0.139313	-0.687468	-0.761281	-0.2628	-0.665827	-0.560782	-0.253232	-0.755659	-0.340933	-0.530242
maker-superscaffold1-snap-gene-24.28-mRNA-1	hypothetical protein PRUPE_ppa003815mg	2.34772	2.5775	2.75509	2.54083	-0.217454	-0.272194	-0.313046	-0.586251	-0.466044	-0.601557	-0.228105	-0.522871	-1.02334	-0.293994	-1.32768	-0.783156	-0.966082	-0.892071	-0.916535	-0.810759
maker-superscaffold12-snap-gene-38.22-mRNA-1	wd repeat and hmg-box dna-binding protein 1-like	3.19824	3.95247	3.24614	3.26763	-0.974303	-0.549739	-0.806754	-0.990132	-0.992408	-0.888098	-0.786868	-0.781939	-1.10978	-1.23891	-1.1729	-1.07681	-0.19829	-0.654851	-0.452551	-0.990132
maker-superscaffold8-snap-gene-37.30-mRNA-1	PREDICTED: uncharacterized protein LOC102585998	1.62043	2.39211	1.4571	1.58544	-0.148672	-0.634839	-0.749576	-0.760841	-0.672333	-0.667782	-0.75118	-0.51487	-0.717867	-0.81265	-0.544462	-0.728096	0.0360907	-0.0540771	0.302763	0.363309
maker-scaffold3_609-snap-gene-14.27-mRNA-1	phosphate transporter pho1 homolog 1 isoform 2	2.44079	1.86707	1.99405	1.82707	-0.829998	-0.446708	-0.873277	-0.916669	-1.06473	-0.773504	-0.984308	-0.795837	-0.823101	-0.969001	-1.04454	-0.773504	0.578687	0.530586	0.991444	0.0654776
maker-superscaffold21-snap-gene-71.27-mRNA-1	copper transport protein cch-like	1.19361	2.14275	1.96936	1.84931	-1.4067	-1.60784	-0.915162	-2.31001	0.228552	-0.342588	-0.302741	-0.489622	-1.41951	-1.93686	-1.49029	-1.29282	1.96425	1.24964	1.56067	1.35602
maker-superscaffold7-snap-gene-30.18-mRNA-1	adp atp carrier 2	1.96762	2.23779	1.5611	1.59981	-1.14697	-0.547644	-0.745262	-1.22278	-0.281489	-0.298712	-0.4335	-0.227142	-0.683345	-0.755489	-0.821825	-1.23619	0.367185	0.139845	0.297094	0.229905
snap_masked-superscaffold17-processed-gene-31.3-mRNA-1	allene oxide chloroplastic-like	1.50138	2.03379	2.2138	2.01634	-0.118613	1.0453	-0.410793	-0.741498	-0.531082	-0.385872	-0.513974	-0.693066	-0.777218	-1.17576	-0.825646	-1.31437	-0.431918	-0.479628	-0.360033	-0.0511428
maker-scaffold3_293-snap-gene-10.22-mRNA-1	late embryogenesis abundant protein d-34-like	2.75154	3.06179	3.15731	2.9127	-0.704831	-0.779028	-0.337006	-0.665471	-0.825722	-0.650984	-0.697369	-0.846205	-0.559076	-0.622438	-0.91522	-0.755591	-0.91522	-0.831155	-0.862804	-0.91522
maker-superscaffold21-snap-gene-13.22-mRNA-1	b-box type zinc finger family isoform 2	1.78898	2.365	1.92439	1.64343	-0.738763	-0.880762	-0.541652	-0.585734	-0.789616	-0.77902	-1.09485	-1.00321	-0.602629	-0.690776	-0.289448	-0.206174	0.432964	-0.0838802	0.195519	-0.0637748
maker-superscaffold17-snap-gene-133.13-mRNA-1	auxin transporter-like protein 3-like	1.82458	2.21215	1.84033	1.9659	-1.10122	-0.557957	-0.659297	-1.45092	-0.781039	-0.402751	-0.529076	-0.337546	-1.49421	-2.03493	-1.06284	-1.56855	1.08168	0.878133	1.23988	0.937675
maker-superscaffold14-snap-gene-29.11-mRNA-1	beta-amylase chloroplastic-like	3.10157	2.77417	2.78024	2.5067	-1.54598	-0.852138	-1.2993	-1.74838	-1.13655	-1.03956	-1.38235	-1.04342	-1.18178	-1.18998	-1.0242	-0.878773	1.14242	0.472463	0.952387	0.592456
maker-superscaffold12-snap-gene-73.17-mRNA-1	hypothetical protein PRUPE_ppa020770mg	2.12728	2.62463	2.32363	2.23837	-0.0612081	-0.120964	0.234786	-1.00129	-0.299718	-0.362055	-0.0695946	-0.493661	-1.40051	-1.84121	-1.62802	-1.80833	0.152165	-0.12717	-0.119359	-0.367759
snap_masked-superscaffold1-processed-gene-34.14-mRNA-1	ethylene-responsive transcription factor 1b	2.60283	3.67813	3.62251	2.77871	-1.40775	-0.748825	-1.22932	-1.60561	-1.60561	-1.60561	-1.27219	-1.60561	-1.23712	-1.60561	-1.31048	-1.60561	1.47607	1.20565	1.08503	0.390416
snap_masked-superscaffold13-processed-gene-99.13-mRNA-1	auxin-binding protein abp19a-like	3.07862	1.62872	0.560976	1.29193	-0.672025	-0.78839	-0.78839	-0.664062	-0.78839	-0.78839	-0.78839	-0.604427	-0.680032	-0.680032	-0.78839	-0.680032	0.979265	0.0652068	1.08975	0.0164899
maker-superscaffold21-snap-gene-4.45-mRNA-1	PREDICTED: uncharacterized protein LOC102611819 isoform X1	3.20534	3.26107	3.07673	3.13192	-1.18399	-0.379438	-1.32804	-1.19185	-0.814043	-1.20371	-0.919871	-1.10771	-1.32804	-1.0015	-1.32804	-1.03644	-0.159397	-0.102147	0.0914999	0.317663
snap_masked-superscaffold6-processed-gene-32.13-mRNA-1	probable receptor-like protein kinase at1g11050-like	1.827	2.26265	1.98824	2.69557	-0.792923	-0.491081	-0.675397	-1.07805	-0.681782	-0.904785	-0.931711	-0.591418	-0.761665	-0.969157	-0.829931	-0.493487	-0.114605	0.216427	-0.495896	0.822008
maker-superscaffold1-snap-gene-45.28-mRNA-1	rpm1 interacting protein	1.57338	2.38438	1.93907	1.99106	-1.74375	0.0581231	-1.15737	-1.72053	-0.945543	-1.13697	-1.1086	-1.1004	-0.331108	-1.03776	-0.541561	-1.15383	0.922404	1.2733	0.724553	1.11115
snap_masked-superscaffold7-processed-gene-26.13-mRNA-1	calmodulin-like protein 5-like	1.9588	1.61968	1.72434	2.52436	-1.12923	0.00244553	-0.83878	-0.973359	-0.107282	-0.448122	-0.127367	-0.545941	-1.11954	-1.59119	-0.849683	-0.900347	0.503484	-0.159268	0.23154	0.225472
maker-superscaffold21-snap-gene-1.23-mRNA-1	protein kinase g11a-like	2.2801	2.10836	2.19919	2.1698	-0.732137	-0.408967	-0.484203	-0.496384	-0.693284	-0.652821	-0.551518	-0.485316	-1.04166	-1.06561	-0.8658	-0.805185	-0.212551	-0.133365	-0.236439	0.107791
maker-scaffold3_609-snap-gene-2.29-mRNA-1	PREDICTED: uncharacterized protein LOC101253187	2.20065	1.97849	1.91	1.93833	-0.466719	-0.365055	-0.302113	-0.800225	-0.268428	-0.370828	-0.538956	-0.413119	-0.759655	-1.09541	-1.1097	-0.917734	-0.0853991	-0.227431	-0.023408	-0.283287
maker-superscaffold14-snap-gene-37.29-mRNA-1	leucine-rich repeat transmembrane protein kinase	2.55581	1.92945	1.60703	2.3108	-0.698226	-0.416102	-0.759544	-0.714517	-0.463904	-0.351733	-0.28295	-0.482656	-0.965459	-0.830878	-0.858298	-0.842415	-0.180892	-0.318396	-0.0943302	-0.142786
snap_masked-scaffold3_66-processed-gene-2.7-mRNA-1	f-box kelch-repeat protein at5g26960-like	2.40531	2.24946	1.69233	1.48644	-0.505023	-0.228895	-0.529646	-0.997621	-0.185482	-0.260656	-0.371189	-0.351147	-0.836778	-1.32435	-1.13584	-0.966017	0.270928	-0.46416	0.190824	-0.138484
maker-scaffold3_609-snap-gene-11.16-mRNA-1	PREDICTED: uncharacterized protein LOC102587417	2.57989	2.21335	2.37895	2.48602	-0.456049	-0.121126	-0.551216	-0.815962	-0.556143	-0.669029	-0.376593	-0.392406	-1.29626	-1.57103	-1.11337	-1.26857	0.0715982	-0.398357	-0.0115831	-0.13212
maker-superscaffold2-snap-gene-59.27-mRNA-1	1-aminocyclopropane-1-carboxylate synthase-like	2.33245	2.18251	2.96979	3.80509	-0.84742	0.591116	-0.812922	-0.605741	-0.816579	-0.78161	-0.78161	-0.886602	-0.792372	-0.765027	-0.833769	-0.645299	-0.757978	-0.882764	-0.833769	-0.837479
maker-superscaffold21-snap-gene-48.28-mRNA-1	sphingolipid delta -desaturase des1-like	2.61574	2.41056	1.55103	1.81683	-0.811758	-0.872856	-0.688294	-1.02893	-0.40094	-0.438467	-0.451025	-0.611777	-0.442556	-0.767814	-0.620725	-0.942436	0.194509	-0.384625	0.212658	-0.339136
snap_masked-superscaffold6-processed-gene-18.1-mRNA-1	transcription factor bhlh149-like	2.58769	2.98269	2.97068	2.33242	-1.14995	-0.484735	-1.29552	-1.60084	-1.51224	-1.57593	-1.32702	-1.63953	-0.158688	-0.996966	-0.0243868	-0.568092	0.715465	0.168682	0.542334	0.0339421
snap_masked-superscaffold2-processed-gene-11.8-mRNA-1	nitrate transporter -like	2.71372	2.60696	2.38171	2.36993	-0.903491	-0.336584	-1.25954	-1.41689	-0.81904	-0.978187	-0.935843	-0.830832	-1.29001	-0.678665	-1.49095	-0.838503	0.729451	0.18529	0.414101	0.377361
maker-superscaffold7-snap-gene-9.27-mRNA-1	lysine decarboxylase family protein isoform 2	2.41543	2.18172	2.00089	1.85551	-0.732052	-0.968574	-0.776771	-0.961984	-0.345848	-0.450414	-0.478446	-0.564657	-0.455303	-1.6082	-0.918103	-0.938808	0.348035	0.228525	0.189719	-0.0206756
maker-superscaffold17-snap-gene-6.25-mRNA-1	pathogenesis-related thaumatin superfamily protein	2.05465	2.18351	1.60043	1.80854	-2.14787	-2.40523	-1.99148	-2.11092	0.0424228	-0.11294	-0.191806	-0.0905462	-1.36368	-1.0215	-0.675509	-1.40051	1.56884	1.42487	1.47859	1.35014
maker-superscaffold13-snap-gene-103.41-mRNA-1	protein strubbelig-receptor family 6-like	2.00846	2.1528	1.8441	1.93845	-0.486951	-0.218333	-0.361884	-0.56518	-0.648888	-0.78217	-0.900629	-0.681123	-0.611853	-0.790817	-1.02397	-0.914831	0.145536	-0.0790632	0.113131	-0.136794
maker-superscaffold21-snap-gene-42.25-mRNA-1	peroxidase 19	1.93902	1.98215	1.09345	1.49945	-0.726296	-0.717692	-0.959977	-1.09122	-0.347603	-0.544478	-0.511657	-0.502895	-0.376245	-0.525242	-0.538956	-0.476264	0.472026	-0.252459	0.606106	-0.0212169
maker-superscaffold17-snap-gene-26.33-mRNA-1	s-adenosyl-l-methionine-dependent methyltransferase mmar_1068-like	2.35732	2.2945	2.34738	2.34125	-0.299808	-0.178089	-0.425858	-0.777106	-0.613609	-0.241402	-0.282334	-1.0015	-0.925928	-1.45714	-1.02349	-0.677153	0.0206731	-1.00041	-0.111057	-0.346228
maker-superscaffold13-snap-gene-33.24-mRNA-1	cyp71A2	3.22176	3.21885	2.74195	2.5457	-0.250783	-0.460411	-0.258609	-0.511589	-0.606838	-0.622621	-0.581378	-0.581378	-0.591226	-0.622621	-0.622621	-0.527709	-0.622621	-0.622621	-0.622621	-0.622621
snap_masked-superscaffold7-processed-gene-4.9-mRNA-1	zinc finger protein zat5	2.82703	3.46301	2.51975	2.35623	-0.914168	-0.933295	-0.875337	-0.752561	-0.697799	-0.474239	-0.399188	-0.805703	-0.863496	-0.854352	-0.866119	-0.621581	-0.395394	-0.69197	-0.656346	-0.364468
maker-superscaffold14-snap-gene-32.23-mRNA-1	probable wrky transcription factor 53-like	0.903186	-0.159996	3.0305	4.20448	-0.986511	1.2174	-1.25868	-1.62833	-0.99717	-1.06283	-0.762819	-0.941703	-0.522261	-1.17851	-1.22607	-1.13162	0.809312	0.789072	0.382282	0.520266
maker-superscaffold15-snap-gene-74.42-mRNA-1	PREDICTED: uncharacterized protein LOC100257657	2.07364	2.18987	2.26001	2.29936	-1.21256	-0.801594	-1.15116	-1.35486	-0.487901	-0.327894	-0.334392	-0.222164	-1.38152	-1.76392	-1.494	-1.34905	0.881398	0.486668	1.06661	0.623447
maker-superscaffold7-snap-gene-45.33-mRNA-1	maguk p55 subfamily member 4-like	2.66505	3.01504	2.43262	2.97488	-0.272366	0.00641078	-0.741979	-0.74267	-0.7496	-0.993452	-1.05078	-1.02197	-0.708514	-0.636743	-0.951569	-0.659402	-0.580266	-0.68198	-0.472396	-0.830306
maker-superscaffold12-snap-gene-84.34-mRNA-1	chloride channel protein clc-b-like	2.04329	2.21834	1.74696	1.71502	-0.591163	-0.78222	-0.563841	-0.485471	-0.981063	-1.14608	-0.897686	-1.19071	-0.175708	-0.202472	-0.640717	-0.482477	0.0273643	0.228469	0.125373	0.0348063
maker-superscaffold13-snap-gene-51.31-mRNA-1	3-epi-6-deoxocathasterone 23-monooxygenase-like isoform x2	3.52185	3.39575	3.50478	3.4246	-0.819617	0.323855	-0.325893	-1.11786	-0.790169	-0.794692	-0.955278	-0.976143	-1.49626	-2.01928	-1.69485	-2.12924	-0.123535	-0.517178	-0.0669811	-0.34386
maker-superscaffold9-snap-gene-3.21-mRNA-1	duf246 domain-containing protein at1g04910	0.206436	0.243937	0.570588	3.25763	-0.908866	-0.0772197	-0.779909	-0.846227	-0.927274	-0.798851	-0.857215	-0.874972	-0.767418	-1.02301	-0.816971	-0.886181	1.35021	1.43169	1.49937	1.00426
maker-superscaffold34-snap-gene-7.17-mRNA-1	oxidoreductase family protein	2.04086	2.41864	1.86298	1.83621	-0.01222	0.402122	0.102414	-0.356687	-1.09868	-1.30584	-1.02432	-1.27633	-0.458178	-0.903491	-0.711617	-0.524373	0.07624	-0.20907	-0.124826	-0.733836
maker-superscaffold7-snap-gene-23.25-mRNA-1	major facilitator superfamily protein isoform 2	2.95268	2.89261	2.31639	2.60506	-0.421158	0.78032	-0.974671	-0.930099	-1.38424	-1.41799	-1.19319	-1.10029	-0.964476	-1.03547	-0.831064	-1.12898	-0.0278853	0.15228	0.0490077	-0.338837
maker-superscaffold21-snap-gene-20.23-mRNA-1	uncharacterized aaa domain-containing	2.60951	1.9952	2.19865	2.26833	-0.410895	-0.129488	-0.704069	-0.554926	-1.1535	-1.27262	-0.927365	-0.895519	-1.4463	-1.51896	-1.54872	-0.967596	0.718583	0.675314	0.737022	0.327356
maker-superscaffold34-snap-gene-8.30-mRNA-1	myb-related protein myb4-like	2.00578	1.79329	1.278	1.82646	-0.924577	-0.712942	-0.548287	-0.924577	-0.924577	-0.721689	-0.924577	-0.829666	-0.412603	-0.726712	-0.281183	-0.470401	0.727565	-0.112284	1.04628	-0.163292
maker-superscaffold4-snap-gene-76.40-mRNA-1	non-specific lipid-transfer protein at2g13820-like	2.25782	2.59589	2.03894	2.24254	-1.15411	-0.942051	-0.796195	-1.35359	0.243574	0.102808	-0.00559687	-0.191286	-1.08489	-2.14635	-0.690639	-1.83333	0.362511	-0.11522	0.264319	0.204835
Cluster 11		A5	A6	A7	A8	F5	F6	F7	F8	G5	G6	G7	G8	H5	H6	H7	H8	L5	L6	L7	L8
maker-scaffold3_748-snap-gene-7.28-mRNA-1	shikimate o-hydroxycinnamoyltransferase-like	3.29815	3.49908	3.14719	3.46123	-0.691832	0.347394	-0.743351	-0.87372	-0.76186	-0.822451	-0.847126	-0.83256	-0.652926	-1.14258	-1.08621	-1.1106	-0.750863	-1.39096	-0.958948	-1.08707
maker-superscaffold28-snap-gene-51.25-mRNA-1	u-box domain-containing protein 25-like	3.93251	3.80256	3.05689	3.29888	1.13329	1.45773	0.0906062	-0.24722	-1.25919	-1.48843	-1.40823	-1.41219	-0.619474	-1.00062	-1.52758	-1.07078	-1.66712	-1.7164	-1.58782	-1.76742
maker-superscaffold35-snap-gene-14.20-mRNA-1	u-box domain-containing protein 43-like	2.89018	2.58156	2.34418	2.63132	0.0807251	0.511174	0.0314676	-0.653361	0.038905	0.432719	0.353575	-0.783738	-0.932887	-1.56818	-1.5193	-0.504958	-1.17432	-1.78007	-1.17569	-1.80329
snap_masked-superscaffold1-processed-gene-50.9-mRNA-1	protein far1-related sequence 1-like	0.925174	1.21074	1.16926	0.913192	1.77622	1.70122	1.68062	1.51842	-1.72891	-1.81878	-2.07111	-1.83874	-0.00631547	0.140361	0.196964	-0.297219	-0.568428	-1.21813	-0.580305	-1.10424
maker-superscaffold17-snap-gene-61.21-mRNA-1	probable isoaspartyl peptidase l-asparaginase 2-like	3.02899	3.35011	2.86292	2.99925	0.707879	0.988933	0.378637	-0.0693865	-0.0287058	-0.0112456	0.125306	0.0603913	-1.7237	-1.55642	-2.70188	-1.28043	-1.39691	-1.94541	-1.77108	-2.01725
maker-superscaffold28-snap-gene-57.17-mRNA-1	u-box domain-containing protein 15-like	3.35531	3.97688	3.23463	3.16344	0.0661965	0.619551	0.00782361	-1.05735	-0.147921	-0.144407	-0.219937	-0.249715	-0.488096	-1.40615	-1.23727	-0.97779	-1.64909	-2.52946	-1.69488	-2.62175
snap_masked-superscaffold17-processed-gene-62.6-mRNA-1	hypothetical protein PRUPE_ppa025707mg, partial	1.82346	1.47951	1.47837	1.70206	1.48985	1.11904	1.51493	1.02415	-1.1134	-1.15499	-0.97559	-1.28361	-0.665717	-0.825347	-0.866975	-0.689285	-0.896063	-1.21603	-0.900968	-1.04339
snap_masked-superscaffold9-processed-gene-22.5-mRNA-1	u-box domain-containing protein 34-like	1.91046	1.02892	2.02215	2.06432	1.20348	0.804292	0.803219	1.09913	-0.95314	-0.8467	-0.523032	-0.20162	-0.455439	-0.241572	-0.564908	0.491808	-2.22342	-1.77389	-1.97093	-1.67313
maker-superscaffold6-snap-gene-63.18-mRNA-1	nad -binding rossmann-fold superfamily protein	2.22138	2.48697	2.32839	2.3354	1.24316	0.761041	0.417922	0.771795	-0.549895	-0.784648	-0.630814	-1.10294	0.765766	0.126477	-0.455465	0.348545	-2.37097	-3.08252	-2.34293	-2.48666
maker-superscaffold21-snap-gene-71.31-mRNA-1	transcription factor bhlh35-like	1.66157	2.11315	1.86335	1.70346	0.423733	0.420165	0.293989	0.0261483	0.341208	0.00181286	-0.081876	-0.40544	0.126748	-0.721927	-0.776922	0.103765	-1.19518	-2.50807	-1.61995	-1.76972
maker-scaffold3_935-snap-gene-0.18-mRNA-1	protein argonaute 2-like	0.900673	0.409143	1.06175	2.08075	1.07043	1.08778	0.366038	0.518379	-0.716176	-0.890094	-0.794306	-0.512535	-0.161386	0.0319757	-0.953661	-0.167828	-0.661832	-0.744786	-0.805394	-1.11893
snap_masked-superscaffold13-processed-gene-6.7-mRNA-1	tetrahydrocannabinolic acid synthase-like	2.63323	2.17725	2.39077	2.43678	0.595611	0.990065	0.547458	0.714873	-0.518662	-0.179523	-0.140809	-1.11668	-1.05154	-1.48162	-0.825307	-0.592927	-1.395	-1.65652	-1.84666	-1.68078
maker-superscaffold14-snap-gene-27.26-mRNA-1	eukaryotic translation initiation factor 4g-like	2.90713	1.83712	2.60652	2.51746	0.361122	0.107938	0.0317332	0.332961	-1.20361	-1.0424	-0.779622	-0.540576	-1.02795	-0.833175	-1.21175	-0.547341	-0.977374	-0.651067	-0.997984	-0.889137
maker-superscaffold9-snap-gene-27.17-mRNA-1	acyl- n-acyltransferases-like protein	2.91505	2.73765	2.77534	2.65979	0.298004	0.7144	0.190298	0.00687144	-0.165703	-0.620267	-0.515623	-0.723846	-1.04001	-1.59745	-1.98887	-0.72176	-0.898027	-1.51172	-1.17331	-1.3408
maker-superscaffold13-snap-gene-86.28-mRNA-1	granule-bound starch synthase chloroplastic amyloplastic-like	2.9628	2.44165	2.493	2.47761	0.044114	0.721381	-0.131861	-0.414001	-0.460791	-0.575057	-0.31401	-0.89009	-0.0104689	-0.253759	-0.513451	-0.315511	-1.88423	-1.86596	-1.8425	-1.66886
maker-superscaffold4-snap-gene-1.45-mRNA-1	zkt protein containing k-box and a tpr region	1.63379	1.73487	1.61031	1.48088	1.18594	1.10946	1.07117	0.164676	0.0898916	0.305082	0.0931109	-0.0416988	-0.323239	-1.13354	-1.2143	-0.722626	-1.4067	-1.95032	-1.65238	-2.03439
maker-superscaffold4-snap-gene-30.21-mRNA-1	magnesium transporter mrs2- chloroplastic-like	2.25354	2.29114	2.21298	2.23738	0.597669	0.560069	0.246733	0.399334	-0.213314	-0.334265	-0.283387	-0.564101	0.0639132	-0.242253	-0.826646	0.236883	-2.02103	-2.28963	-2.13607	-2.18895
maker-superscaffold13-snap-gene-6.17-mRNA-1	tetrahydrocannabinolic acid synthase-like	2.61403	2.11998	2.39534	2.56341	0.671517	0.838934	0.50242	0.607387	-0.198824	-0.419372	-0.283086	-0.632235	-0.727267	-1.11108	-1.01766	-0.59127	-1.60154	-1.94326	-1.87677	-1.91064
maker-superscaffold1-snap-gene-48.19-mRNA-1	serine threonine-protein kinase oxi1-like	3.26172	3.47252	3.05209	3.28601	-0.937666	0.416676	-0.857343	-1.09733	-0.529944	-0.573295	-0.253686	-0.460106	-1.07813	-1.64757	-1.01952	-1.13353	-0.757399	-1.14197	-0.882305	-1.11923
snap_masked-superscaffold3-processed-gene-47.1-mRNA-1	pyruvate orthophosphate dikinase isoform 1	2.76228	2.53848	2.62931	2.53488	0.813016	0.880608	0.829314	0.542296	-0.0568033	-0.340144	-0.501937	-0.553145	-0.369082	-1.28698	-1.73335	-0.622111	-1.90241	-2.25761	-1.87453	-2.03207
maker-superscaffold2-snap-gene-60.22-mRNA-1	phosphoglycerate mutase det1	1.70092	1.49773	1.48781	1.50944	0.936623	1.16373	0.896533	0.495194	-0.540125	-0.305486	-0.517735	-0.444761	-0.864572	-1.18281	-0.913646	-0.994575	-0.567105	-1.29198	-0.773202	-1.29198
maker-superscaffold17-snap-gene-78.25-mRNA-1	serrate rna effector molecule homolog	3.78669	2.15877	2.62167	3.04674	0.135199	-0.0721411	-0.513455	-0.599912	-0.793372	-0.488828	-0.447196	-0.548106	-1.29982	-1.43189	-1.11734	-1.16295	-0.591383	-0.826349	-0.582905	-1.27343
maker-scaffold3_709-snap-gene-0.32-mRNA-1	glutamate receptor	2.83959	2.62134	2.27301	2.41014	0.57569	0.827909	0.446313	0.353326	-0.392506	-0.489221	-0.362839	-0.363485	-0.387573	-1.0793	-1.2544	-0.149649	-1.78878	-1.93176	-1.98838	-2.15942
snap_masked-superscaffold6-processed-gene-30.17-mRNA-1	cyclin-dependent kinase f-4-like	2.71867	3.03469	2.68541	2.64283	0.253079	0.424936	0.0209546	0.244482	-0.173129	-0.478269	-0.212723	-0.713288	-0.192483	-0.296741	-0.786779	-0.265108	-2.06763	-2.41055	-2.23325	-2.19512
maker-superscaffold30-snap-gene-1.21-mRNA-1	ribulose bisphosphate carboxylase oxygenase activase chloroplastic-like	3.34959	3.67476	3.20592	3.23093	0.846582	0.756487	0.599167	0.246038	0.118091	-0.293817	-0.409769	-0.554046	0.235317	-1.36931	-1.78881	-0.833666	-2.69677	-3.16267	-2.55512	-2.59892
maker-superscaffold13-snap-gene-53.29-mRNA-1	auxilin-like protein 1-like	2.74183	1.60395	2.50063	2.45581	0.486353	0.294991	0.47415	0.0198644	-0.938261	-0.717977	-0.365262	0.132047	-1.25976	-1.62487	-1.44766	-0.769282	-0.866063	-0.796535	-0.815167	-1.10879
maker-superscaffold42-snap-gene-0.25-mRNA-1	nuclear transcription factor y subunit a-7-like isoform x3	2.16653	2.24354	2.09617	2.05638	-0.0155965	0.230747	0.138104	0.0942321	0.344259	0.100294	0.064422	-0.101905	-0.124145	-0.58035	-0.718223	-0.163029	-1.95604	-2.13489	-1.95724	-1.78327
maker-scaffold3_293-snap-gene-14.26-mRNA-1	nadph--cytochrome p450 reductase-like	2.96343	2.9254	2.70967	2.7652	0.880023	0.747295	0.321747	0.494432	-0.132446	-0.22295	-0.0177189	-0.374265	0.111874	-0.400875	-1.54471	-0.282877	-2.85953	-2.77277	-2.69839	-2.61254
maker-superscaffold8-snap-gene-18.14-mRNA-1	probable long-chain-alcohol o-fatty-acyltransferase 5	3.14461	3.41401	3.21635	3.18282	-0.106662	0.14071	-0.550902	-0.565325	-0.588051	-0.767956	-0.546921	-1.05571	-0.957856	-1.50461	-1.48811	-0.788959	-0.599756	-1.47746	-1.01968	-1.08053
maker-superscaffold14-snap-gene-30.14-mRNA-1	senescence-associated family protein	2.46833	2.5852	2.17796	2.55016	0.442516	0.902456	-0.126546	-0.355635	-0.20302	-0.39824	-0.377909	-0.475289	-1.11497	-1.41814	-1.3971	-1.14373	-0.828053	-1.28987	-0.884097	-1.11403
maker-superscaffold8-snap-gene-44.18-mRNA-1	early nodulin-like protein 2-like isoform x2	3.0436	3.11549	3.21534	3.13059	0.527861	0.601395	0.374076	0.286987	-0.839643	-0.71863	-0.658247	-0.821798	0.423482	-0.368217	-0.403674	-0.695428	-2.7094	-2.699	-2.62493	-2.17985
maker-superscaffold1-snap-gene-18.25-mRNA-1	universal stress protein mj0531-like isoform 2	1.78967	2.40514	2.14481	2.09589	0.554733	0.312126	-0.126386	0.00079338	-0.236978	-0.428623	-0.202632	-0.430109	0.0669446	-0.303043	-0.837339	-0.0995014	-1.13804	-2.15441	-1.49367	-1.91938
snap_masked-superscaffold1-processed-gene-57.12-mRNA-1	sos3-interacting protein 4	3.19176	3.28824	3.38283	3.50844	0.564449	0.48331	0.262708	0.165049	-1.0483	-1.28753	-1.23201	-1.26071	0.154958	0.559109	-0.974762	-0.380642	-2.35205	-2.60455	-2.29471	-2.12558
maker-scaffold3_145-snap-gene-2.27-mRNA-1	secologanin synthase-like	3.64994	4.30303	3.78979	3.9072	0.305079	0.974096	-0.107946	-0.690095	-1.02533	-1.0514	-1.21076	-1.13038	-0.390911	-1.40369	-1.30354	-1.5053	-1.32989	-2.04831	-1.76382	-1.96774
snap_masked-superscaffold10-processed-gene-65.16-mRNA-1	4-coumarate-- ligase 2-like	2.80441	2.70035	2.51417	2.7182	-0.0495501	1.96274	-0.113146	-0.0476436	-1.07198	-1.11636	-1.10332	-1.12237	-0.419376	-0.913126	-1.0123	-1.05337	-0.398167	-1.54972	-0.912355	-1.81708
maker-scaffold3_145-snap-gene-2.28-mRNA-1	11-oxo-beta-amyrin 30-oxidase-like isoform x1	2.16919	2.61053	2.89177	3.29605	-0.386683	0.446199	-0.553059	0.243265	-0.828563	-1.15807	-0.620656	-1.23971	0.104494	0.443226	-0.289118	0.440496	-1.89065	-2.16978	-2.16524	-1.34369
maker-superscaffold18-snap-gene-23.31-mRNA-1	tyrosine-specific transport	3.76819	3.78481	3.37082	3.3682	0.275719	0.327048	-0.335542	-0.412278	-0.568631	-0.751055	-1.05363	-1.03202	-0.806422	-1.54536	-2.00845	-0.794617	-1.20128	-1.86165	-1.22787	-1.29598
maker-superscaffold13-snap-gene-85.31-mRNA-1	expansin alpha isoform 1	2.86953	4.20326	2.50777	2.95436	-0.426626	0.812759	-0.506249	-1.05243	-0.913741	-0.810055	-0.725538	-0.936496	-0.567508	-1.15289	-0.899833	-1.26911	-0.96852	-1.17463	-0.879744	-1.06431
snap_masked-superscaffold8-processed-gene-55.4-mRNA-1	9-cis-epoxy-carotenoid dioxygenase 1	2.06898	1.80427	3.60832	3.67157	0.136679	0.422274	0.114215	-0.383814	-0.462587	-0.803868	-0.275139	-0.824634	-0.717346	-1.67714	-0.542037	-0.165776	-1.59814	-1.30401	-1.4448	-1.62703
maker-superscaffold28-snap-gene-43.23-mRNA-1	nitrate transporter 1:2 isoform 2	2.1803	1.17199	0.629179	1.44384	1.65125	1.20327	1.03658	0.177434	-0.0129273	-0.0741515	-0.440792	-0.0390782	-0.201907	-1.37762	-1.52024	-0.975118	-0.681028	-1.34322	-0.567122	-2.26063
maker-superscaffold9-snap-gene-28.18-mRNA-1	protein lurp-one-related 6-like	3.20576	3.72994	3.13025	3.03881	-1.07501	-0.596311	-0.849718	-1.00922	-0.342114	-0.391867	-0.345174	-0.552332	-0.758171	-1.18996	-1.25897	-0.868305	-0.781814	-0.860622	-0.966191	-1.25897
maker-scaffold3_609-snap-gene-21.24-mRNA-1	two-component response regulator arr3-like	2.3051	3.17484	1.94775	2.25192	0.213087	0.965948	0.406974	-0.38473	0.344804	0.0895467	0.317317	0.254828	-0.314301	-1.119	-1.0101	-0.636826	-2.52911	-2.1825	-1.86776	-2.22778
maker-scaffold3_609-snap-gene-32.20-mRNA-1	cytochrome p450 704c1-like	3.46455	3.81856	3.32519	3.26848	-0.191903	0.026137	-0.260616	-0.53514	-0.148313	-0.216347	-0.282503	-0.734132	-0.11952	-0.806471	-1.02863	-0.796657	-2.0666	-2.55561	-2.10014	-2.06033
maker-scaffold3_293-snap-gene-5.15-mRNA-1	nadp-dependent glyceraldehyde-3-phosphate dehydrogenase-like	2.86922	2.88321	2.70256	2.63528	0.833546	1.12061	0.68125	0.396557	0.186879	-0.00263253	0.133004	-0.242621	0.0122486	-0.974602	-1.27097	-0.34312	-2.4772	-3.42953	-2.65259	-3.06109
maker-superscaffold34-snap-gene-7.16-mRNA-1	cytochrome p450 79b2 family protein	3.65697	3.69909	3.53624	3.36747	-0.793075	-0.311342	-0.973343	-1.14938	-0.65389	-0.785773	-0.480958	-0.997487	-0.606398	-0.445901	-0.657028	-0.674477	-1.06409	-1.71878	-1.27222	-1.67562
maker-superscaffold10-snap-gene-27.20-mRNA-1	pentatricopeptide repeat-containing protein at5g21222	3.33889	2.77488	3.09953	3.04519	0.159948	0.161055	-0.0938445	-0.00583609	-1.06096	-1.01967	-0.839401	-1.01989	-0.884212	-0.736559	-1.26662	-0.0528619	-1.28715	-1.6974	-1.27645	-1.33865
maker-superscaffold6-snap-gene-13.27-mRNA-1	nodulin 3 family protein	2.74448	2.89139	2.56905	2.43344	0.0222408	0.781416	0.10578	-0.187266	0.177799	0.0109954	0.0862845	-0.254831	-0.615147	-1.08476	-1.24443	-0.718626	-1.69205	-1.92785	-1.9181	-2.17981
maker-superscaffold8-snap-gene-53.28-mRNA-1	secologanin synthase-like	1.81494	1.07315	0.736032	1.77985	1.15011	0.8736	0.552865	1.10985	-0.824612	-0.661594	-1.13599	-0.706594	-0.0225823	-1.07202	-0.85701	-0.77185	-0.77684	-0.418386	-1.01313	-0.829789
snap_masked-superscaffold8-processed-gene-55.3-mRNA-1	9-cis-epoxy-carotenoid dioxygenase 1	1.92852	1.84504	3.56581	3.56481	-0.191757	0.362361	-0.0161511	-0.0640519	-0.229597	-0.432555	-0.530724	-0.632471	-0.919388	-1.23776	-0.414315	-0.542899	-1.51451	-1.43021	-1.79167	-1.31846
maker-superscaffold21-snap-gene-7.29-mRNA-1	spx domain-containing protein 1-like	1.17521	1.39047	1.45634	1.2064	0.335268	1.0484	0.726204	0.42038	-0.979477	-1.1668	-1.06723	-1.06279	-0.102982	-0.49811	0.225897	-0.348612	-0.509283	-0.766373	-0.647473	-0.835438
maker-superscaffold20-snap-gene-6.18-mRNA-1	protein phosphatase 1 regulatory	3.03479	2.85683	2.87801	2.86511	-0.321042	-0.237231	-0.368353	-0.340865	-0.550415	-0.74957	-0.608713	-0.824113	-0.351207	-0.485	-0.950333	-0.477707	-1.32174	-1.42374	-1.29922	-1.32549
maker-superscaffold14-snap-gene-55.72-mRNA-1	delta-cadinene synthase isozyme	2.86144	1.79988	2.51579	2.2989	2.1564	2.7373	1.28625	1.67158	-1.8336	-2.17502	-2.17502	-2.17502	-0.653464	-0.0434278	-1.07471	0.27018	-1.31505	-2.01152	-2.17502	-1.96588
maker-superscaffold14-snap-gene-55.75-mRNA-1	(-)-germacrene d synthase-like	1.70766	1.3884	2.22484	1.31686	1.35017	1.8875	0.694359	0.587137	-1.16004	-1.16004	-1.16004	-1.16004	-0.528699	-0.512031	-0.650087	-0.892201	-0.944668	-1.0993	-0.971002	-0.918806
maker-superscaffold13-snap-gene-33.25-mRNA-1	cytochrome p450 71a4-like	2.18285	4.41047	2.88599	3.724	0.0396453	-0.456217	-0.147793	-0.328506	-1.1813	-0.693817	-1.1813	-1.03465	-0.8897	-0.843307	-1.1813	-0.677446	-1.1813	-1.1813	-1.1813	-1.08369
maker-superscaffold17-snap-gene-88.37-mRNA-1	inositol- -triphosphate-5-phosphatase	3.05882	3.00286	3.15967	2.94828	0.117663	-0.232681	-0.305023	0.422137	-1.01461	-1.05843	-0.91055	-1.03221	0.803662	0.5192	-0.490907	0.774762	-2.36065	-2.50887	-2.44696	-2.44617
maker-superscaffold8-snap-gene-43.18-mRNA-1	protein spa1-related 3-like isoform x1	2.92023	2.68972	2.71554	2.65705	0.640146	0.569694	0.353626	0.474444	-0.411686	-0.457287	-0.360664	-0.57873	-0.206646	-0.508946	-1.25167	-0.144742	-2.29775	-2.53229	-2.13931	-2.13072
snap_masked-scaffold3_819-processed-gene-0.3-mRNA-1	aromatic-l-amino-acid decarboxylase-like	3.47601	1.34664	2.48055	3.12134	-0.822866	1.91047	-0.946146	0.742589	-0.886174	-0.37509	0.0729282	-0.648079	-0.967055	-1.01742	-1.11439	-1.25002	-1.10973	-1.33717	-1.25516	-1.42123
snap_masked-superscaffold21-processed-gene-16.8-mRNA-1	katanin p80 wd40 repeat-containing subunit b1 homolog	2.87496	2.54348	2.5279	2.56566	-0.125801	0.0567236	-0.390077	-0.259481	-0.633975	-0.63581	-0.607846	-0.649766	-0.38245	-0.231805	-0.892134	-0.0288628	-1.45614	-1.45695	-1.43501	-1.38264
snap_masked-superscaffold14-processed-gene-46.2-mRNA-1	14 kda proline-rich protein isoform 1	3.55437	1.74723	1.45548	2.23122	0.928558	1.08745	0.950499	-0.0901659	-1.37223	-1.49125	-1.49125	-1.34459	-1.33809	-1.38289	-0.875834	-1.33162	0.649856	-1.0929	0.589066	-1.38289
maker-superscaffold14-snap-gene-55.74-mRNA-1	(-)-germacrene d synthase	2.26328	1.41678	2.20513	2.07235	1.78415	2.2264	1.32442	1.31036	-1.96566	-2.11836	-2.1982	-2.22949	-1.14827	-1.54747	-1.38777	-0.420174	0.0529802	-0.55413	0.22267	-1.309
snap_masked-superscaffold7-processed-gene-49.4-mRNA-1	low quality protein: cytochrome p450 76c4-like	2.81183	2.64865	2.19308	2.61121	0.0327205	0.102242	-0.223242	-0.795993	-0.115056	0.401644	0.510793	-0.307963	-0.953105	-1.26457	-1.53119	-0.412331	-1.37274	-1.71033	-1.05574	-1.56991
maker-superscaffold17-snap-gene-18.14-mRNA-1	low affinity sulfate transporter 3-like isoform x1	2.22631	2.61654	2.40589	2.21423	0.474486	0.179231	0.723687	-0.068203	-0.282246	-0.31151	-0.522971	-0.41686	-0.363246	-0.911808	-1.21076	-0.610206	-1.41529	-1.72536	-1.52976	-1.47216
maker-scaffold3_609-snap-gene-40.33-mRNA-1	inorganic phosphate transporter 2- chloroplastic-like	2.94188	3.19216	2.70884	2.6857	0.255953	0.244376	0.0354369	-0.302511	-0.289403	-0.308113	-0.402344	-0.713053	0.0132958	-0.467253	-0.878177	-0.578568	-1.88036	-2.46708	-1.94594	-1.84485
maker-superscaffold21-snap-gene-7.24-mRNA-1	5 -adenylylsulfate reductase chloroplastic-like	1.82483	1.12512	0.580457	1.55403	1.40145	0.818858	-0.0883991	1.17979	0.334328	-0.12406	0.0374345	-0.33511	0.432031	-1.07938	-1.29073	-0.406818	-1.43628	-1.34183	-1.29199	-1.89374
maker-superscaffold7-snap-gene-49.24-mRNA-1	cytochrome p450 76c4	2.81622	3.41828	2.70301	2.80317	0.896362	1.16498	-0.145552	-0.16017	-1.0484	-1.34202	-1.06752	-1.08053	0.141052	-1.13811	-1.55448	-1.25318	-0.408478	-1.93512	-0.586107	-2.22339
maker-superscaffold2-snap-gene-75.46-mRNA-1	protein hothead-like	2.68082	2.98262	2.30904	2.37569	-0.207792	0.184078	0.242828	-0.507456	-0.159296	0.0192897	0.119093	-0.414308	-0.662054	-1.29421	-1.06846	-1.49287	-1.08162	-1.64674	-0.882111	-1.49655
maker-superscaffold25-snap-gene-7.21-mRNA-1	cytochrome p450 71d11-like	2.38919	3.36315	2.59833	2.27822	-0.584085	-0.259214	-0.174934	-0.851897	-0.206977	-0.392273	0.0300376	-0.616714	-0.48156	-0.812334	-0.877884	-0.916661	-1.81316	-0.803733	-1.64424	-0.22327
maker-superscaffold14-snap-gene-42.24-mRNA-1	elongation factor chloroplastic-like	2.94274	2.67634	2.7125	2.72529	-0.0953814	-0.208416	-0.29616	-0.320531	-0.595484	-0.675435	-0.650719	-0.837817	-0.263186	-0.452586	-0.986834	-0.248062	-1.28581	-1.57069	-1.23807	-1.33168
maker-superscaffold30-snap-gene-1.20-mRNA-1	l-type lectin-domain containing receptor kinase -like	3.04527	2.80926	3.01795	3.13858	0.208954	0.490744	0.0639886	-0.132556	-0.614186	-0.697399	-0.628869	-0.810009	-0.427623	-0.854278	-1.35569	-0.746166	-1.6998	-1.87213	-1.49536	-1.4407
maker-superscaffold13-snap-gene-43.24-mRNA-1	protein da1-related 1-like	2.80376	2.76579	2.90054	2.72809	1.01094	1.01323	0.677693	0.59893	-0.420886	-0.618894	-0.488167	-0.51885	-0.0887951	-0.879089	-1.23815	-0.405361	-2.46654	-2.60637	-2.45136	-2.31652
snap_masked-superscaffold3-processed-gene-33.11-mRNA-1	immunoglobulin g-binding protein h	3.01198	2.41586	2.10406	2.31892	0.217491	0.940443	-0.159977	-0.711865	0.0271346	0.556903	0.047505	0.156956	-0.759372	-1.06738	-0.715572	-1.09487	-1.78397	-1.73707	-1.52304	-2.24413
maker-superscaffold27-snap-gene-4.17-mRNA-1	inositol transporter 1-like	2.38356	2.34948	2.51115	2.35888	0.493518	0.575306	0.296133	0.704195	-0.761873	-1.20133	-0.864561	-0.879155	0.423907	-0.130541	-0.876585	0.227521	-1.8797	-2.08696	-1.81804	-1.8249
snap_masked-superscaffold34-processed-gene-12.9-mRNA-1	3-ketoacyl- synthase 6	2.66177	2.09842	2.08411	2.2243	0.262766	0.925937	0.590157	0.135101	-0.372421	0.00129474	-0.120903	-0.220772	-1.28457	-1.80119	-1.37394	-1.35983	-0.836351	-1.33397	-0.889671	-1.39024
maker-superscaffold7-snap-gene-48.39-mRNA-1	cytochrome p450 93a1-like	3.35158	2.64117	2.3235	2.97335	-1.16864	-1.06577	-1.17951	-1.23905	-0.649977	-0.394409	-0.468381	-0.643421	0.0736535	-1.07171	-1.60693	-0.642113	-1.05595	-1.55309	-1.18046	-1.57539
maker-superscaffold26-snap-gene-10.26-mRNA-1	phospholipid hydroperoxide glutathione chloroplastic-like isoform 2	1.50857	1.92483	1.46664	1.47341	0.889077	0.932199	0.733279	0.215234	-0.165537	-0.0187679	-0.345296	-0.670487	-0.121701	-0.597028	-0.477642	-0.53473	-0.938475	-2.18839	-1.17305	-1.91214
maker-superscaffold1-snap-gene-65.26-mRNA-1	acyl- n-acyltransferases superfamily protein	2.40308	2.8567	2.79718	2.50659	-0.0325804	0.0877601	0.025851	0.0862709	-0.14327	-0.172767	-0.14877	-0.296632	-0.432444	-0.710005	-0.592567	-0.40167	-1.77541	-1.8623	-2.07527	-2.11975
maker-scaffold3_293-snap-gene-15.67-mRNA-1	kaempferol 3-o-beta-d-galactosyltransferase-like	3.54276	3.52906	3.2701	3.33474	-0.334997	0.052039	-0.345813	-0.855578	-0.865046	-0.750943	-0.536093	-1.01507	-0.634977	-0.806788	-1.18579	-0.853465	-1.212	-1.69922	-1.25814	-1.37478
maker-superscaffold17-snap-gene-59.10-mRNA-1	cyclin A3-like isoform 1	3.00629	3.18732	3.03088	3.528	0.957267	0.856095	0.0982099	0.0390218	-0.730161	-0.996303	-1.04049	-1.20709	0.0928125	-0.863177	-1.62775	-0.510272	-1.83554	-2.09593	-2.21617	-1.67301
maker-superscaffold29-snap-gene-41.26-mRNA-1	nadp-dependent alkenal double bond reductase p2	2.04998	2.32662	2.01192	2.26365	1.3435	0.730031	-0.575512	0.731819	-0.473985	-0.769541	-0.454919	-0.913097	0.291704	-0.0802746	-1.99983	-0.454801	-1.18814	-1.83499	-1.4959	-1.50823
maker-superscaffold30-snap-gene-3.30-mRNA-1	regulator of chromosome condensation repeat-containing protein isoform 1	3.49152	3.06706	3.18507	3.41197	1.47093	0.396299	-0.0983438	1.67694	-1.41289	-1.6679	-1.56252	-1.70202	0.200614	-0.747718	-1.52224	-0.261443	-1.92563	-2.06938	-1.8623	-2.06803
maker-scaffold3_1091-snap-gene-4.17-mRNA-1	cyclin D6 isoform 2	3.12155	3.63302	3.14615	3.11785	-0.0757848	-0.242725	-0.329087	-0.238144	-0.68209	-0.836592	-0.662736	-1.06377	0.481546	-0.30514	-0.656643	0.138692	-2.12375	-2.27904	-2.46029	-1.68301
maker-superscaffold1-snap-gene-3.25-mRNA-1	stachyose synthase-like	1.33013	1.38951	1.52562	2.06665	0.919984	0.384216	-0.027549	1.02716	-0.788554	-1.18217	-0.9921	-0.857054	-0.0107288	-0.369287	-0.892564	-0.355707	-0.75676	-0.972721	-0.501893	-0.936171
maker-superscaffold12-snap-gene-79.26-mRNA-1	dna photolyase family protein isoform 3	3.32849	3.32374	3.26562	3.26209	-0.442622	-0.700432	-1.10419	-0.0277336	-0.380866	-0.461433	-0.211562	-0.663544	0.195332	-0.0889001	-0.88864	0.346354	-1.89497	-2.26622	-2.03133	-2.5592
maker-superscaffold12-snap-gene-44.20-mRNA-1	flavonoid 3 hydroxylase	1.17452	1.11402	1.23224	1.10477	1.00971	0.852582	0.657872	0.512269	-0.167771	0.178194	-0.0870673	-0.458887	-0.206543	-0.752497	-0.680997	-0.960002	-0.809828	-1.72795	-0.994442	-0.990189
maker-superscaffold12-snap-gene-49.28-mRNA-1	glutamate decarboxylase-like	2.44619	2.5057	2.22697	2.5825	-0.170088	0.73105	0.0011391	-0.523442	-0.35663	-0.24883	-0.362951	-0.287764	-0.877295	-1.08092	-1.1113	-1.34127	-1.2371	-1.19813	-1.11423	-0.583597
maker-superscaffold10-snap-gene-24.20-mRNA-1	probable plastidic glucose transporter 2-like isoform x5	1.34605	1.45432	1.58916	1.4842	0.620402	0.744324	0.442507	0.450988	-0.262933	-0.0824376	-0.113209	-0.00571709	-0.28876	-0.741001	-0.864783	-0.483274	-1.12909	-1.52509	-1.27123	-1.36443
maker-superscaffold13-snap-gene-46.26-mRNA-1	flavanone 3-hydroxylase isoform 1	2.82473	2.41162	2.09361	2.45482	0.00531538	0.243814	0.196642	-0.497839	0.536955	0.613892	0.725968	-0.218333	-1.25368	-2.02337	-1.67871	-1.39077	-0.874416	-1.82443	-0.956471	-1.38936
maker-superscaffold23-snap-gene-11.18-mRNA-1	dicarboxylate transporter chloroplastic-like	2.46118	2.63476	1.90454	2.05351	0.337728	0.226375	0.108547	-0.413916	-0.0868206	0.12764	-0.114063	-0.340488	0.0540218	-0.330435	-0.28623	-0.748202	-1.65762	-2.51041	-1.67777	-1.74235
maker-superscaffold7-snap-gene-39.44-mRNA-1	tetratricopeptide repeat -like superfamily protein	3.37077	3.47567	3.39571	3.18701	-0.710376	-0.242874	-0.499261	-0.926508	-0.668277	-0.931407	-0.918619	-0.992582	-0.735105	-0.902402	-0.644067	-0.846494	-0.537414	-1.59398	-0.877441	-1.40236
maker-superscaffold8-snap-gene-66.32-mRNA-1	cytochrome p450 71d8-like	1.99768	1.82296	2.069	1.80492	0.58811	0.607514	0.293845	0.283971	-0.320553	-0.274318	-0.304406	-0.433127	0.39341	0.0963813	-0.408966	0.645684	-1.92378	-2.74627	-2.04647	-2.14558
maker-superscaffold23-snap-gene-15.19-mRNA-1	chaperonin-like protein isoform 1	3.04788	3.15703	3.06955	2.92774	0.827971	0.998729	0.326819	0.141053	0.123779	0.298166	0.210436	-1.0126	-0.015881	-0.576037	-1.77002	0.152252	-2.50326	-3.36778	-2.8331	-3.20274
maker-superscaffold14-snap-gene-30.15-mRNA-1	mediator of rna polymerase ii transcription subunit 15-like	2.63563	2.73885	2.09422	2.47368	0.0715527	0.541101	-0.266356	-0.378021	-0.0892804	-0.196138	-0.232577	-0.227198	-0.649685	-1.06937	-1.37104	-0.982486	-1.31912	-1.33186	-1.10904	-1.33287
maker-superscaffold1-snap-gene-42.24-mRNA-1	hypothetical protein PHAVU_008G123300g	3.52654	3.12672	2.80993	2.9199	-0.579845	-0.488278	-0.813102	-1.32093	-0.241407	-0.70157	0.141748	-0.625782	-0.450962	-0.716856	-0.974477	-0.199754	-1.39132	-1.39132	-1.27495	-1.35429
maker-superscaffold8-snap-gene-66.30-mRNA-1	cytochrome p450 71d11-like	2.93729	2.646	2.26468	2.52026	-0.207462	0.175585	-0.313209	-0.674745	-0.315957	-0.282702	-0.40135	-0.508317	-0.484367	-0.626798	-0.9114	-0.598685	-1.36428	-1.42584	-1.22415	-1.20456
snap_masked-superscaffold18-processed-gene-35.11-mRNA-1	cytochrome p450 77a2	2.79099	2.78218	2.13855	2.40084	-0.15343	0.645544	0.3226	-0.649315	0.0475647	0.0185186	-0.0082924	-0.263782	-1.40303	-2.23889	-1.44254	-1.51113	-0.340064	-1.5762	-0.349383	-1.21073
maker-scaffold3_66-snap-gene-2.16-mRNA-1	g2 mitotic-specific cyclin-2-like	2.84443	2.84618	2.48531	2.74917	-0.230834	0.350809	0.286541	-0.325532	-0.0545241	0.06769	0.23202	-0.211665	-0.193629	-0.829428	-1.10144	-0.0888145	-2.22512	-2.29275	-2.15364	-2.15478
snap_masked-scaffold3_293-processed-gene-4.12-mRNA-1	hydroxycinnamoyl-coenzyme a shikimate quinate hydroxycinnamoyltransferase-like	3.37109	3.53623	2.79381	3.20449	0.135329	-0.481636	-0.200281	-1.0371	-0.640933	0.590794	-0.0219175	-0.832066	-0.82174	-1.61247	-1.3183	-1.0285	-1.05513	-1.86703	-1.12959	-1.58505
maker-superscaffold13-snap-gene-59.19-mRNA-1	calcium-dependent lipid-binding ( domain) family protein	2.53937	2.714	2.48252	2.51924	0.651055	1.00218	-0.0434491	0.0145957	-0.459011	-0.3163	-0.298725	-0.698293	-0.506286	-0.763295	-1.25941	-0.910489	-1.49859	-1.87248	-1.69999	-1.59665
maker-scaffold3_605-snap-gene-7.34-mRNA-1	isoflavone 2 -hydroxylase-like	2.95294	2.44449	2.70764	2.41646	0.266843	0.711442	0.627126	-0.462221	0.21506	0.540125	0.556137	-0.039345	-0.481953	-1.47885	-1.31689	-0.401263	-2.1019	-2.71675	-2.05804	-2.38105
maker-scaffold3_1063-snap-gene-0.34-mRNA-1	flavonol synthase flavanone 3-hydroxylase-like	3.26768	3.33077	2.88576	3.17706	0.0682783	0.168716	-0.0717685	-0.581602	-0.608379	-0.145094	-0.29692	-1.05683	0.0998478	-0.373686	-1.04383	-0.208759	-1.60209	-2.68821	-1.5781	-2.74283
maker-superscaffold17-snap-gene-61.20-mRNA-1	conserved hypothetical protein	1.81275	2.1012	2.43472	2.08821	0.308539	0.287715	0.368652	0.216031	0.185008	-0.180427	0.00202236	-0.125622	-0.193381	-0.370799	-0.395026	0.198142	-1.68923	-2.5413	-2.29623	-2.21097
maker-superscaffold15-snap-gene-74.44-mRNA-1	cyclin A isoform 1	1.57934	1.8443	1.69674	1.95791	1.31476	0.548827	0.0670368	0.16797	-0.342925	-0.842438	-0.503539	-1.02684	1.10189	0.800821	-1.0221	0.151581	-1.6385	-2.05492	-1.76969	-2.03023
maker-superscaffold28-snap-gene-10.15-mRNA-1	glutamate receptor -like	3.22169	2.87449	3.04618	3.01492	0.198154	0.388847	-0.0267712	-0.232992	-0.542443	-0.657821	-0.709594	-0.667011	-0.589353	-0.698984	-0.948498	-0.37257	-1.79505	-1.91251	-1.82858	-1.7621
snap_masked-superscaffold14-processed-gene-41.18-mRNA-1	cytochrome p450 93a1-like	2.02075	1.96265	1.85529	1.78355	0.366502	0.604946	0.337741	0.121512	0.0666345	0.285667	0.408697	-0.146754	0.0481444	0.0936565	-0.926677	0.0262074	-2.00099	-2.4431	-2.06212	-2.4023
maker-superscaffold28-snap-gene-15.17-mRNA-1	g2 mitotic-specific cyclin A isoform 1-like	3.82335	3.11725	3.39421	3.52036	0.0832492	0.425315	0.309832	-0.267702	-0.621144	-0.476541	-0.34096	-0.374226	-1.36804	-1.80592	-1.73058	-1.09288	-1.68015	-1.76489	-1.59132	-1.5592
maker-superscaffold6-snap-gene-6.22-mRNA-1	b3 domain-containing protein at5g66980-like	1.64383	1.18752	1.86993	1.68496	1.58646	1.39233	1.22077	1.68927	-1.57389	-1.36326	-1.00528	-1.05233	-0.427213	-0.401433	-0.499073	0.271451	-1.51086	-1.48157	-1.43739	-1.79422
maker-superscaffold13-snap-gene-46.22-mRNA-1	thaumatin-like protein 1-like	3.28932	2.96162	1.96297	2.49657	-0.665767	-0.7689	-0.760211	-0.858798	-0.553414	-0.496022	-0.27363	-0.622078	-0.180263	-0.364213	-0.144017	-0.621028	-1.33769	-1.12121	-1.11382	-0.829417
snap_masked-superscaffold18-processed-gene-47.6-mRNA-1	cytochrome p450 86b1-like	2.50999	2.48061	2.52266	2.2704	-0.100332	0.420759	0.334539	0.127154	0.273674	0.144875	0.413171	-0.0171054	-0.59372	-0.250111	-0.32324	-0.309319	-2.19715	-2.67041	-2.48717	-2.54928
Cluster 12		A5	A6	A7	A8	F5	F6	F7	F8	G5	G6	G7	G8	H5	H6	H7	H8	L5	L6	L7	L8
maker-superscaffold15-snap-gene-100.50-mRNA-1	heat shock protein 70 cognate	-0.168255	-0.232723	-0.290755	-0.210912	-0.39106	-0.204559	0.0736084	-0.39106	0.923347	0.166718	0.827411	1.21349	-0.0737558	-0.39106	-0.268056	-0.39106	0.334899	-0.0900576	-0.0450959	-0.39106
maker-superscaffold40-snap-gene-3.19-mRNA-1	dna-directed rna polymerase iii subunit rpc2-like isoform x2	-0.229802	-0.836307	-0.462266	-0.352083	0.0996128	-0.0624326	0.167232	0.279204	0.877124	1.02392	1.06327	1.31992	-0.813892	-0.487435	-0.694662	-0.555444	-0.435514	0.015229	-0.0152857	0.0996128
maker-superscaffold9-snap-gene-5.23-mRNA-1	flavonol synthase flavanone 3-	-0.123478	-0.223257	0.308639	0.314586	-0.512556	-0.233535	-0.645983	-0.769089	1.70737	1.65162	1.6956	1.65432	-0.889559	-1.06186	-1.01988	-0.592193	-0.280462	-0.318943	-0.430502	-0.230836
snap_masked-superscaffold6-processed-gene-30.10-mRNA-1	N/A	1.1201	1.05522	1.06213	1.1201	-0.343578	-0.702183	-0.0442283	-0.375081	1.65853	1.55051	1.48302	1.37942	-0.726138	-0.278532	-0.329331	-0.646057	0.252849	0.198358	0.363777	0.916224
maker-superscaffold28-snap-gene-59.27-mRNA-1	mlo protein homolog 1-like	-0.822952	-0.822952	-0.822952	-0.822952	0.196394	-0.168516	0.0893146	0.494352	0.792464	1.13496	0.78017	0.913436	0.413388	0.519034	-0.0744907	0.791522	-0.645353	-0.63772	-0.693339	-0.613811
maker-superscaffold21-snap-gene-23.19-mRNA-1	ring-h2 finger protein atl22-like	-0.282204	0.108585	-0.101632	-0.47498	0.250845	0.0689213	0.138319	0.10088	0.306722	0.489513	0.637756	0.600982	-0.0314353	-0.0191701	0.313405	-0.17968	-0.785697	-0.549091	-0.459361	-0.132677
maker-scaffold3_609-snap-gene-4.23-mRNA-1	PREDICTED: uncharacterized protein LOC101258366	-0.667636	-1.00929	-0.768536	-0.470389	-0.34505	0.817132	-0.284725	-0.528996	1.14488	1.04516	1.25336	1.18627	-0.0780718	-0.0952391	0.35458	0.202937	-0.16092	-0.375379	-0.369476	-0.850625
maker-superscaffold15-snap-gene-95.47-mRNA-1	conserved hypothetical protein	-0.790123	-0.659034	-0.473215	-0.420542	-0.516981	-0.296706	-0.344973	-0.622453	1.65722	2.07357	1.88279	1.81302	-0.361723	-0.518957	0.0296233	-0.58989	-0.485723	-0.59301	-0.167859	-0.615036
maker-superscaffold1-snap-gene-21.23-mRNA-1	flavin monooxygenase-like protein	-0.609989	-0.161251	-0.0433271	-0.21402	-0.356754	-0.220946	-0.134846	-0.571116	0.662612	0.784444	1.05202	0.820124	0.500818	0.31484	0.258406	0.25175	-0.526573	-0.764464	-0.446815	-0.594913
snap_masked-superscaffold5-processed-gene-8.8-mRNA-1	probable lrr receptor-like serine threonine-protein kinase at4g36180-like isoform 2	-0.629744	-0.461492	-0.787092	-0.736824	0.139959	-0.654319	-0.221171	-0.184915	0.92675	1.1027	0.79467	0.972554	-0.157275	-0.400915	0.00661084	-0.484637	-0.00542712	0.0912231	0.144156	0.545189
snap_masked-superscaffold4-processed-gene-23.7-mRNA-1	nitrate transporter 2:1	-0.623761	-0.634083	-0.422493	-0.683902	0.438458	0.19993	-0.125171	-0.0776516	0.405853	0.678018	0.736366	0.938585	0.659698	-0.0478651	-0.155939	0.593681	-0.623761	-0.209659	-0.442969	-0.603336
snap_masked-superscaffold18-processed-gene-3.11-mRNA-1	auxin-induced protein 10a5-like	-0.431563	0.0149034	0.356597	-0.167465	-0.285528	0.0946096	0.672786	-0.375756	0.668079	0.792348	1.24491	0.688774	-0.561693	-1.28745	-0.693853	-1.23454	-0.191577	0.260467	0.0609876	0.374956
maker-superscaffold13-snap-gene-29.18-mRNA-1	transcription factor myb39	0.092792	0.0268602	-0.16689	-0.00224313	-0.0675147	0.324267	0.0994898	-0.231824	0.924209	1.01982	0.760167	0.82707	-0.556698	-0.838386	-0.490828	-0.410604	-0.183054	-0.395457	-0.0932507	-0.637921
snap_masked-superscaffold12-processed-gene-31.10-mRNA-1	heat shock protein isoform 2	-0.676086	-1.02445	-0.723552	-0.876553	-1.07367	-1.77863	-0.751742	-1.20087	1.07474	0.764792	0.917981	1.16103	1.1872	0.680275	1.01463	1.10846	-0.132157	0.440712	-0.276665	0.164539
maker-superscaffold24-snap-gene-9.21-mRNA-1	aly ref export factor 2-like isoform x1	-0.394745	-0.0320713	0.293923	-0.259198	0.354139	-0.0430202	0.103845	0.0457782	0.844248	0.505586	0.256311	0.809772	-0.519681	-0.835251	-0.520701	-0.356911	-0.0674043	0.0312368	-0.124405	-0.0914498
snap_masked-superscaffold17-processed-gene-4.7-mRNA-1	cytochrome p450 71a1-like	2.01409	2.49393	2.37588	2.37219	-1.60362	-0.662517	-0.691357	-0.704448	-1.60536	-0.778213	-1.44723	-1.30538	-1.3971	-1.06086	-1.47755	-1.38442	-0.508037	0.379689	-0.511416	-0.0109873
snap_masked-superscaffold15-processed-gene-110.27-mRNA-1	cbl-interacting protein kinase 07	0.0126388	-0.0729316	0.184024	0.0584008	-0.874686	-0.712497	-0.87645	-0.928186	1.13462	1.17298	1.0936	1.11008	-0.994429	-1.31617	-0.926723	-0.840551	0.723259	0.701555	0.767067	0.584393
snap_masked-superscaffold21-processed-gene-57.6-mRNA-1	PREDICTED: uncharacterized protein LOC101268739	-0.153279	-0.228385	-0.0843284	-0.0792146	-1.07267	-0.844409	-1.65932	-1.04013	1.29817	1.29958	1.33293	1.14814	0.175898	0.206929	0.402039	0.0293838	0.02351	-0.168973	-0.157123	-0.428752
maker-superscaffold21-snap-gene-12.24-mRNA-1	( )-nerolidol synthase chloroplastic-like	-0.212725	-0.266592	-0.126003	-0.0577034	-0.225369	-0.340317	-0.409332	-0.234286	0.782231	1.13664	1.34556	0.737975	-0.185291	-0.326629	-0.0804953	-0.107159	-0.325267	-0.336197	-0.409332	-0.359701
maker-superscaffold18-snap-gene-8.28-mRNA-1	stachyose synthase	-1.09309	-1.37658	-1.03585	-0.951383	0.182501	0.328283	0.0811292	-0.0132872	1.03832	1.20234	1.23951	1.32583	-0.326173	-0.311628	-0.139427	0.0495564	-0.0803624	0.105719	-0.0277422	-0.197667
snap_masked-superscaffold15-processed-gene-96.17-mRNA-1	skp1-like protein 1b-like	0.30206	0.885521	-0.374855	-0.411302	-0.255507	-0.86337	-0.0734321	-0.638095	1.25698	0.928652	0.983023	0.309118	-0.546066	-0.678138	-0.546066	0.0288267	0.218651	-0.392443	0.209765	-0.343325
maker-superscaffold13-snap-gene-95.29-mRNA-1	low quality protein: glutathione s-transferase u9-like	-0.994014	-0.434557	-0.526197	-0.387817	-0.464269	-0.048366	-0.507041	-0.0644663	2.24277	1.646	1.55266	1.51069	0.0209101	-1.12844	-0.672586	-0.270614	-0.470054	-0.613133	-0.340953	-0.0505313
maker-superscaffold18-snap-gene-14.21-mRNA-1	sodium hydrogen exchanger 4-like	-0.0453976	-0.508247	-0.0804073	-0.301712	-0.70988	-0.368464	-0.623097	-0.585552	1.33031	1.07797	1.30018	1.53835	-0.70988	-0.428924	-0.70988	-0.513273	0.109788	-0.152103	0.277804	0.102412
snap_masked-superscaffold1-processed-gene-58.6-mRNA-1	pentatricopeptide repeat-containing protein at1g08070-like	-1.09856	-0.902887	-0.932149	-0.609788	0.247596	0.208563	0.272523	0.0394552	0.640747	0.789378	0.82799	0.867668	-0.00232171	-0.0383431	0.364028	0.164067	-0.0985631	-0.251645	-0.259313	-0.22844
maker-superscaffold6-snap-gene-47.35-mRNA-1	transcription factor bhlh91-like	-0.688453	-0.607491	-0.754451	-0.69433	-0.525583	-0.516184	-0.232652	-0.463048	0.540459	0.513181	0.606959	0.635819	0.354874	0.594963	0.438348	0.487973	-0.0565636	-0.0995864	-0.0626317	0.528399
maker-superscaffold12-snap-gene-16.29-mRNA-1	pathogenesis-related thaumatin superfamily protein	-1.13066	-0.959009	-0.965295	2.26253	-0.962777	-1.16064	2.15811	-1.13207	2.79996	2.24385	-0.97795	-0.97668	-1.11241	-1.14629	-1.13207	-1.05229	-0.970344	1.6401	3.62621	-1.05229
maker-superscaffold4-snap-gene-53.30-mRNA-1	aluminum-activated malate transporter 2-like	-0.534248	-0.671367	-0.67419	-0.63241	0.443785	0.680982	0.343366	-0.0469901	0.493693	0.923901	0.789987	0.552838	0.0374021	0.00511784	-0.0162163	-0.00550979	-0.368461	-0.454424	-0.305822	-0.561433
maker-superscaffold1-snap-gene-7.17-mRNA-1	conserved hypothetical protein	-0.360857	-0.360857	-0.360857	-0.360857	0.738775	0.727963	-0.0799005	0.0154336	-0.00696898	0.390178	1.39403	0.461261	-0.360857	-0.360857	-0.0657216	-0.360857	-0.360857	-0.175625	-0.360857	-0.151715
snap_masked-superscaffold2-processed-gene-14.2-mRNA-1	endoglucanase 16-like	-1.15887	-0.677529	-0.643308	-1.02667	-0.894554	-0.61063	0.0288917	-0.056041	1.47613	0.668284	0.87426	0.90244	0.403949	0.0114219	1.44646	0.676929	-0.283302	-0.341347	-0.925998	0.129488
maker-superscaffold1-snap-gene-37.18-mRNA-1	nac domain-containing protein 21 22-like	-0.834002	-0.357168	-0.434618	-0.431125	-0.870203	0.333486	-0.292353	0.16022	0.64697	0.43268	0.994125	0.840389	0.386907	0.643247	0.0761906	0.68971	-0.265665	-0.599306	-0.738084	-0.381401
maker-superscaffold12-snap-gene-53.14-mRNA-1	condensin complex subunit 3-like	-0.949026	-1.208	-1.22022	-1.07882	-0.0838361	0.168641	-0.281677	0.233281	1.00182	0.948201	1.2344	1.34765	0.0112617	-0.00874677	0.246668	0.143097	0.0123072	-0.139638	-0.0950502	-0.282318
maker-superscaffold15-snap-gene-69.34-mRNA-1	hypothetical protein VOLCADRAFT_107342	-1.09264	-0.660116	-0.714129	-0.412371	-0.131876	-0.0734159	-0.106785	0.144754	0.543784	0.910289	0.355014	0.30692	0.420172	0.619481	0.329855	1.14127	-0.682891	-0.381952	0.144754	-0.660116
maker-superscaffold13-snap-gene-10.21-mRNA-1	N/A	-0.326501	-0.456606	-0.125573	-0.23373	-0.459992	-1.0281	-1.07277	-0.551859	1.23875	1.22511	1.15683	1.2193	0.121009	0.335935	0.110773	0.243183	-0.415752	-0.261531	-0.558196	-0.160273
maker-superscaffold12-snap-gene-74.29-mRNA-1	protein plant cadmium resistance 8-like	-0.783134	-1.04565	-0.975316	-1.07613	-1.19328	-0.865623	-0.970945	-1.53872	1.77087	1.39822	1.2214	1.3781	0.719116	-0.168236	1.03506	0.525689	0.611297	0.268748	0.497541	-0.809009
snap_masked-superscaffold8-processed-gene-53.9-mRNA-1	N/A	-1.88676	-0.660246	-0.777894	-1.53156	-0.435522	-0.93027	-0.778852	-0.15497	0.877769	1.06386	1.18991	1.02514	0.590304	0.892887	1.44669	-0.409696	-0.510716	0.21105	0.201611	0.577262
maker-superscaffold3-snap-gene-18.17-mRNA-1	protein fam179b-like	-0.861533	-0.830661	-1.13815	-0.699372	-0.0424868	0.506862	0.241811	0.316344	1.10984	1.19357	0.948939	1.11566	-0.360441	-0.548578	-0.28039	-0.173226	0.233071	-0.528621	0.0400081	-0.242647
maker-superscaffold15-snap-gene-98.51-mRNA-1	lipoxygenase	-0.0981803	-0.0751557	-0.414549	-0.734167	-0.734167	-0.734167	-0.607194	-0.734167	1.14318	1.64767	1.41053	2.01944	-0.734167	-0.734167	-0.439032	-0.734167	0.52224	-0.308708	0.596965	-0.258044
maker-scaffold3_605-snap-gene-7.26-mRNA-1	monothiol glutaredoxin-s1-like	0.11723	1.57908	0.111293	0.166255	-1.30011	-1.2306	-1.32942	-1.29353	0.509501	1.15908	0.583915	1.54333	-0.798389	1.17292	0.465965	-0.94533	-0.0968748	-0.26301	0.170068	-0.321369
maker-superscaffold15-snap-gene-102.44-mRNA-1	probable lrr receptor-like serine threonine-protein kinase at3g47570-like	-1.07164	-0.620956	-0.855193	-0.772406	-0.433504	-0.200399	-0.15806	0.197181	0.587227	0.79256	0.719106	0.706822	0.429308	0.489707	0.30676	0.571102	-0.0565995	-0.382459	-0.221206	-0.0273559
snap_masked-superscaffold17-processed-gene-47.14-mRNA-1	phosphoglycerate mutase family protein isoform 2	-1.16959	-0.590206	-1.09096	-0.920813	-0.0945402	-0.470893	-0.0245405	-0.7003	1.05519	1.43968	1.11744	1.05224	-0.344035	0.0872123	0.114899	-0.483561	0.404014	-0.0214988	0.50484	0.13543
maker-superscaffold23-snap-gene-27.15-mRNA-1	gibberellin 20 oxidase 3	-1.32155	-1.04913	-0.694635	-0.848263	-0.819086	0.0769069	-0.265165	-0.547941	1.58906	1.44087	1.00095	1.35355	-0.878042	-1.40579	-0.891594	-0.514493	1.5519	0.614629	1.01512	0.592711
maker-scaffold3_1091-snap-gene-5.13-mRNA-1	equilibrative nucleoside transporter 4	-0.617995	-0.819923	-0.842679	-0.980986	-0.790867	-0.787552	-1.08703	-1.17381	1.45566	1.52618	1.53702	1.86726	-1.0952	-0.835815	-0.962176	-0.9168	1.20636	1.03782	1.46774	0.812782
maker-superscaffold15-snap-gene-100.49-mRNA-1	luminal-binding protein 5-like	-0.683044	-1.1426	-0.980643	-0.567114	-0.175357	-0.0715023	-0.602874	0.306614	1.40546	1.85521	1.78847	2.25209	-0.516394	-0.65486	-0.51552	-0.169158	-0.539309	-0.476724	-0.0721448	-0.440602
maker-superscaffold2-snap-gene-41.23-mRNA-1	anaphase-promoting complex subunit cdc20-like	0.586925	0.435915	0.406976	0.347788	-1.60819	-0.789175	-1.41662	-1.50434	1.93103	1.53804	1.61831	1.80091	-0.358959	0.145638	-0.393441	-0.247156	-0.3202	-0.684499	-0.49154	-0.997414
maker-superscaffold21-snap-gene-11.43-mRNA-1	transcription factor	0.805333	0.366036	0.533691	0.388559	-0.74763	-0.777662	-0.849379	-1.00745	1.02251	0.955886	0.693333	0.867829	-0.917865	-1.56233	-0.96748	-1.26604	0.975023	0.542495	0.870924	0.074217
maker-superscaffold12-snap-gene-68.22-mRNA-1	PREDICTED: uncharacterized protein LOC102612237	-0.863775	-0.303142	-0.927905	-1.00335	-0.543916	-0.48574	-0.484945	-0.804688	2.3876	2.55069	2.33068	2.20212	-0.525807	-0.946764	-0.534559	-0.892668	-0.192742	-0.41056	-0.270564	-0.279962
maker-superscaffold26-snap-gene-1.24-mRNA-1	histidine kinase 5-like	-0.25693	-0.378378	-0.237457	-0.399864	0.214092	0.419267	0.467527	0.387157	0.352806	0.279163	0.480728	0.413482	-0.301432	-0.209289	-0.194857	-0.396049	-0.155627	-0.172931	-0.170756	-0.140654
maker-scaffold3_609-snap-gene-38.21-mRNA-1	d-aminoacyl-trna deacylase-like	-0.596592	-0.485057	-0.579105	-0.577525	-0.689062	-0.49919	-0.774235	-0.668742	0.56585	0.475928	0.67819	0.394182	1.11195	0.392571	0.83168	0.588888	0.293784	-0.0804202	-0.15501	-0.228081
maker-scaffold3_609-snap-gene-8.16-mRNA-1	leucoanthocyanidin reductase 1	-0.80521	-0.852897	-0.881561	-0.883975	-0.269512	-0.441115	-0.316029	-0.240602	1.12235	1.03591	0.618951	0.793039	-0.182978	-0.282992	-0.246028	-0.27822	0.540096	0.670459	0.464293	0.436018
snap_masked-scaffold3_605-processed-gene-16.1-mRNA-1	type i inositol -trisphosphate 5-phosphatase cvp2-like	-0.566475	-0.566475	-0.566475	-0.537906	-0.0294273	-0.0155741	-0.113352	0.513501	0.618123	0.487332	0.627612	0.736283	-0.00967753	0.306157	0.408789	0.341185	-0.440824	-0.425042	-0.400402	-0.367352
maker-superscaffold28-snap-gene-1.18-mRNA-1	probable metal-nicotianamine transporter ysl7-like	-0.787089	-0.676926	-0.929963	-0.847038	0.00945081	0.0612368	0.100057	-0.405638	1.01618	1.3796	0.978255	1.14762	0.190242	-0.14457	-0.169809	-0.478584	-0.0993863	-0.227306	0.0421101	-0.15844
maker-superscaffold6-snap-gene-4.34-mRNA-1	cyclic nucleotide-gated ion channel 1-like	-0.210459	-0.781565	-0.333216	-0.507672	-0.181115	-0.0531659	-0.139471	-0.157543	0.73694	0.299525	0.718185	0.630132	0.0206333	-0.00640594	0.17233	0.215764	-0.230359	-0.0197244	-0.321527	0.148713
maker-scaffold3_609-snap-gene-23.27-mRNA-1	glutathione s-transferase u17-like	-0.40952	-0.43687	-0.336875	-0.26859	0.0777028	0.468376	0.316958	0.140512	0.861796	0.550253	0.793249	0.604922	0.158246	0.159551	-0.00321721	0.162158	-0.605071	-0.704844	-0.784166	-0.74457
snap_masked-superscaffold17-processed-gene-64.13-mRNA-1	subtilisin-like protease-like	-1.23708	-1.3374	-1.09186	-1.646	0.046029	0.111202	0.397186	0.00277579	1.25611	1.33212	1.24823	1.46302	-0.417562	-0.271853	-0.587259	-0.098083	0.269395	-0.0860575	0.166355	0.480734
maker-superscaffold12-snap-gene-48.27-mRNA-1	two-component response regulator-like aprr1-like	-0.728777	-0.728777	-0.728777	-0.728777	-0.369256	0.212329	-0.341415	-0.466946	0.407414	0.931604	0.684275	0.0933411	0.325029	0.404129	0.390911	0.178883	0.346413	0.287006	0.167301	-0.33591
maker-superscaffold37-snap-gene-6.16-mRNA-1	serine-threonine protein plant-	-0.641818	-0.641818	-0.322201	-0.641818	-0.258875	-0.0909178	0.206178	-0.254456	0.634976	0.310515	0.47787	0.0208428	0.348047	0.590228	0.54848	1.11264	0.0841408	-0.641818	-0.512206	-0.327992
maker-superscaffold17-snap-gene-15.33-mRNA-1	isoflavone 2 -hydroxylase-like	-0.648163	-0.648163	-0.53313	-0.648163	-0.648163	-0.363649	-0.56138	-0.648163	1.53802	1.8225	1.25487	1.43147	-0.554603	-0.648163	-0.579149	-0.648163	0.399375	0.149265	0.23311	0.300437
maker-superscaffold3-snap-gene-34.17-mRNA-1	thermospermine synthase acaulis5	-0.921113	-0.703005	-0.592796	-0.769316	0.0942953	0.380221	0.286749	0.0768204	0.400609	0.74321	0.657294	0.438528	0.16264	0.154823	0.518753	0.419897	-0.165881	-0.55625	-0.189942	-0.435538
snap_masked-superscaffold2-processed-gene-73.9-mRNA-1	3-ketoacyl-acyl carrier protein synthase i	-0.349259	-0.363485	-0.483103	-0.37192	0.134978	0.0281312	0.00421505	-0.166117	1.20527	1.0003	1.03978	1.14284	0.143584	-0.0397921	0.005518	-0.25654	-0.832356	-0.704354	-0.672749	-0.464944
maker-superscaffold22-snap-gene-36.25-mRNA-1	fatty acid hydroperoxide lyase	-0.162614	-0.300526	-0.612664	-0.644558	-0.801941	-0.560958	-0.909246	-1.55476	1.50201	1.58847	1.3667	1.49144	-0.131433	-0.858323	-0.299834	-0.933609	0.770379	0.109997	0.811926	0.129542
snap_masked-superscaffold15-processed-gene-110.25-mRNA-1	N/A	0.539391	-0.267724	-0.448184	0.713257	-1.04845	-0.358707	0.082477	-1.04845	0.858052	0.920558	1.20523	1.04747	-1.04845	-1.04845	-0.360497	-0.746281	0.330058	0.628716	-0.0886837	0.13868
maker-superscaffold4-snap-gene-20.35-mRNA-1	glycosyltransferase family protein 2	0.526558	0.0427599	0.415122	0.0982034	-0.58523	-0.0789224	-0.468236	-0.743666	0.723962	1.1028	1.10193	1.18523	-0.765849	-1.05482	-0.287167	-0.40968	0.0649243	-0.276322	-0.0744658	-0.517123
maker-superscaffold15-snap-gene-102.45-mRNA-1	probable lrr receptor-like serine threonine-protein kinase at3g47570-like	-0.835905	-1.00592	-0.80837	-0.830214	-0.105082	0.134934	0.00963471	0.162312	0.535351	0.914541	0.727031	0.638995	0.203122	0.252564	0.372469	0.442903	-0.0939584	-0.223175	-0.184087	-0.307146
snap_masked-superscaffold15-processed-gene-98.29-mRNA-1	probable linoleate 9s-lipoxygenase 5-like	0.341656	-0.228074	-0.232867	0.131635	-0.201406	-0.135413	-0.464793	-1.20082	1.56503	2.33236	1.61806	2.33813	-1.04413	-1.4983	-0.530398	-1.4983	-0.389278	-0.160308	-0.0988594	-0.643909
snap_masked-scaffold3_489-processed-gene-1.23-mRNA-1	---NA---	-0.416336	-0.5108	-0.137884	-0.619964	-0.6825	-0.936726	-0.443952	-0.161269	0.654202	1.05004	0.7468	0.59107	-0.492559	0.223827	0.389902	0.676725	0.256059	-0.190375	-0.116141	0.119879
maker-scaffold3_641-snap-gene-3.14-mRNA-1	intraflagellar transport particle protein ift140	-0.684127	-0.684127	-0.610993	-0.684127	0.100795	-0.485005	0.259231	0.144504	0.71477	0.774779	1.17385	0.70709	0.49602	-0.178236	0.493472	0.259981	-0.372624	-0.684127	-0.24477	-0.49636
maker-superscaffold9-snap-gene-10.21-mRNA-1	PREDICTED: syntaxin-132-like	-0.646203	-0.501566	-0.566337	-1.38519	-0.237229	0.739803	0.103328	0.387543	1.09456	0.37269	0.142884	0.0789583	0.000520004	-0.497662	0.525546	0.206492	1.02814	-0.00834111	0.547252	-1.38519
snap_masked-superscaffold1-processed-gene-43.17-mRNA-1	caffeic acid 3-o-methyltransferase-like	-0.329384	-0.472125	-0.316375	-0.332	0.268587	-0.0759651	0.125287	0.28148	0.778837	0.321979	0.70356	0.700363	-0.180521	-0.472125	0.0276575	-0.312495	-0.172294	-0.297079	0.0256155	-0.273002
snap_masked-superscaffold18-processed-gene-9.17-mRNA-1	nucleotide sugar transporter family protein	-0.888287	-0.541987	-0.712522	-0.765599	-0.264271	0.114808	0.0803943	-0.283835	0.710039	0.883068	0.66007	0.675173	0.0935265	0.158952	0.697708	0.0532281	-0.17024	-0.0974015	-0.246953	-0.155872
maker-superscaffold1-snap-gene-41.29-mRNA-1	alcohol dehydrogenase 1	0.421959	0.678787	0.461937	0.584492	-0.921912	-0.374698	-0.631626	-0.886221	1.00314	0.833554	0.592554	0.734349	-1.17317	-1.40691	-0.466188	-1.35059	0.896556	0.291748	0.49029	0.221953
snap_masked-superscaffold21-processed-gene-22.9-mRNA-1	e3 ubiquitin ligase scf complex subunit skp1 ask1 family protein	-0.935913	-0.79143	-0.407573	-0.608734	-0.513346	-0.328718	0.117163	-0.542715	1.32696	1.37172	0.94668	0.94668	-1.01397	-1.22153	-0.679551	-0.769564	1.09469	0.268556	1.04521	0.695381
maker-superscaffold17-snap-gene-2.30-mRNA-1	uncharacterized protein LOC101244672	-0.544334	-0.772821	-0.651771	-0.155415	0.214697	-0.00886608	0.290401	0.358251	1.0547	0.943818	0.513066	0.789427	-0.320003	-0.399136	-0.470715	-0.028912	-0.0534615	-0.263727	-0.322184	-0.173021
maker-superscaffold3-snap-gene-27.17-mRNA-1	---NA---	-1.28942	-0.860727	-1.43216	-1.16433	-1.43216	-1.3359	-1.29073	-1.30783	2.79388	2.75275	2.57369	2.53464	-0.909101	-1.43216	-1.2842	-0.768589	0.896962	0.839862	1.22662	0.888901
maker-superscaffold29-snap-gene-41.25-mRNA-1	probable cellulose synthase a catalytic subunit 5	-0.594004	-0.409525	-0.595361	-0.66779	0.322177	-0.191575	0.322177	0.0884725	0.943593	0.818147	0.806884	1.04599	-0.204986	-0.236418	-0.0203955	-0.0914233	-0.405946	-0.351013	-0.128293	-0.450713
maker-superscaffold15-snap-gene-76.38-mRNA-1	btb poz domain-containing protein npy2	0.0993615	0.407301	0.555981	0.320832	-0.416813	-0.517876	-0.208712	-0.32419	1.01925	1.06483	1.16799	0.956347	-0.926331	-1.01838	-0.661225	-1.04365	0.0262363	-0.209553	0.0956217	-0.387016
maker-superscaffold15-snap-gene-76.36-mRNA-1	probable beta-d-xylosidase 5-like	-0.650646	-0.493864	-0.512555	-0.503179	-0.57135	-0.500844	-0.3758	-0.594809	0.619916	0.447509	0.404568	0.364798	0.528022	0.545069	0.904686	0.467317	-0.0387647	-0.016918	-0.0489604	0.0258073
maker-superscaffold13-snap-gene-93.28-mRNA-1	apoptosis-enhancing nuclease-like	-0.209421	-0.209421	-0.165377	-0.0824486	0.725661	-0.07323	0.107883	-0.152838	0.715818	0.182346	0.208499	0.389896	-0.0280008	-0.209421	-0.209421	-0.209421	-0.152838	-0.209421	-0.209421	-0.209421
maker-superscaffold1-snap-gene-43.28-mRNA-1	caffeic acid 3-o-methyltransferase-like	-0.677318	-0.297697	-0.677318	-0.34963	0.142351	0.431709	0.419619	0.562691	1.48843	0.893145	0.850753	0.750825	-0.495897	-0.677318	-0.348481	-0.307712	-0.47443	-0.469425	-0.535885	-0.228417
snap_masked-superscaffold2-processed-gene-66.2-mRNA-1	thaumatin-like protein	-0.921601	-1.0118	-1.0287	-1.17014	-1.17014	-1.17014	-1.04316	-1.00793	2.54707	2.81864	2.5794	2.30961	-0.371878	-0.788299	-1.17014	-1.17014	1.01636	-0.0254372	0.69697	0.0814314
maker-superscaffold15-snap-gene-98.49-mRNA-1	luminal-binding protein 5-like	-0.583421	-0.717288	-0.722625	-0.842415	-0.354225	-0.601333	-0.585851	-0.715513	1.91283	2.31052	2.31834	2.61049	-0.987978	-1.04701	-0.917946	-0.933332	0.0264092	-0.278913	0.334164	-0.224902
maker-superscaffold17-snap-gene-59.11-mRNA-1	N/A	-0.356616	-0.00877168	-0.0177476	-0.163559	-0.719501	-0.600224	-0.705439	-0.749483	1.37782	0.88325	1.05787	1.10411	-0.418351	-0.601526	-0.409206	-0.447311	0.157407	-0.157804	0.5868	0.152783
snap_masked-superscaffold8-processed-gene-53.20-mRNA-1	glucan synthase-like 4	-1.204	-0.690001	0.435698	0.301386	1.02251	0.595919	-1.204	-0.207608	0.312522	0.492442	1.27031	1.17146	-0.174014	-0.94578	-0.0136983	0.525012	-0.40077	-0.0651826	-0.322724	-0.899486
maker-superscaffold35-snap-gene-23.23-mRNA-1	probable inactive purple acid phosphatase 27- partial	-0.620583	-0.265724	-0.209335	-0.450417	0.070007	0.428327	0.217648	0.309055	0.543804	0.479674	0.722388	0.674713	0.199998	-0.038507	0.0965645	0.14317	-0.497307	-0.420925	-0.58744	-0.795111
maker-superscaffold21-snap-gene-12.25-mRNA-1	( )-nerolidol synthase 1- partial	-0.31478	0.0585335	-0.123318	-0.0145537	-0.456431	-0.401355	-0.542508	-0.464286	1.16336	1.21223	1.32818	1.27255	-0.206512	-0.319521	-0.464286	-0.253379	-0.300647	-0.436979	-0.398844	-0.337443
maker-superscaffold12-snap-gene-65.21-mRNA-1	PREDICTED: uncharacterized protein LOC101263891	-0.762702	-0.593971	-0.580236	-0.13425	-0.398674	-0.0954098	-0.299262	-0.444837	0.474952	0.489553	0.611489	0.412385	0.502022	0.858011	0.45097	0.233116	-0.216848	-0.128856	-0.437198	0.0597457
maker-superscaffold15-snap-gene-110.52-mRNA-1	hypothetical protein PRUPE_ppa006591mg	-0.996759	-0.966738	-0.662048	-0.867939	-0.0836264	0.10273	0.293646	0.320789	1.07279	1.00624	1.02373	0.89695	0.135927	0.0768186	0.244656	-0.257819	-0.278253	-0.39892	-0.330196	-0.331975
maker-superscaffold4-snap-gene-25.39-mRNA-1	serine carboxypeptidase 3-like	-0.885499	-0.677404	-0.595832	-0.818344	-0.263129	-0.111126	-0.129273	0.180393	0.33853	0.455167	0.564045	0.535037	0.635187	0.752812	0.59848	0.658948	-0.0595054	-0.210294	-0.700475	-0.267716
Cluster 13		A5	A6	A7	A8	F5	F6	F7	F8	G5	G6	G7	G8	H5	H6	H7	H8	L5	L6	L7	L8
maker-superscaffold4-snap-gene-35.34-mRNA-1	Uncharacterized protein TCM_041497	1.78985	1.5587	1.43631	1.5429	-0.189019	0.649258	0.415484	-0.518605	0.370281	0.491473	0.225497	0.235637	-1.34301	-1.67576	-1.53803	-1.38337	-0.025733	-0.686659	-0.184257	-1.17095
maker-superscaffold21-snap-gene-37.38-mRNA-1	4-coumarate-- ligase 2	2.0795	1.89931	1.36427	1.5344	0.0112247	0.320071	0.414232	-0.235297	0.0857191	0.325083	0.11716	-0.0991556	-1.31767	-1.93563	-1.63044	-1.80172	-0.0519582	-0.559723	-0.0752668	-0.44412
snap_masked-superscaffold6-processed-gene-61.3-mRNA-1	lipid-binding protein at4g00165-like	3.08635	3.72045	2.88619	2.9801	-0.395327	0.212403	-0.295016	-1.24711	0.472195	0.4959	0.362963	0.00239072	-1.82968	-2.47798	-2.69409	-2.7463	-0.269124	-1.09452	-0.74645	-0.423365
maker-superscaffold10-snap-gene-12.41-mRNA-1	s-adenosyl-l-methionine-dependent methyltransferases superfamily protein isoform 2	2.60326	2.51349	2.39412	2.49602	-0.874799	-0.130295	-0.222686	-1.44542	0.0205632	0.367803	-0.0378251	-0.0156985	-1.02223	-1.3925	-1.03342	-1.40246	0.0075695	-1.36914	-0.389295	-1.06704
snap_masked-superscaffold6-processed-gene-55.2-mRNA-1	ethylene-responsive transcription factor 13-like	1.94999	0.731664	1.56796	1.77389	0.540093	1.21671	0.503312	-0.380096	0.322683	0.680014	0.197855	0.570542	-1.57409	-1.74462	-1.51069	-1.55976	-0.196595	-1.09278	-0.450511	-1.54557
maker-superscaffold8-snap-gene-75.31-mRNA-1	omega-hydroxypalmitate o-feruloyl transferase-like	1.84675	1.97631	1.33092	1.52589	0.00394469	0.744574	0.547336	-0.341912	0.444473	0.38937	0.088167	0.140912	-1.01472	-2.02001	-1.09981	-1.67564	-0.415189	-1.06002	-0.327165	-1.08418
maker-superscaffold8-snap-gene-54.24-mRNA-1	gibberellin 3-beta-	3.02866	2.93392	2.6164	2.85269	-1.25544	-0.308932	-0.477731	-1.21521	-0.165495	0.0335165	-0.0604859	-0.366664	-1.58811	-1.51279	-1.27578	-1.78746	-0.0506387	-0.7554	0.0302064	-0.675265
maker-scaffold3_605-snap-gene-44.21-mRNA-1	u-box domain-containing protein 26-like	3.27495	3.06588	3.29239	3.04469	-1.1396	-0.241484	-0.913025	-1.32385	0.218603	-0.299969	0.506423	-0.2308	-1.62875	-2.32502	-1.63408	-1.3704	-0.417662	-0.949106	-0.352915	-0.576273
maker-superscaffold17-snap-gene-5.35-mRNA-1	cinnamyl alcohol dehydrogenase 9	2.75192	2.65536	2.20996	2.39038	-0.140999	0.410553	0.229577	-0.723639	0.382168	0.33267	0.239997	0.277151	-1.62284	-2.72744	-1.97382	-2.28507	-0.305994	-0.886227	-0.337361	-0.876346
maker-superscaffold8-snap-gene-26.27-mRNA-1	casp-like protein vit_19s0090g00570-like	2.10987	2.34553	2.32515	2.25149	0.833974	0.916223	0.719753	0.518187	0.539252	0.424773	0.282174	0.119773	-2.66496	-2.98467	-2.7796	-2.54619	-0.241991	-0.97105	-0.518122	-0.679574
snap_masked-superscaffold1-processed-gene-75.4-mRNA-1	peptide transporter ptr1-like	1.66939	2.96791	1.57614	2.25596	0.350011	1.64185	0.661844	-0.28511	-0.238477	-0.536525	-0.603787	-0.775337	-1.33708	-1.37316	-1.53096	-1.32204	-0.554617	-0.964224	-0.70119	-0.900602
snap_masked-superscaffold7-processed-gene-20.8-mRNA-1	3-ketoacyl- synthase	3.15037	2.95538	2.67462	2.76344	0.00158448	0.260612	0.0624259	-1.17759	0.0203866	-0.0589873	-0.125449	-0.33418	-1.8579	-2.0832	-2.10007	-1.70441	-0.607949	-0.638437	-0.316113	-0.884536
maker-superscaffold2-snap-gene-70.28-mRNA-1	aminoacrylate hydrolase	2.3536	2.12289	1.89587	1.94061	0.550563	1.21887	1.27492	0.0723735	0.501407	0.480293	0.411244	0.2043	-0.666807	-1.71184	-1.5458	-1.97297	-1.59124	-2.04157	-1.28683	-2.2099
maker-superscaffold7-snap-gene-4.23-mRNA-1	N/A	0.874558	0.720404	0.865142	0.957781	1.48445	1.36574	1.32157	0.398286	0.411277	0.295334	0.115564	0.395967	-0.983345	-2.38163	-2.34884	-2.14483	-1.06743	-1.86564	-1.22184	-2.19252
maker-superscaffold25-snap-gene-10.20-mRNA-1	abc transporter g family member 32-like	2.07732	1.42392	1.53186	1.77448	0.240438	0.747605	0.71924	-0.128875	0.142361	0.244241	0.197996	0.156556	-1.49771	-2.25186	-1.7621	-1.75551	-0.292604	-0.696967	-0.0818552	-0.788537
maker-superscaffold7-snap-gene-0.18-mRNA-1	cytochrome p450	1.95429	1.87607	1.62031	1.42516	1.00767	0.698469	1.07538	0.304121	0.325812	0.149255	0.0939652	0.142557	-0.747781	-2.75939	-1.76956	-1.05139	-0.694423	-1.40494	-0.920963	-1.32463
maker-scaffold3_609-snap-gene-24.21-mRNA-1	nitrate transporter -like	1.44992	2.32258	1.3675	1.80605	0.533378	1.19261	0.347345	-0.818366	-0.116636	0.407184	-0.125673	-0.0251596	-1.26542	-1.66375	-1.78437	-1.55996	0.144861	-0.789258	0.297511	-1.72035
Cluster 14		A5	A6	A7	A8	F5	F6	F7	F8	G5	G6	G7	G8	H5	H6	H7	H8	L5	L6	L7	L8
maker-superscaffold13-snap-gene-93.29-mRNA-1	l-aspartate oxidase 1-like	3.83473	3.76192	3.47108	3.62499	-1.12618	-0.832987	-1.17899	-0.964612	-0.910513	-1.15735	-1.04248	-1.20984	-1.04645	-1.08815	-1.36987	-1.11154	-0.572623	-0.368625	-0.689414	-0.0231016
maker-superscaffold8-snap-gene-36.17-mRNA-1	transcription factor, putative	4.2684	4.48939	4.21134	4.13309	-0.558685	-0.514431	-0.259937	-0.345004	-1.34028	-1.59778	-1.56607	-1.19156	-0.751955	-1.51262	-0.642066	-0.202343	-1.63863	-1.61456	-1.73662	-1.62969
snap_masked-superscaffold15-processed-gene-51.28-mRNA-1	kinase protein with adenine nucleotide alpha hydrolases-like isoform 1	3.67518	3.3469	3.44201	3.33496	-0.175741	0.192336	0.0230173	-0.4142	-1.2754	-1.27401	-1.66264	-1.23525	-1.14202	-1.55762	-1.60626	-1.10867	-0.546974	-0.723196	-0.664454	-0.627958
snap_masked-superscaffold13-processed-gene-1.2-mRNA-1	ethylene-responsive transcription factor 4-like	3.6853	3.7358	4.24005	4.30197	-0.504065	-0.304457	-0.490747	-0.115448	-0.616246	-0.639376	-0.523462	-1.08618	-1.17854	-1.65217	-1.00063	-0.890896	-1.59102	-1.93856	-1.81701	-1.61432
snap_masked-superscaffold4-processed-gene-27.0-mRNA-1	zinc finger protein zat5	4.17967	4.36055	3.81648	3.82893	-1.09493	-0.838976	-0.817161	-0.451806	-0.175117	-0.852023	-0.321508	-0.588736	-1.39268	-2.16115	-0.677289	-0.418205	-1.47103	-1.84298	-1.83798	-1.24406
maker-superscaffold27-snap-gene-4.15-mRNA-1	inositol transporter 1-like	4.03288	4.26738	3.81701	3.90583	-0.929847	-0.449206	-0.697804	-1.42854	-0.57554	-0.665383	-0.728672	-0.808356	-0.888416	-1.58365	-1.1186	-1.59897	-0.952469	-1.35283	-1.11109	-1.13373
maker-superscaffold13-snap-gene-85.43-mRNA-1	dof zinc finger	4.52947	4.46033	4.29196	4.04015	-0.652357	-0.499806	-0.761965	-0.576806	-1.20395	-1.44451	-1.43401	-1.52298	-0.818523	-1.39837	-1.56588	-1.3394	-1.11365	-1.26031	-0.876677	-0.852714
maker-superscaffold2-snap-gene-20.24-mRNA-1	probable wrky transcription factor 50-like isoform x1	4.51895	4.35967	4.23476	4.4492	-1.80013	1.23998	-2.14421	-1.89036	-1.84256	-2.26438	-1.76923	-2.19512	-0.198445	-0.781271	-0.683175	-0.982787	-0.239073	-0.650965	-0.636091	-0.724761
maker-superscaffold13-snap-gene-52.43-mRNA-1	glycosyl hydrolase superfamily protein isoform 1	4.75631	4.77362	4.69994	4.7813	-0.852795	-0.105852	-1.07954	-1.07553	-1.04858	-1.02135	-1.01942	-1.14394	-1.5037	-1.76114	-1.48498	-1.65092	-1.12477	-1.42156	-1.20259	-1.5145
snap_masked-superscaffold7-processed-gene-9.1-mRNA-1	N/A	4.21338	5.12404	4.61169	4.49281	-1.00076	-0.154115	-0.805489	-1.29964	-0.935859	-1.0722	-1.36935	-1.3837	-1.3837	-1.28879	-1.13638	-1.3837	-1.24489	-1.27668	-1.3837	-1.32296
maker-superscaffold17-snap-gene-8.16-mRNA-1	atp sulfurylase 2	4.04226	3.76322	3.54265	3.65976	-0.75134	-0.447869	-0.924544	-1.25358	-0.701924	-0.899808	-0.880706	-1.0797	-1.44014	-1.47655	-1.40519	-1.8701	-0.211691	-0.671122	-0.496887	-0.496739
maker-superscaffold7-snap-gene-52.29-mRNA-1	alpha carbonic anhydrase	4.65408	4.64858	4.08131	4.26274	0.0879815	0.405158	-0.389099	-0.535783	-1.08627	-1.25694	-1.2515	-1.51436	-1.0096	-1.34214	-2.03315	-0.832443	-1.00465	-2.0822	-1.44981	-2.3519
snap_masked-superscaffold21-processed-gene-38.27-mRNA-1	cbl-interacting protein kinase 5-like	3.6439	3.69621	3.37266	3.72265	-1.02071	-0.88993	-1.02585	-1.1693	-0.395214	-0.341155	-0.122247	-0.315475	-0.638367	-1.48428	-0.627499	-0.519245	-1.26457	-1.78455	-1.31416	-1.52287
snap_masked-superscaffold12-processed-gene-49.3-mRNA-1	dna binding	4.29926	4.451	4.51177	4.248	0.529067	-0.10274	0.167171	-0.156553	-1.21136	-1.60292	-1.52555	-1.38553	0.141592	-1.42461	-1.95594	-1.18828	-1.91471	-2.17522	-1.77026	-1.93418
maker-superscaffold6-snap-gene-8.21-mRNA-1	polyol monosaccharide transporter 5	3.62042	4.10747	3.53288	3.44095	-0.557184	0.0695887	-1.13296	-0.928767	-1.86258	-1.88357	-1.72692	-1.93921	-0.361556	-0.983431	-1.94829	-1.27042	-0.249497	-0.135428	-0.166652	0.375165
maker-superscaffold7-snap-gene-38.18-mRNA-1	centromere-associated protein e-like isoform x1	4.67275	3.96166	4.02534	4.15796	-0.977288	-0.441316	-1.07784	-0.740751	-1.80342	-1.82671	-1.90679	-1.80868	-1.34724	-0.698644	-1.42265	-0.553835	-0.333147	-0.516349	-0.497965	-0.865094
maker-scaffold3_609-snap-gene-19.23-mRNA-1	auxin-induced protein 5ng4-like	4.65476	4.93889	4.56962	4.24954	0.0326666	-0.26435	-0.240301	-1.34569	-0.208549	-0.193019	-0.61007	-1.02748	-0.963391	-2.50627	-1.77994	-1.045	-2.04692	-2.07675	-2.1948	-1.94294
maker-superscaffold13-snap-gene-85.33-mRNA-1	PREDICTED: uncharacterized protein LOC102602574	4.07751	3.95674	3.48514	3.78629	-0.15343	-0.524767	-0.68311	-0.427455	-1.04491	-1.32779	-1.22495	-1.1893	-0.781705	-1.17615	-1.35592	-1.0559	-0.907311	-1.20034	-1.12158	-1.13106
snap_masked-superscaffold1-processed-gene-21.17-mRNA-1	zerumbone synthase-like isoform x2	4.14012	4.3563	3.99963	3.78791	-0.538099	0.0126773	-0.757603	-1.18081	-1.26521	-1.47294	-1.21179	-1.20453	-0.547259	-0.288442	-0.665457	-0.275064	-1.65899	-1.79967	-1.64417	-1.7866
maker-scaffold3_609-snap-gene-35.28-mRNA-1	hypothetical protein CICLE_v10019089mg	4.73763	4.02436	4.39043	4.39948	-0.00569782	-0.271045	-0.816451	-0.459975	-1.6299	-1.9574	-1.73135	-1.8119	0.0121028	0.132751	-0.521014	0.160048	-2.13559	-2.06647	-2.20953	-2.24047
maker-superscaffold7-snap-gene-38.19-mRNA-1	kinesin motor family protein	4.47557	3.46593	3.70084	3.96184	-0.725047	-0.378644	-0.917258	-1.01943	-1.86742	-1.63719	-1.48222	-1.71596	-1.4946	-0.918648	-1.31916	-0.656773	-0.0127309	-0.172257	-0.417416	-0.869437
snap_masked-superscaffold13-processed-gene-92.10mRNA-1	N/A	5.22529	4.61712	4.56789	4.78338	-0.592969	0.978804	-0.473694	-0.934237	-1.43788	-1.28845	-1.25812	-1.2791	-1.29283	-1.62183	-1.79758	-1.47227	-1.22005	-1.8866	-1.71122	-1.90566
maker-superscaffold28-snap-gene-39.17-mRNA-1	inorganic pyrophosphatase 1-like	4.33531	4.34305	4.19094	4.26627	-0.56142	-0.318269	-0.736784	-0.945868	-0.83058	-0.74498	-0.589571	-0.950424	-0.449288	-1.29401	-1.08267	-1.19421	-1.74589	-2.08884	-1.94202	-1.66073
maker-superscaffold18-snap-gene-15.23-mRNA-1	inositol transporter 2 isoform 1	3.99324	4.3722	4.15028	3.8985	-0.447043	0.67171	-0.773785	-1.01278	-0.774417	-0.972958	-0.686762	-0.889938	-1.20637	-1.37308	-1.78743	-1.35454	-1.23478	-1.70061	-1.39058	-1.48085
maker-superscaffold21-snap-gene-60.25-mRNA-1	trehalose-phosphate phosphatase a-like isoform x5	4.82229	4.95708	4.48148	4.43298	0.0854759	0.0816631	-0.0940601	-0.600009	-1.12438	-1.30726	-1.15255	-1.07745	-1.18586	-2.28945	-1.48104	-1.47074	-1.43343	-2.02341	-1.35555	-2.26578
snap_masked-superscaffold2-processed-gene-48.8-mRNA-1	hypothetical protein POPTR_0003s09250g	3.78269	3.70553	3.45095	3.77193	-0.972125	-1.0865	-0.42821	-0.972583	-0.371216	-0.0286536	-0.0307993	-0.800826	-0.891497	-1.12214	-1.20156	-0.994285	-1.32309	-1.89497	-1.21234	-1.38031
maker-superscaffold7-snap-gene-19.30-mRNA-1	PREDICTED: uncharacterized protein LOC101294772 isoform 1	3.30516	3.57046	3.22607	3.06271	-0.0876885	0.186758	-0.220086	-0.426292	-0.794644	-1.22908	-1.31211	-1.18285	-0.847753	-1.25134	-1.50908	-0.867566	-0.817325	-1.07249	-0.982765	-0.750087
maker-superscaffold13-snap-gene-40.38-mRNA-1	zinc finger protein constans-like 2	3.89488	4.24597	4.0088	3.88136	-0.562872	-0.647395	-1.14886	-0.691589	-1.62772	-1.95966	-2.05645	-1.66044	-0.641001	-1.80073	-1.76327	-1.09486	-0.175009	-0.214534	-0.241855	0.255229
Cluster 15		A5	A6	A7	A8	F5	F6	F7	F8	G5	G6	G7	G8	H5	H6	H7	H8	L5	L6	L7	L8
maker-superscaffold4-snap-gene-21.44-mRNA-1	bifunctional monodehydroascorbate reductase and carbonic anhydrase nectarin-3-like	-0.988968	-1.5736	-1.85099	-1.65096	-1.00669	5.04933	-0.761367	-0.434768	-0.430776	-0.0895757	0.431765	0.265125	0.536068	0.170191	0.47378	-0.121751	1.36686	0.0340016	0.714479	-0.132157
maker-superscaffold12-snap-gene-68.30-mRNA-1	nac domain-containing protein 8-like	-0.114681	-0.00523929	-0.118978	0.210462	-0.305947	1.63722	-0.400854	-0.198595	-0.212302	-0.444676	-0.0933859	-0.206575	-0.448727	-0.447375	-0.343164	-0.43393	0.95392	0.435909	0.706248	-0.169335
snap_masked-superscaffold15-processed-gene-79.25-mRNA-1	basic form of pathogenesis-related protein 1	-0.460723	0.617204	-0.279302	-0.460723	-0.185716	2.81309	-0.166764	-0.00865455	-0.460723	-0.460723	-0.460723	-0.460723	1.4569	0.131914	-0.460723	-0.460723	0.174335	-0.23175	-0.224383	-0.411092
maker-superscaffold15-snap-gene-80.40-mRNA-1	basic form of pathogenesis-related protein 1	-1.4733	1.38446	-1.60573	-1.78875	-0.14576	4.97256	0.178235	-0.482522	-0.42178	-1.13802	-0.73785	-0.793472	2.39775	1.47775	-0.705096	-1.66873	1.73024	-0.517221	0.921795	-1.58455
maker-scaffold3_965-snap-gene-0.3-mRNA-1	probable lrr receptor-like serine threonine-protein kinase at3g47570-like	-0.895447	-0.885999	-0.569354	-0.829669	-0.120686	2.67395	-0.425541	-0.261407	-0.767627	-0.847897	-0.767627	-0.62485	0.64524	0.974966	0.479706	-0.186429	0.900761	0.644588	0.469438	0.393887
maker-superscaffold21-snap-gene-51.27-mRNA-1	PREDICTED: uncharacterized protein LOC102592141	0.746914	3.49717	0.613058	0.565446	-0.395174	3.68139	-0.380679	-1.20399	-0.683386	-1.15547	-1.39955	-1.24278	0.660551	0.726528	-0.872562	-1.46226	0.327837	-1.17535	-0.144004	-0.703689
snap_masked-scaffold3_165-processed-gene-0.0-mRNA-1	probable carboxylesterase 2-like	0.483228	1.31179	0.802421	1.09274	-1.75493	3.03952	-1.33616	-1.39731	-1.19733	-1.03496	-1.13762	-0.497615	0.302054	-0.947519	-0.459533	-1.17194	1.40892	0.722724	1.10411	0.667417
maker-superscaffold18-snap-gene-18.26-mRNA-1	nodulin 21 -like transporter family protein isoform 1	0.0702526	0.69229	-0.0650542	-0.122523	-0.468734	1.01279	-0.340212	-0.585099	-0.370974	-0.542455	-0.531293	-0.543856	0.0142186	0.0983727	0.254054	-0.529904	0.971698	0.630269	0.395292	-0.0391309
maker-superscaffold9-snap-gene-32.20-mRNA-1	probable flavin-containing monooxygenase 1-like	-0.0658127	-0.0571848	0.00651799	-0.0328144	-0.244573	1.50715	-0.288617	-0.288617	-0.0869834	-0.191006	-0.181599	-0.18026	-0.257222	-0.247374	-0.152426	-0.288617	0.679289	0.0910037	0.49463	-0.215483
maker-superscaffold21-snap-gene-11.46-mRNA-1	alpha-farnesene synthase-like	-0.630677	-0.644981	-0.177966	-0.660748	-0.658108	3.30728	-0.787721	-0.745077	-0.787721	-0.759152	-0.787721	-0.760567	-0.709111	-0.787721	-0.759152	-0.787721	3.32248	1.63962	2.73107	-0.556289
maker-scaffold3_659-snap-gene-0.11-mRNA-1	probable lrr receptor-like serine threonine-protein kinase at3g47570-like	-0.560368	-0.225192	-0.252072	-0.639376	-0.707141	2.32119	-0.783515	-0.413673	-0.778245	-0.63121	-0.805553	-0.433654	0.123828	0.305677	0.258111	-0.583817	1.15229	1.02502	1.03874	0.588951
maker-scaffold3_440-snap-gene-0.10-mRNA-1	receptor-like protein 12-like	-0.260701	0.273455	-0.326642	-0.526392	-0.695462	2.30965	-0.468319	-0.383305	-0.549365	-0.727855	-0.709625	-0.746317	0.493976	0.0517172	0.419621	-0.564496	1.25136	0.562009	0.687674	-0.0909864
maker-superscaffold4-snap-gene-21.41-mRNA-1	bifunctional monodehydroascorbate reductase and carbonic anhydrase nectarin-3-like	-1.5453	-1.04521	-1.8924	-1.55212	-0.607888	5.08606	-0.220656	-0.575098	0.382605	-0.204894	-0.196409	0.13652	0.869096	0.621594	-0.354858	-0.310328	1.55266	-0.54417	0.831156	-0.43035
snap_masked-scaffold3_113-processed-gene-0.0-mRNA-1	receptor-like protein 12-like	1.00506	0.470813	0.757285	0.603229	-1.00919	2.40975	-0.952418	-1.2846	-0.94121	-1.06957	-0.752537	-1.14135	-0.244164	0.00338178	0.146841	-0.996924	1.33681	0.799395	0.928658	-0.0692535
snap_masked-superscaffold15-processed-gene-79.21-mRNA-1	basic form of pathogenesis-related protein 1	-0.67177	0.561471	-0.687858	-0.858378	0.0515795	4.06735	-0.415496	-0.603758	-0.464379	-1.28813	-0.57972	-0.616382	1.78706	1.14189	-0.155222	-1.28813	1.1734	-0.380468	0.315943	-1.08901
maker-superscaffold11-snap-gene-6.16-mRNA-1	basic helix-loop-helix dna-binding superfamily isoform 3	0.073628	0.202083	0.51285	0.48084	-1.03638	2.81257	-0.781186	-0.60489	-1.05698	-1.29821	-0.632817	-1.09032	0.3576	-0.623749	-0.0772607	-0.376012	1.26495	0.971123	0.743033	0.159122
maker-superscaffold8-snap-gene-58.23-mRNA-1	metal ion binding	0.0945236	0.451965	0.708528	1.48392	-1.74239	2.59083	-1.81837	-1.53982	-1.66218	-1.77374	-1.83594	-0.758692	1.041	-0.169814	0.333481	-0.709628	1.37838	1.5758	0.912635	1.43951
maker-superscaffold13-snap-gene-83.37-mRNA-1	benzyl alcohol o-benzoyltransferase-like	-0.464907	0.878727	-0.731097	-0.00632616	-1.24048	4.51414	-0.530661	-0.182222	-0.282395	-0.455823	-0.289792	0.324678	1.92113	0.406514	0.788325	-0.256372	-0.851494	-1.0897	-1.51248	-0.939782
maker-scaffold3_392-snap-gene-3.25-mRNA-1	nadh dehydrogenase subunit 7	0.108442	-0.0249259	-0.660928	0.210268	-0.775961	2.05206	-0.775961	-0.775961	-0.775961	-0.208416	-0.533511	-0.775961	-0.346211	0.407367	-0.197747	0.421904	1.60144	0.0502315	0.914233	0.0855974
maker-superscaffold6-snap-gene-22.29-mRNA-1	PREDICTED: uncharacterized protein LOC100254720	0.668915	1.53381	0.810711	0.809583	-0.902087	1.80799	-2.07546	-1.78155	-0.609497	-1.90882	-0.840238	-1.18121	-0.587978	-1.05364	0.0806679	-1.6386	2.28551	1.81353	1.41964	1.34874
maker-scaffold3_967-snap-gene-0.40-mRNA-1	probable lrr receptor-like serine threonine-protein kinase at3g47570-like	0.309313	0.433135	0.0802477	0.0715977	-0.336022	2.9017	-0.151105	-0.165641	-0.570246	-0.457747	-0.792477	-0.440852	0.142341	0.0294676	0.0484841	-0.789097	0.132869	-0.143891	0.0192221	-0.321301
snap_masked-scaffold3_358-processed-gene-0.1-mRNA-1	senescence-associated gene 12	-0.403172	0.463516	-0.389246	-0.447216	-0.0521537	3.69135	-0.447216	0.541923	-0.447216	-0.349606	-0.447216	-0.447216	0.423839	0.136784	-0.447216	-0.238075	-0.432861	-0.447216	0.0309788	-0.292763
maker-superscaffold6-snap-gene-85.41-mRNA-1	PREDICTED: 3-oxoacyl-	-0.0991117	1.73288	1.46548	0.622888	-0.933418	4.32849	-0.933418	-0.933418	-0.692188	-0.645355	-0.110484	-0.334101	-0.302081	-0.825061	-0.484517	-0.81174	0.57298	-0.526338	-0.231204	-0.860284
maker-scaffold3_609-snap-gene-29.23-mRNA-1	extracellular ribonuclease le-like	-1.02701	-1.0654	-1.2159	-0.579006	0.101704	1.64748	-0.260704	-0.123641	-0.156143	-0.0192124	0.0964224	-0.273835	-0.0431615	0.37406	-0.379211	0.141446	1.51406	0.30705	1.25551	-0.294502
maker-scaffold3_609-snap-gene-13.26-mRNA-1	PREDICTED: uncharacterized protein LOC102605432	-0.428319	-0.501982	-0.390351	-0.257966	0.000121622	1.5071	-0.221953	-0.233111	-0.116945	0.0915029	-0.368041	-0.124197	0.0433024	-0.260247	-0.0493138	-0.165284	0.483778	0.148499	0.519451	0.323954
maker-scaffold3_293-snap-gene-6.29-mRNA-1	lactase-phlorizin hydrolase-like	-0.82807	-0.571003	-0.951572	-0.80042	0.0300654	2.34334	-0.0137129	-0.00674485	-0.272436	-0.387027	-0.0588612	-0.391971	-0.566339	-0.356105	-0.609831	-0.482222	1.75671	0.601826	1.73136	-0.166987
maker-superscaffold9-snap-gene-19.34-mRNA-1	nac domain containing protein 90	-0.192732	-0.192732	-0.192732	-0.192732	-0.192732	2.10768	-0.192732	-0.192732	-0.192732	-0.192732	-0.192732	-0.192732	-0.192732	-0.192732	-0.192732	-0.192732	0.698688	-0.0395748	0.256169	-0.131992
snap_masked-superscaffold9-processed-gene-0.20-mRNA-1	eg45-like domain containing	-0.837684	1.2508	-0.605024	-0.837684	0.337361	2.10436	0.202857	-0.637305	-0.544903	-0.25947	-0.154212	-0.653721	2.02288	2.88587	-0.566259	-0.742773	-0.837684	-0.641077	-0.64865	-0.837684
maker-superscaffold2-snap-gene-67.27-mRNA-1	transcriptional corepressor	-0.345883	-0.317418	-0.513946	-0.38692	0.182255	1.51037	-0.157503	-0.0652113	-0.382545	-0.17726	-0.217604	-0.194412	-0.173476	0.38639	-0.335275	-0.250114	0.691428	0.231607	0.263363	0.252152
snap_masked-superscaffold29-processed-gene-20.6-mRNA-1	calcium-transporting atpase plasma membrane-type-like	1.31092	1.37566	1.4016	0.487692	-1.32676	1.3454	-0.511455	-1.06173	-1.24797	-1.43187	-1.63525	-0.983513	-0.189254	-0.490473	-0.20626	-2.26741	1.19045	1.69608	1.02497	1.51915
maker-superscaffold6-snap-gene-42.35-mRNA-1	nac domain-containing protein 94	-0.528878	0.343608	0.0820017	0.940819	-0.622278	2.1155	-0.592365	-0.771571	-0.55527	-0.509397	-0.454551	0.0741318	0.0230189	-0.498686	-0.582153	-0.864767	1.02153	0.369561	0.375977	0.633764
maker-superscaffold15-snap-gene-94.34-mRNA-1	ankyrin repeat family protein isoform 1	-0.288463	-0.287008	0.0144142	-0.154405	-0.792056	2.31026	-0.63018	-0.921532	-0.532121	-0.514986	-0.846742	-0.543368	0.585741	0.082976	0.30086	0.320561	1.01559	0.289202	0.558077	0.0331736
snap_masked-scaffold3_609-processed-gene-29.10-mRNA-1	calcium-binding protein cml45	-0.355464	-0.22717	-0.240431	0.219848	-0.355464	2.32688	-0.255159	-0.355464	-0.355464	-0.257853	-0.355464	-0.247107	0.0385014	-0.0289265	-0.355464	0.0352038	0.396428	-0.0544616	0.562159	-0.135134
maker-superscaffold28-snap-gene-32.22-mRNA-1	butyrate-- ligase peroxisomal-like	-0.682935	-0.440297	-0.668874	-0.283168	-0.668874	4.61441	-0.431962	-0.219271	-0.323351	-0.0231714	0.230441	0.408761	0.727503	-0.363553	-0.338852	-0.566263	-0.115506	-0.250342	-0.377206	-0.227491
maker-superscaffold21-snap-gene-34.28-mRNA-1	---NA---	-0.30312	-0.135678	-0.142655	0.571553	-0.054487	1.32222	-0.466082	-0.387028	0.00444431	-0.444985	0.0107463	-0.189361	-0.435162	-0.438838	-0.355422	-0.250493	0.456228	0.403149	0.164006	0.670966
maker-superscaffold8-snap-gene-72.31-mRNA-1	crib domain-containing protein ric4-like	0.0194762	-0.0527166	0.129203	0.384187	-0.216815	1.85494	-0.156855	-0.311703	-0.497134	0.0713447	-0.0722367	-0.11853	-0.45926	-0.517667	-0.412143	-0.50676	0.647655	0.0194762	0.645484	-0.449945
snap_masked-superscaffold15-processed-gene-80.8-mRNA-1	basic form of pathogenesis-related protein 1	-0.253972	-0.111232	-0.253972	-0.253972	-0.253972	2.88713	-0.0225393	-0.0917617	-0.253972	-0.129644	-0.253972	-0.253972	0.40869	-0.119094	-0.0548491	-0.253972	-0.253972	-0.253972	0.0269846	-0.253972
maker-scaffold3_605-snap-gene-17.22-mRNA-1	inactive tpr repeat-containing thioredoxin ttl3-like isoform x1	-0.149817	-0.310576	-0.0768772	0.0138594	-0.203163	1.72827	-0.103196	-0.360206	-0.314763	-0.276142	-0.278867	-0.163599	-0.235878	-0.126318	-0.291192	0.0834003	0.742116	0.0566334	0.483777	-0.217466
snap_masked-superscaffold4-processed-gene-55.2-mRNA-1	cysteine protease sag12	-1.1079	1.47962	-1.09398	-1.15195	0.132567	4.59165	0.560869	-1.15195	-0.226707	-1.15195	-0.786815	-0.718988	-0.52061	-0.334733	-1.15195	-0.942806	2.33644	0.267052	1.6121	-0.639973
maker-scaffold3_605-snap-gene-17.21-mRNA-1	tpr repeat-containing thioredoxin ttl1-like	-0.219187	-0.37119	-0.198395	0.160219	-0.279779	1.95048	-0.529527	-0.354482	-0.529527	-0.364741	-0.0901701	-0.460513	-0.148798	-0.0838006	-0.294413	0.0980795	1.29259	0.202525	0.291775	-0.0711453
maker-superscaffold21-snap-gene-50.29-mRNA-1	cytochrome family subfamily polypeptide 1	0.145842	0.445242	0.58218	0.624218	-0.0864865	-0.435268	-0.145842	-0.145842	-0.145842	-0.145842	-0.145842	-0.145842	-0.00702733	-0.0509301	-0.103197	-0.145842	-0.145842	-0.145842	-0.145842	-0.145842
maker-superscaffold29-snap-gene-21.20-mRNA-1	calmodulin-like protein 11-like isoform 2	0.0929568	0.694645	-0.281471	-0.173911	-0.636487	1.20388	-0.319183	-0.636487	-0.24692	-0.636487	-0.636487	-0.46528	-0.193942	-0.636487	-0.636487	-0.43988	1.66334	0.691775	1.37501	0.217907
Cluster 16		A5	A6	A7	A8	F5	F6	F7	F8	G5	G6	G7	G8	H5	H6	H7	H8	L5	L6	L7	L8
maker-superscaffold8-snap-gene-28.14-mRNA-1	PREDICTED: uncharacterized protein LOC102582285	-0.15904	-0.0869342	-0.346801	-0.351295	0.238851	0.465279	0.41853	0.170324	-0.545573	-0.23143	-0.386339	-0.265932	-0.975743	-1.06832	-0.87276	-1.04517	1.60788	1.10697	1.3448	0.9827
maker-scaffold3_659-snap-gene-0.17-mRNA-1	probable lrr receptor-like serine threonine-protein kinase at3g47570-like	-1.17289	-0.808775	-1.09169	-1.18513	-0.617821	1.53715	-0.623756	-0.856892	-0.271464	-0.396953	-0.354886	-0.484415	0.422763	0.193589	0.495194	-0.452378	1.54538	1.55972	1.28417	1.27909
maker-superscaffold28-snap-gene-40.22-mRNA-1	tubulin alpha chain-like	-0.161662	-0.100067	-0.0317352	-0.098579	-0.378368	0.500199	-0.381079	-0.700748	-0.348879	-0.072783	-0.469673	-0.418649	-0.476421	-0.261364	-0.627029	-0.591013	1.47369	1.09982	1.15076	0.893591
maker-superscaffold9-snap-gene-19.28-mRNA-1	PREDICTED: uncharacterized protein LOC102614458 isoform X1	-0.387051	-0.555624	-0.922855	-0.846296	-0.844929	-1.01609	-0.791266	-1.33341	0.338224	0.415712	0.0196905	8.57066e-06	-0.0920929	-0.675485	0.110098	-0.61174	2.20936	1.54737	1.9394	1.49699
maker-superscaffold21-snap-gene-62.28-mRNA-1	receptor protein	-0.0299116	0.0266275	-0.352993	-0.352993	-0.352993	-0.352993	-0.352993	-0.352993	-0.352993	-0.352993	-0.352993	-0.352993	-0.352993	-0.352993	-0.352993	-0.352993	1.28067	1.13398	1.72391	0.806636
maker-superscaffold1-snap-gene-62.28-mRNA-1	udp-glycosyltransferase 87a2-like	-1.59446	-1.59446	-1.52133	-1.59446	-0.410498	-0.471457	-0.414313	-0.483429	0.0433814	0.00295129	-0.229328	0.25113	-0.343499	-0.325428	-0.0455309	-0.257606	1.12975	1.32812	1.30935	1.22111
maker-superscaffold5-snap-gene-21.32-mRNA-1	N/A	0.00123453	0.363496	-0.343882	-0.367898	-0.31463	0.379613	0.170735	-0.36745	-0.163751	-0.16453	-0.234763	-0.109505	-0.939247	-1.02081	-0.354062	-0.778607	1.36039	1.0418	1.07847	0.763395
maker-superscaffold28-snap-gene-32.17-mRNA-1	PREDICTED: uncharacterized protein LOC101258531	-1.155	0.206773	-0.424525	-0.66929	-1.554	-1.36793	-0.793189	-0.53254	-0.280345	-0.414545	-0.172427	-0.0365326	-0.206841	-0.634808	0.713991	0.142025	1.71869	1.88704	1.70826	1.86519
snap_masked-superscaffold13-processed-gene-78.8-mRNA-1	patatin group a-3-like	-0.353609	0.310705	0.187666	-0.271243	-0.964006	0.221905	-0.237964	-0.578467	-0.04803	-0.763584	-0.802214	-0.741803	-0.348835	-0.799251	0.266423	-1.35144	1.86322	1.66614	1.10072	1.64367
maker-superscaffold6-snap-gene-53.23-mRNA-1	ankyrin repeat family protein	-1.44052	-1.21845	-1.08498	-1.04665	-0.155583	-0.163607	0.111504	-0.317881	0.241729	0.262935	0.175488	0.265444	-0.721187	-1.45824	-0.550597	-0.585062	1.98669	2.20323	1.92256	1.57318
maker-superscaffold17-snap-gene-55.28-mRNA-1	pollen-specific protein sf3	-1.57244	-1.51803	-1.33924	-1.50432	-0.466438	-0.251387	-0.0484383	-0.305748	-0.36175	-0.350492	-0.335724	-0.272555	-0.00412946	-0.481613	0.441748	0.0283296	2.37378	1.93308	2.0993	1.93606
maker-superscaffold6-snap-gene-50.22-mRNA-1	dna replication atp-dependent helicase nuclease dna2-like	-0.511574	-0.511574	-0.511574	-0.306181	-0.511574	-0.511574	0.0363698	-0.237759	-0.283832	0.0462041	-0.103405	0.31787	-0.511574	-0.511574	-0.511574	-0.511574	1.42087	1.22265	1.27962	1.21177
maker-superscaffold10-snap-gene-4.32-mRNA-1	uridine nucleosidase 1-like	-1.12893	-0.740884	-0.934591	-0.611367	-0.102686	-0.0431243	0.220874	-0.221255	0.0610413	-0.156574	-0.17376	-0.313483	0.068648	-0.462549	0.00314267	-0.46885	1.35902	1.23814	1.27061	1.13659
maker-superscaffold28-snap-gene-53.28-mRNA-1	g-box binding factor isoform 1	-1.8115	-1.67355	-1.23589	-1.98559	-0.925884	-0.233773	-0.500461	-0.156	0.255101	0.0613097	0.142073	0.0979161	0.299453	-0.555891	0.292637	0.286755	1.88882	2.06654	1.64911	2.03882
maker-superscaffold17-snap-gene-75.31-mRNA-1	pleckstrin homology domain-containing family a member 8-like isoform x1	-0.560448	-0.103934	-0.193155	-0.160517	-0.6659	-0.900016	-1.03202	-0.464055	-1.42842	-0.807343	-1.03898	-0.901919	-0.92818	0.793973	0.437547	0.713192	2.0195	1.5639	1.51577	2.14099
maker-superscaffold3-snap-gene-14.30-mRNA-1	PREDICTED: uncharacterized protein LOC101255382	-0.576448	0.0578882	-0.461386	-0.296385	-0.614817	-0.147759	-0.22318	-0.20694	-0.761715	-1.04207	-0.920372	-0.841183	-0.447187	0.269573	0.265268	-0.26118	1.34801	1.59785	1.43222	1.82982
maker-superscaffold17-snap-gene-57.17-mRNA-1	acyl- -binding domain-containing protein 3-like	-1.13675	-1.29412	-0.692762	-0.785456	-0.940981	-0.376768	-0.46208	-0.588009	-0.485143	-0.176666	0.222019	0.274172	-0.970543	-0.762153	0.0209125	-0.263601	2.06357	2.26129	2.0741	2.01897
maker-superscaffold8-snap-gene-22.21-mRNA-1	---NA---	-0.0843884	0.0427017	-0.423936	-0.878219	-0.405713	0.531048	-0.704809	-0.388462	-0.69279	-0.225762	-0.253332	-0.518677	-0.532616	-0.335755	-0.517861	-0.433135	1.43867	1.73422	1.30075	1.34806
maker-superscaffold3-snap-gene-16.26-mRNA-1	epoxide hydrolase	-0.367164	0.10371	-0.000126262	-0.140612	-1.26402	-0.966429	-0.748501	-0.768841	-0.0956302	-0.357247	-0.307104	-0.101971	-0.0479225	-0.179503	0.250745	-0.494084	1.16212	1.51668	1.21587	1.59003
maker-superscaffold2-snap-gene-40.19-mRNA-1	probable methyltransferase pmt20	-0.993348	-0.829203	-1.23236	-0.90749	-0.965725	-0.627133	-0.568398	-0.901512	0.411296	0.272466	0.266452	0.42594	-0.367305	-0.660222	0.00448571	-0.563178	1.8587	1.77591	1.90243	1.69819
maker-superscaffold1-snap-gene-44.30-mRNA-1	protein xri1-like	0.0623891	-0.303487	-0.252418	-0.308753	-0.762408	-0.301736	-0.711145	-0.978525	-0.775311	-0.486319	-0.360071	-0.686562	0.486576	0.232364	0.697389	0.175249	1.20901	1.17839	1.08465	0.800714
maker-superscaffold28-snap-gene-39.24-mRNA-1	PREDICTED: uncharacterized protein LOC100250065 isoform 1	-0.868559	-0.522111	-0.524685	-0.860204	-0.29022	-0.227673	0.0378274	-0.0479803	-0.565019	-0.633695	-0.681366	-0.830241	-0.486232	-0.486075	-0.476855	-0.823094	2.04644	2.15226	1.88892	2.19855
maker-superscaffold15-snap-gene-112.47-mRNA-1	wrky dna-binding protein isoform 1	-0.445057	-0.550011	-0.101708	-0.043161	-1.677	-0.321322	-1.58281	-1.62714	-0.599593	-0.78877	-0.971741	-0.422185	0.203627	-0.594168	0.583804	-0.671094	2.50154	2.57131	2.21314	2.32232
maker-superscaffold21-snap-gene-30.22-mRNA-1	protein abil2-like	-0.656361	-0.170695	-0.478838	-0.698915	-0.707796	-0.30443	-0.360199	-0.537099	-0.175945	-0.0385781	-0.247891	-0.0962825	-0.580799	-0.878754	-0.161739	-0.787756	1.68025	1.8928	1.57332	1.73571
maker-superscaffold3-snap-gene-31.25-mRNA-1	PREDICTED: uncharacterized protein LOC100854649	-1.28993	0.161249	-0.731889	-0.781616	-1.35554	-1.23408	-0.590967	-0.701307	-0.264716	-0.535391	-0.572263	-0.406547	-0.430483	-1.074	0.273834	-0.326942	2.55903	2.468	2.34757	2.48599
maker-scaffold3_45-snap-gene-1.34-mRNA-1	N/A	-0.487974	-0.412725	-0.537228	-0.312508	-0.138637	0.19408	-0.224235	-0.35551	-0.626842	-0.175608	-0.320699	-0.165738	-0.654181	-0.478207	-0.401823	-0.554832	1.61987	1.54419	1.44798	1.04063
maker-scaffold3_605-snap-gene-19.27-mRNA-1	probable aldo-keto reductase 2-like	-0.748571	-0.528075	-0.393205	-0.472012	-0.864786	-0.849588	-0.583445	-0.866884	0.104484	-0.16453	-0.166191	-0.0763845	-0.082642	-0.403395	-0.414534	-0.302975	1.98162	1.58316	1.78012	1.46783
maker-superscaffold3-snap-gene-49.22-mRNA-1	sugar transporter erd6-like 16-like	-0.729234	-0.822344	-0.639314	0.421396	-0.420961	-0.553513	-0.614964	-0.747646	-0.567464	-0.560471	-0.296662	-0.470344	-0.606538	-0.80296	-0.871975	-0.790635	2.772	2.08204	2.68286	1.53674
maker-superscaffold17-snap-gene-4.34-mRNA-1	cytochrome p450 71a2-like	0.681556	0.180899	0.942184	0.942184	0.61795	-0.942184	-0.477516	-0.609906	0.194007	-0.424153	-0.241745	-0.244411	-0.0624786	-0.661228	1.30148	-0.341915	2.0272	1.29874	1.33758	1.2113
maker-superscaffold9-snap-gene-2.30-mRNA-1	protein phr1-like 1-like isoform x2	-0.276092	-0.29126	-0.115935	-0.148534	0.232922	0.217793	0.212946	0.0147417	-0.456826	-0.297669	-0.277553	0.0891798	-0.929073	-0.776687	-0.291752	-0.740643	1.06518	0.987024	0.986415	0.795826
maker-superscaffold5-snap-gene-10.17-mRNA-1	ras-related protein raba1d-like	0.35612	0.0627146	-0.0104894	0.197997	-0.965682	-0.56251	-1.02947	-1.14319	-1.21929	-1.12126	-0.691034	-1.00659	-0.204714	0.0156045	0.313388	-0.0470319	2.09518	1.60291	2.06279	1.29457
maker-superscaffold6-snap-gene-53.27-mRNA-1	cyclin family protein	0.430297	0.130899	0.477321	0.214686	-0.987032	-0.93929	-0.940538	-0.486525	-0.726984	-0.538638	-0.843326	-0.837644	-0.439315	-0.511708	0.0291644	-0.600949	2.27397	2.03145	2.15788	1.92151
maker-superscaffold21-snap-gene-11.36-mRNA-1	cysteine-rich receptor-like protein kinase 25-like isoform 1	-0.258752	0.0354475	-0.172898	-0.34358	-0.154293	0.414268	0.249617	-0.187236	-0.397506	-0.602005	-0.688994	-0.373847	-0.76421	-1.14202	-0.774214	-1.62147	1.61396	2.05982	1.46339	1.64453
maker-superscaffold6-snap-gene-37.31-mRNA-1	nac transcription factor onac010-like	-0.471025	-0.337874	-0.60447	-0.885088	-0.743651	-0.576216	-0.13081	-0.482779	-0.256038	-0.0318054	0.306338	-0.153591	-0.899456	-1.03854	-0.36179	-0.494298	1.53101	1.96915	1.33051	2.33042
snap_masked-superscaffold3-processed-gene-16.11-mRNA-1	bifunctional epoxide hydrolase 2-like	-0.478004	0.066439	-0.148486	-0.170278	-1.28272	-1.9796	-0.42327	-0.604393	-0.138504	-0.481441	-0.173054	0.0454957	-0.44268	-1.13873	0.448793	-0.296776	1.777	1.91433	1.81164	1.69424
maker-superscaffold7-snap-gene-39.29-mRNA-1	condensin complex subunit 1-like	-1.22388	-1.19123	-1.22642	-1.22769	-0.545488	-0.551053	-0.56788	-0.287488	-0.0034817	0.071908	0.296589	0.140103	-0.581647	-0.00620943	-0.243054	-0.324456	2.09856	1.78167	2.2307	1.36045
maker-superscaffold15-snap-gene-92.28-mRNA-1	histidine-containing phosphotransfer protein 1	-0.902744	-0.823186	-0.579773	-0.638695	-1.24924	-0.83975	-0.792229	-1.22293	0.0994293	-0.305651	-0.250905	-0.0744108	-1.06464	-1.28282	-0.875165	-1.33002	3.00976	3.3482	3.02956	2.74521
maker-superscaffold4-snap-gene-5.33-mRNA-1	alpha-expansin 4	0.00902141	0.773528	-0.609423	-0.514166	-1.30587	-0.561009	-0.993688	-2.03267	0.633226	0.74451	0.091356	0.903286	-1.72704	-2.3977	-1.10823	-2.1359	3.00765	2.39355	3.20387	1.6257
maker-superscaffold1-snap-gene-44.18-mRNA-1	btb poz domain-containing protein at5g48800-like	0.079041	0.508326	-0.016754	-0.404684	-0.529821	-0.337029	-0.293042	-0.400901	-0.245744	-0.346093	-0.253276	-0.471412	-0.376815	-0.674988	-0.485365	-0.652003	1.07643	1.39274	1.16805	1.26334
maker-superscaffold12-snap-gene-67.33-mRNA-1	protein chloroplast import apparatus 2-like	-1.25074	-1.17285	-1.21606	-1.16886	-0.170855	0.030606	-0.0782435	-0.201737	-0.0277463	-0.400795	-0.33941	-0.164558	-0.420007	-0.481288	-0.352911	-0.755319	2.20856	1.95066	2.0592	1.95234
maker-scaffold3_605-snap-gene-47.16-mRNA-1	pentatricopeptide repeat-containing protein at2g13600-like	0.091485	0.283552	-0.000720876	-0.0243778	-0.418879	-0.472811	-0.33986	-0.382535	-0.65428	-0.57556	-0.550329	-0.765151	-0.60382	-0.473047	-0.463057	-0.605888	1.56174	1.51377	1.43918	1.44059
snap_masked-superscaffold21-processed-gene-2.18-mRNA-1	acyl carrier protein mitochondrial-like	-1.52502	-1.00909	-1.25726	-1.60163	-0.419589	-0.20182	0.0735858	-0.322446	0.631608	0.676725	0.0033085	0.403499	-0.0883123	-0.384744	0.645894	-0.549605	1.70456	0.914895	1.49696	0.808478
maker-superscaffold8-snap-gene-48.29-mRNA-1	probable lrr receptor-like serine threonine-protein kinase at1g56140-like	-0.802839	-0.999446	-0.858013	-0.999446	0.259978	-0.15868	-0.192915	0.120906	-0.682142	-0.318671	-0.509903	-0.865882	-0.720866	-0.595633	-0.62538	-0.766785	2.24117	2.37337	2.17064	1.93053
maker-superscaffold12-snap-gene-18.24-mRNA-1	beta-glucosidase 44-like	-1.40594	-1.13579	-1.10909	-1.22261	-1.4189	-1.0616	-0.858429	-1.71159	0.88828	0.9326	0.474188	0.967062	-1.0109	-1.2432	-0.363254	-1.32667	2.92421	2.81427	3.02117	1.84619
maker-superscaffold17-snap-gene-17.16-mRNA-1	glycosyl hydrolase family protein isoform 3	-0.456273	-0.599681	0.216393	-0.123303	-0.324775	-0.277108	-0.157515	-0.277108	-0.34084	-0.172772	-0.440607	-0.243496	-0.864907	-0.929038	-0.939601	-0.862586	1.83416	1.72186	1.71566	1.52153
maker-scaffold3_609-snap-gene-31.33-mRNA-1	phosphate transporter pho1 homolog 10-like	-0.321642	-0.472237	-0.325106	-0.182148	-0.543074	-0.562022	-0.644724	-0.312446	-0.456956	-0.644724	-0.48768	-0.364956	-0.40716	-0.39862	-0.304447	-0.319338	1.44274	1.8236	1.41947	2.06147
maker-superscaffold1-snap-gene-13.24-mRNA-1	universal stress protein a-like protein	-1.3615	-0.831512	-0.859731	-1.07575	-0.632439	-0.333453	0.225022	-0.327357	0.67593	0.323551	0.0349656	0.234939	-0.824153	-1.72371	-0.389029	-1.00376	2.26306	1.83136	1.9613	1.81226
maker-superscaffold10-snap-gene-16.44-mRNA-1	leucine-rich repeat receptor protein kinase exs-like isoform 2	-0.297494	-0.248483	-0.132445	0.52211	-1.09685	1.40596	-1.10674	-1.15109	-1.01943	-0.910293	-0.971643	-0.792773	-0.06628	-0.112374	-0.0391878	-0.721117	1.5596	2.1516	1.33636	1.69056
maker-superscaffold17-snap-gene-31.22-mRNA-1	wall-associated receptor kinase-like 14-like	-0.46752	-0.270774	-0.278911	-0.405035	-0.135583	0.426041	0.334777	-0.357155	-0.897724	-1.04167	-0.742633	-0.749401	-0.0719886	-0.844421	0.166806	-0.656715	1.45282	1.61193	1.45691	1.47024
maker-superscaffold6-snap-gene-4.19-mRNA-1	o-acyltransferase wsd1-like	-1.05913	0.996933	-0.0101423	-0.728367	-0.894892	-1.20913	-0.0866024	-0.857726	0.0375256	-0.421442	-0.317041	-0.112541	-0.0766656	-0.773802	-0.250425	-1.1552	1.43341	1.86431	1.60436	2.01657
snap_masked-superscaffold21-processed-gene-11.12-mRNA-1	sulfite exporter family	-0.637453	-1.2903	-1.43183	-1.58296	0.438542	0.00135487	0.386231	-0.650802	0.942444	0.982963	0.962515	1.00059	-2.0009	-2.69748	-1.85384	-2.68188	2.68284	2.84146	2.62646	1.96204
maker-superscaffold21-snap-gene-17.19-mRNA-1	epoxide hydrolase 2-like	-0.601885	-0.98275	-0.684428	-0.653994	-1.66262	-1.66262	-1.66262	-1.59223	0.687024	0.749345	0.504092	0.632217	-0.283003	-0.152675	-0.0169223	0.0364834	1.97545	1.92426	1.78614	1.66075
maker-superscaffold1-snap-gene-13.29-mRNA-1	hypothetical protein POPTR_0014s11700g	-1.23747	-0.604951	-0.67542	-0.351159	-0.978705	-0.993704	-0.378457	-0.844105	0.0208314	-0.0995479	-0.288529	-0.0323777	-0.290635	-0.973569	0.0177916	-0.0897347	2.17	2.24084	2.10573	1.28317
maker-superscaffold28-snap-gene-61.29-mRNA-1	cultured cell-like protein	0.391061	-0.369378	-0.100828	-0.00579701	-0.315773	-0.094097	-0.313895	-0.180721	-0.409593	-0.286934	-0.239816	0.198361	-1.17106	-0.832675	-0.785066	-0.626314	1.02495	1.67936	1.3947	1.0435
maker-superscaffold9-snap-gene-6.25-mRNA-1	calcium uptake protein mitochondrial-like	-0.292118	-0.169161	-0.219639	-0.420587	-0.808653	-0.909643	-0.427745	-0.80528	0.0253234	0.147292	-0.145015	-0.011894	-0.910316	-1.20148	-0.222566	-1.31358	1.94215	1.96377	1.86986	1.90928
snap_masked-superscaffold29-processed-gene-3.7-mRNA-1	PREDICTED: uncharacterized protein LOC100247804	0.0835469	-0.231582	0.0937334	0.362158	-0.275956	-0.0941973	-0.193447	-0.215691	-0.598304	-0.628687	-0.259072	-0.464092	-0.884568	-0.96795	-0.916191	-0.575154	1.50253	1.35577	1.50409	1.40306
maker-superscaffold3-snap-gene-16.28-mRNA-1	epoxide hydrolase	-0.92769	-0.316226	-0.155332	-0.276894	-0.899795	-0.880966	-0.500017	-0.88414	-0.0313841	0.0406884	0.0811258	-0.189873	-0.267745	-0.376415	0.167209	-1.28358	1.77212	1.70901	1.44381	1.7761
maker-superscaffold6-snap-gene-23.22-mRNA-1	PREDICTED: uncharacterized protein LOC100254720	0.302872	0.611158	0.484665	0.204529	-1.43079	1.00173	-0.881183	-1.09078	-1.0338	-0.366774	-0.845324	-0.958502	-0.378743	-0.816794	-0.000665888	-0.822888	1.77837	1.17035	1.65053	1.42204
maker-superscaffold4-snap-gene-20.36-mRNA-1	cytokinin riboside 5 -monophosphate phosphoribohydrolase log1-like	-6.16643e-05	-0.236206	-0.389754	-0.465807	-1.2013	-0.955042	-0.987333	-1.13555	-0.167499	-0.561976	0.0751431	-0.281206	-0.146394	-0.424307	0.446889	-0.288694	1.74975	1.79062	1.85972	1.31901
maker-superscaffold6-snap-gene-60.23-mRNA-1	spx domain-containing protein 3-like	-1.89115	-1.7513	-1.16547	-1.53599	-0.708973	-0.506472	-0.409619	-0.521266	0.136268	0.149574	0.109713	0.0874702	-0.675738	-1.32718	-0.540932	-0.417859	2.87919	2.6149	2.65729	2.81754
snap_masked-superscaffold3-processed-gene-5.2-mRNA-1	mate efflux family protein chloroplastic-like	-1.55863	-0.00808693	-0.55258	-0.310914	-0.220626	1.87017	-0.373518	-0.875389	0.224566	-0.67866	-0.376631	-0.925318	-0.724393	-0.577953	-0.0111943	-0.887393	2.10808	1.10864	0.905204	1.86463
snap_masked-superscaffold1-processed-gene-62.13-mRNA-1	udp-glycosyltransferase 87a1	-1.68544	-1.68544	-1.68544	-1.68544	-0.223907	-0.685435	-0.685435	-0.685435	0.0944546	-0.316946	-0.320303	0.448786	-0.685435	0.0238552	0.216059	-0.283805	0.881136	1.6783	1.71428	1.57158
maker-superscaffold17-snap-gene-121.19-mRNA-1	c2h2-like zinc finger protein	0.069645	0.00160744	0.0557327	-0.160104	-0.358559	-0.170206	0.124523	-0.310557	-0.631764	-0.511308	-0.645791	-0.43468	-0.482195	-0.683098	-0.144923	-0.211334	1.165	1.08137	1.15447	1.09217
maker-superscaffold43-snap-gene-7.23-mRNA-1	serine threonine-protein phosphatase 7 long form homolog	-0.406582	-1.01392	-0.63481	-0.721793	0.146488	-0.207039	0.0410223	-0.631403	-0.329346	-0.239086	-0.501342	-0.196303	-0.137132	-0.14379	0.139027	0.0249206	1.12977	1.07687	1.896	0.708447
maker-scaffold3_189-snap-gene-0.23-mRNA-1	probable lrr receptor-like serine threonine-protein kinase at3g47570-like	-0.877917	-0.768476	-0.828364	-0.853455	-0.620256	1.3544	-0.393257	-0.842948	-0.964107	-0.982442	-1.06307	-1.01392	-0.0833373	-0.245476	-0.0722491	-0.841901	2.47992	2.46054	2.13343	2.02288
maker-superscaffold21-snap-gene-71.36-mRNA-1	polyadenylate-binding protein-interacting protein 2-like	-1.15915	-0.611467	-1.40736	-1.52165	-1.26031	-1.21815	-0.949544	-1.10165	-0.120331	-0.0466223	-0.235639	-0.0413844	-0.0298233	0.275037	0.863434	0.355808	2.30139	2.19688	2.03887	1.67168
maker-superscaffold29-snap-gene-18.30-mRNA-1	f-box protein at2g02240-like	-0.608452	-0.566463	-0.323687	-0.89415	0.38443	-0.160362	-0.175186	0.796491	-0.89415	-0.366079	-0.89415	-0.361085	-0.89415	-0.89415	-0.89415	-0.568763	1.95545	1.37787	1.93021	2.05052
snap_masked-superscaffold12-processed-gene-54.18-mRNA-1	hmg-y-related protein a-like	-0.615905	-0.425289	-0.480972	-0.719613	-0.628537	-0.868008	-0.877591	-0.78144	0.278525	-0.0256665	-0.0990555	-0.199547	0.389462	-0.074551	-0.0403911	-0.00355948	1.62463	0.953357	1.48046	1.1137
maker-scaffold3_417-snap-gene-0.24-mRNA-1	hypothetical protein MTR_7g027580	-0.978967	-1.18371	-1.7494	-1.48379	-1.03113	-0.33249	-0.358343	-1.10652	-0.384861	-0.613895	-0.91176	-0.643287	0.203395	0.0167815	0.712436	0.282944	2.79984	2.43125	2.63036	1.70115
maker-superscaffold14-snap-gene-52.20-mRNA-1	beta-glucosidase 44-like	-0.559129	-0.134936	-0.305783	-0.284601	-0.589112	-0.365071	-0.447679	-0.589112	0.294509	0.0459461	-0.46876	0.354247	-0.25798	-0.480755	-0.402611	-0.589112	1.03054	1.50276	1.34673	0.899917
snap_masked-superscaffold3-processed-gene-5.10-mRNA-1	PREDICTED: uncharacterized protein LOC102664095	-0.727507	0.400485	-0.888245	-1.08887	-2.7686	1.09204	-1.44627	-2.29612	0.846064	-0.487994	-0.523449	-0.120136	-0.16003	-2.39763	-0.685288	-2.74354	3.91934	3.45892	3.17158	3.44525
maker-superscaffold17-snap-gene-40.24-mRNA-1	purine permease 3	-0.805436	-0.739157	-0.762284	-0.80685	-0.440356	1.98466	-0.668061	-0.660373	-0.607678	-0.500851	-0.0681877	-0.567583	0.0269334	-0.369705	-0.623784	-0.433788	2.1759	1.29353	1.65104	0.922031
maker-superscaffold12-snap-gene-71.23-mRNA-1	hypothetical protein POPTR_0001s19160g	-1.1862	-0.635604	-0.725618	-0.901192	-0.927864	-0.563274	-0.158568	-0.999373	-0.189707	-0.596616	-0.307614	-0.287567	-0.62299	-0.745129	0.211497	-0.773099	2.58726	2.41951	2.46211	1.94004
maker-scaffold3_293-snap-gene-7.43-mRNA-1	PREDICTED: uncharacterized protein LOC102611565	-0.890727	-1.07778	-1.22776	-1.12697	-0.568274	-0.34314	-0.0817727	-0.523968	0.530924	0.256919	0.0385295	0.171397	-0.29241	-0.702178	0.219957	-0.296925	1.9771	1.13944	1.70321	1.09444
maker-superscaffold2-snap-gene-43.17-mRNA-1	early-responsive to dehydration family protein	-0.0338205	-0.31992	-0.108036	0.0266093	-0.318743	-0.264969	-0.201266	-0.519011	-0.361206	-0.502282	-0.32832	-0.127832	-0.495467	-0.8076	-0.534873	-0.507787	0.918165	1.83065	1.04674	1.60896
maker-superscaffold21-snap-gene-56.20-mRNA-1	alpha-l-fucosidase 1-like	-1.43606	-1.17161	-0.869313	-1.02081	-0.449271	-0.0442245	-0.0654002	-0.189738	0.0799583	0.276863	-0.0885579	0.718702	-0.418345	-0.187236	-0.0316666	-0.657601	1.58595	1.34771	1.56553	1.05512
maker-superscaffold7-snap-gene-22.36-mRNA-1	protein brittle- chloroplastic amyloplastic	-0.00974521	0.133016	-0.67481	-0.748258	-1.07125	-0.966103	-0.537034	-0.738497	-0.760632	-0.585036	-0.647154	-0.378999	-0.231601	-0.31069	0.135501	-0.541133	2.13894	1.78808	2.23488	1.77052
maker-superscaffold12-snap-gene-40.25-mRNA-1	agamous-like mads-box protein agl8 homolog	-0.727805	-0.371013	-0.0646582	-0.664628	-0.801138	-0.433589	-0.733583	-0.449666	-0.192508	-0.463042	-0.189329	-0.461124	-0.409341	-0.125647	-0.260115	-0.197291	1.66149	1.44838	1.41613	2.01847
maker-superscaffold5-snap-gene-4.17-mRNA-1	subtilisin-like protease-like	-0.237182	-0.266377	-0.166677	-0.304984	-0.467827	-0.46924	-0.467827	-0.46924	-0.497809	-0.441226	-0.497809	-0.442614	-0.232373	-0.288668	-0.146181	-0.252922	1.37246	1.1442	1.0886	2.04371
maker-superscaffold9-snap-gene-9.24-mRNA-1	lysosomal beta glucosidase-like	-0.931736	-1.0873	-1.08428	-0.859309	-0.462431	-0.467924	-0.464783	-0.730644	-0.508993	0.145325	-0.192495	-0.208826	-0.588817	0.329173	0.214563	-0.450731	1.75551	2.23003	1.51368	1.84999
maker-superscaffold34-snap-gene-4.14-mRNA-1	probable xyloglucan endotransglucosylase hydrolase protein 28-like	-1.23138	-0.703679	-0.484548	-0.231255	-0.697458	-0.478325	-0.74905	-0.587946	-0.338227	-0.560156	-0.0454821	-0.577657	-0.427299	0.27663	0.00753992	-0.0912247	1.70865	1.57742	1.53178	2.10167
snap_masked-superscaffold22-processed-gene-33.0-mRNA-1	thymidine kinase-like	-0.522835	-0.49861	-0.455227	-0.318194	-0.413111	1.74629	-0.510671	-0.610976	-0.209346	-0.242487	0.288199	-0.188743	-0.547473	-0.610976	-0.610976	-0.555781	1.69762	0.630864	1.26008	0.672353
maker-superscaffold43-snap-gene-1.24-mRNA-1	---NA---	-0.278999	-0.174285	-0.704337	-0.496734	-0.323341	-0.820127	-1.10764	-0.942477	-0.986594	-0.722494	-0.877461	-0.623212	0.331672	0.417776	0.886628	0.449207	1.89323	1.20491	1.49821	1.37608
maker-superscaffold13-snap-gene-61.31-mRNA-1	serine threonine-protein kinase ctr1-like	-1.03023	-0.697003	-0.780229	-0.963552	0.218963	0.228233	0.188314	-0.105191	-0.666805	-0.656383	-0.568614	-0.657867	-0.326318	-0.00592519	0.0833988	-0.145746	1.60588	1.50088	1.51132	1.26688
maker-superscaffold12-snap-gene-32.22-mRNA-1	tcp family transcription isoform 2	-1.39874	-0.0663176	-0.804814	-1.15408	-1.67579	-0.791829	-0.0714251	-0.304717	0.461855	-0.200697	-0.42421	0.274084	-0.703276	-1.06921	0.857345	0.100867	1.27677	2.14909	0.962455	2.58263
maker-scaffold3_214-snap-gene-0.19-mRNA-1	probable lrr receptor-like serine threonine-protein kinase at3g47570-like	-1.18312	-1.02554	-0.849767	-0.764593	-1.05596	-0.200015	-0.92149	-1.1431	-0.420639	-0.770888	-0.561776	-0.684168	-0.392053	-0.214958	0.290359	-0.412413	2.80889	2.52333	2.8096	2.16831
snap_masked-superscaffold21-processed-gene-27.2-mRNA-1	protein early flowering 4	-1.93133	-1.8482	-2.0144	-1.93184	-1.45985	-1.1804	-1.32361	-1.29489	0.588662	0.73647	0.63016	0.825802	-0.26889	-0.140026	1.126	-0.852319	2.6992	2.63266	2.54147	2.46534
snap_masked-superscaffold13-processed-gene-63.7-mRNA-1	probable lrr receptor-like serine threonine-protein kinase at3g47570-like	-0.408319	-0.209886	-0.519281	-0.385736	-0.602967	-0.521173	-0.400462	-0.499562	0.115243	0.208961	0.0769824	0.409503	-0.640521	-0.545035	-0.441079	-0.696076	0.958427	1.55511	1.14209	1.40378
snap_masked-superscaffold12-processed-gene-75.4-mRNA-1	probable atp-dependent rna helicase ddx11-like	-0.20077	-0.203636	-0.551124	-0.324221	-0.36855	0.158084	-0.219014	-0.186528	0.325113	-0.362133	-0.166823	-0.116454	-0.688871	-0.393415	-0.649271	-0.529393	1.41752	1.2324	1.09575	0.731343
maker-superscaffold8-snap-gene-48.28-mRNA-1	atp binding	-0.788089	-0.917701	-0.722354	-0.790729	-0.204886	-0.116957	-0.0697045	-0.355032	-0.663107	-0.765843	-0.664317	-0.917701	-0.176127	-0.524834	-0.135293	-0.317432	2.36385	2.01851	2.16108	1.58666
maker-superscaffold12-snap-gene-78.26-mRNA-1	pleiotropic drug resistance protein 1-like	-0.371336	-0.288685	-0.411589	-0.402289	-0.482095	-0.0557735	-0.424476	-0.409259	-0.401131	-0.28334	-0.300515	-0.327767	-0.494394	-0.520569	-0.582243	-0.473548	1.81239	1.78288	1.5473	1.08644
snap_masked-superscaffold15-processed-gene-20.6-mRNA-1	subtilisin-like protease-like isoform x2	-0.142698	-0.834833	-0.677304	-0.528033	-0.382056	-0.377222	-0.43002	-0.592881	-0.117468	0.00821807	-0.232504	0.0575906	-0.481458	-0.572269	-0.524366	-0.620336	1.84703	1.50585	1.95507	1.13969
maker-scaffold3_293-snap-gene-2.13-mRNA-1	adipor-like receptor cg5315-like	-0.610224	-0.652618	-0.353237	-0.690395	-0.334711	0.574275	-0.234715	-0.264358	-0.953429	-0.58355	-0.580818	-0.0013237	-0.514159	-0.152651	0.251529	-0.813251	1.86265	1.0737	2.10415	0.873145
snap_masked-superscaffold4-processed-gene-39.10-mRNA-1	flavonol 4 -sulfotransferase	-0.845485	-0.305465	-0.639327	-0.704495	-1.66233	-0.685714	-1.09585	-1.37265	1.28352	1.04559	0.734715	0.89433	-1.65174	-1.91401	-1.83456	-1.25286	3.48298	2.41165	3.15297	0.958732
Cluster 17		A5	A6	A7	A8	F5	F6	F7	F8	G5	G6	G7	G8	H5	H6	H7	H8	L5	L6	L7	L8
maker-superscaffold14-snap-gene-55.62-mRNA-1	glucan endo- -beta-glucosidase 6-like	-1.44769	-1.12526	-0.940408	-1.0789	0.185546	-0.0066089	0.0378237	0.596663	0.537029	0.537504	0.60726	0.480433	1.1098	1.39831	1.15636	1.19907	-0.847974	-0.825202	-0.939306	-0.634441
maker-superscaffold18-snap-gene-28.28-mRNA-1	transmembrane amino acid transporter family protein isoform 3	-1.01955	-0.681388	-0.704232	-0.391134	-0.0919528	-0.946871	-0.472092	-0.0562736	-0.0966258	0.112293	0.143086	0.0204553	1.36178	1.50421	1.3805	1.23697	-0.52744	-0.0613542	-0.377584	-0.332791
maker-superscaffold15-snap-gene-71.41-mRNA-1	scopoletin glucosyltransferase-like	-0.0546443	-0.902715	-0.715186	-0.261437	-1.43247	-1.50072	-1.13935	-0.911177	0.601743	0.401521	0.59594	0.212967	1.76253	1.75248	1.55081	2.27398	-0.540071	-0.627998	-0.753913	-0.312287
maker-superscaffold7-snap-gene-15.28-mRNA-1	hypothetical protein PRUPE_ppa018485mg	-1.53125	-1.53125	-1.21163	-1.23846	0.452796	0.360173	-0.107399	0.657788	0.815285	0.02457	0.39019	0.616386	1.47308	1.30063	2.06688	2.25869	-1.20701	-1.34601	-1.20586	-1.0376
maker-superscaffold6-snap-gene-137.23-mRNA-1	cation transport regulator-like protein 2-like	-1.09796	-0.96784	-0.855401	-0.963114	-0.267552	-0.282823	-0.478162	-0.14937	0.0838702	-0.187305	-0.0933925	-0.17493	0.969791	1.32509	1.03241	1.20567	0.472715	0.0662177	0.182129	0.17995
maker-scaffold3_145-snap-gene-2.20-mRNA-1	N/A	-1.03034	-0.445573	-0.532747	-0.320785	-1.58485	-0.633263	-1.32924	-0.614805	-0.645855	-1.36125	-1.31134	-1.49388	1.35922	1.59736	1.55956	1.66316	0.663984	0.529334	0.259853	1.76335
snap_masked-scaffold3_719-processed-gene-0.4-mRNA-1	nadh dehydrogenase subunit 1	-0.492567	-0.631429	-0.66738	-0.953591	-0.711146	-0.818745	-0.503642	-0.0421127	-0.171997	-0.367461	0.0690107	0.444556	1.00764	2.30762	1.74712	1.2891	-0.268236	-0.431909	-0.723044	-0.081779
snap_masked-scaffold3_609-processed-gene-33.9-mRNA-1	pentatricopeptide repeat-containing protein at5g66520	-1.21638	-1.59544	-1.80627	-1.70695	-0.494245	-0.621976	-0.770525	-0.399687	0.203771	0.152854	-0.162742	0.215567	1.12379	0.955972	1.33467	0.942451	0.96045	0.900358	0.82947	1.15486
maker-superscaffold9-snap-gene-50.25-mRNA-1	protein transparent testa 12-like	-1.18414	-0.232401	-0.501386	-0.873268	-0.578232	-0.294935	-0.291459	-0.194429	0.105076	0.277317	0.637047	0.190492	1.0657	2.0411	1.42849	1.04897	-0.755395	-0.902858	-1.03454	0.0488472
maker-scaffold3_430-snap-gene-3.50-mRNA-1	cinnamyl-alcohol dehydrogenase family protein	-1.31802	-1.061	-1.28685	-1.08091	-0.521311	-0.4654	-0.614291	-0.504565	-0.159893	-0.0577041	0.16998	-0.24827	1.94862	2.64717	2.91443	2.54299	-0.769522	-0.74284	-0.957448	-0.435183
snap_masked-scaffold3_26-processed-gene-0.3-mRNA-1	orf145 gene product	-1.66634	-0.975163	-1.33643	-0.856312	-0.149997	-0.641739	-0.099725	0.182021	-0.143286	0.0670243	0.301139	-0.484816	2.18963	3.08349	2.40057	2.06695	-1.15567	-0.997605	-1.19933	-0.5844
maker-superscaffold10-snap-gene-34.19-mRNA-1	PREDICTED: uncharacterized protein LOC102591434	-1.42791	-1.19648	-1.42791	-1.05385	0.127411	-0.0427598	-0.461484	1.09414	-0.263772	-0.552921	-0.528739	-1.04829	2.04379	2.74665	1.99432	2.60339	-0.544294	-0.921008	-0.959071	-0.181203
maker-superscaffold7-snap-gene-41.30-mRNA-1	glucan endo- -beta- acidic isoform pr-q -like	-1.12249	0.651324	-1.24837	-1.16544	-0.635228	1.22789	-0.714196	-0.556022	-0.288089	-0.602664	-0.59197	-0.486705	1.08943	1.71801	0.548758	-0.8799	1.04815	0.775917	0.625594	0.605992
maker-superscaffold6-snap-gene-113.49-mRNA-1	alpha-expansin 1	-1.27367	-1.37638	-1.58736	-1.58864	0.137362	-0.107074	0.0141949	0.593648	0.885777	0.617231	0.247243	0.685484	1.85847	1.3094	1.33519	1.56852	-0.751678	-0.881793	-0.845267	-0.84067
maker-superscaffold23-snap-gene-13.19-mRNA-1	atp binding cassette subfamily b4 isoform 2	-0.486607	-0.877123	-0.687362	-0.672887	-0.844313	-1.46116	-0.513581	-0.576929	-0.0161256	0.158838	-0.263863	0.133439	0.678505	1.01364	1.112	1.30463	0.514799	0.372017	0.781371	0.33071
maker-superscaffold20-snap-gene-8.9-mRNA-1	hypothetical chloroplast rf21	-0.878685	-1.15137	-0.853602	-0.974363	-1.23671	-1.33282	-0.932685	-0.820516	0.658612	0.34405	0.430936	0.31614	0.988319	1.11293	1.04419	1.30021	0.743292	0.30346	0.625092	0.313518
maker-superscaffold8-snap-gene-40.27-mRNA-1	stem-specific protein	-1.63713	-0.737038	-1.35221	-1.23111	-1.08425	-1.14523	-0.387186	-0.520804	0.0590425	-0.171341	-0.30535	-0.167913	0.864037	0.242015	1.26136	0.853065	1.52869	1.34577	1.37129	1.21429
snap_masked-scaffold3_198-processed-gene-0.2-mRNA-1	cytochrome c maturation protein	0.880231	0.534435	0.742139	0.542603	-0.342171	-0.32975	-0.392034	-0.0481354	-0.0257788	-0.00517355	-0.0939156	-0.288813	0.975652	2.04985	1.85745	1.43079	-0.478517	-0.808302	-0.511206	-0.290532
maker-superscaffold21-snap-gene-31.35-mRNA-1	protein yippee-like at4g27740-like	-0.727627	-1.11883	-0.745733	-0.0883066	-1.35633	-0.298078	-1.34257	-1.29245	0.0441853	-0.349176	0.0712251	-0.581503	1.47178	1.27296	1.72346	1.26008	0.53975	0.327735	0.129517	1.05991
maker-scaffold3_1081-snap-gene-0.16-mRNA-1	nadh dehydrogenase subunit	-0.917166	-0.570709	-0.652422	-0.728577	-0.559706	-0.731899	-0.530079	-0.297867	-0.0247876	-0.198026	0.055021	-0.196714	1.07158	1.79729	1.47415	1.18613	-0.0230427	2.24231e-05	-0.329865	0.176669
snap_masked-scaffold3_1041-processed-gene-0.21-mRNA-1	hypothetical protein AMTR_s00065p00126320	-1.26236	-0.841223	-1.30265	-0.838372	-0.608271	-0.955797	-0.426471	-0.11848	0.212273	-0.434197	0.20483	0.187872	1.6563	2.43784	2.31961	1.41998	-0.568992	-0.408179	-0.700506	0.0267985
maker-scaffold3_249-snap-gene-0.40-mRNA-1	protein arv1 homolog	-1.47705	-1.36112	-1.45824	-1.22092	0.164482	-0.0423262	0.0102711	0.0105342	0.59862	0.440487	0.33815	0.19936	1.32784	1.59877	1.32432	1.54412	-0.377892	-0.461645	-0.549267	-0.608495
maker-scaffold3_818-snap-gene-0.4-mRNA-1	nadh-ubiquinone oxidoreductase chain	-0.98067	-0.0599118	-0.485431	-1.02179	-1.30024	-1.20244	-1.74181	-0.60718	0.128394	0.0998514	0.0480228	-0.470593	2.56678	2.99599	2.53534	2.47383	-0.818641	-0.939373	-0.988952	-0.231176
maker-superscaffold33-snap-gene-1.23-mRNA-1	serine carboxypeptidase-like 40-like	-1.04409	-1.13945	-0.666542	-0.843419	0.792486	0.350741	0.0783922	1.13722	-0.641604	-0.80301	-0.536456	-0.321422	1.65539	1.96752	1.5168	2.41586	-1.11098	-0.742491	-0.911051	-1.15389
maker-superscaffold3-snap-gene-17.18-mRNA-1	nodulin 3 family protein	-2.62608	-2.1339	-2.30415	-2.2993	-0.498043	-1.19429	-1.08718	-0.505285	-0.618809	-0.0985074	-0.211039	-0.543193	2.17061	2.6786	2.86993	2.05087	1.15431	1.18604	1.1187	0.890711
maker-superscaffold9-snap-gene-3.16-mRNA-1	Defensin	-1.77688	-1.08387	-1.97829	-1.69668	-1.18668	-0.123874	-1.2521	-1.6045	0.151086	0.0642917	-0.0013687	-0.8156	1.65044	1.42278	2.02769	0.728778	1.82997	1.65526	1.21193	0.777612
snap_masked-scaffold3_572-processed-gene-0.0-mRNA-1	atp synthase f1 subunit 1	-1.12678	-0.315289	-0.523353	-0.584435	-0.801288	-0.670391	-0.627956	-0.668361	0.534894	0.151458	0.355379	0.144778	1.09724	1.99925	1.3891	1.53101	-0.407763	-0.512388	-0.787562	-0.177555
snap_masked-scaffold3_897-processed-gene-0.1-mRNA-1	n-alpha-acetyltransferase 30-like isoform x1	-1.06663	-0.87028	-0.606613	-0.972038	-0.463603	-0.474926	-0.124112	-0.163338	-0.0750113	-0.274913	-0.323067	-0.534511	1.38948	1.67014	1.60678	1.31976	0.24704	-0.134834	-0.0153383	-0.133979
snap_masked-superscaffold7-processed-gene-41.17-mRNA-1	PREDICTED: uncharacterized protein LOC100265785 isoform 3	-1.78361	-1.55297	-1.28972	-1.15248	0.46933	0.35694	-0.321587	0.504946	0.418793	0.112655	0.456806	0.0191402	1.63379	2.05438	1.32224	1.60992	-0.422645	-1.07865	-0.693111	-0.664163
snap_masked-superscaffold22-processed-gene-36.1-mRNA-1	early-responsive to dehydration family protein	-1.54527	-1.63386	-1.46909	-1.65723	0.646851	0.325694	0.352096	0.451839	-0.0843268	-0.0457178	0.469717	0.210422	1.26483	1.71709	1.50219	1.69636	-0.271061	-0.627735	-0.707285	-0.59551
maker-scaffold3_293-snap-gene-15.66-mRNA-1	mate efflux family protein 9-like	-0.397351	-0.56853	-0.6028	-0.594731	-0.527355	-0.812723	-0.641462	-0.747372	0.199923	0.783339	0.421274	-0.140848	1.06636	1.39054	1.24108	1.18125	-0.21401	-0.307002	-0.101116	-0.628459
maker-scaffold3_1081-snap-gene-0.19-mRNA-1	nadh dehydrogenase subunit 5	-0.763764	-0.669067	-0.799011	-1.00606	-0.694854	-0.708375	-0.625661	0.0533722	-0.175355	0.0787855	0.227741	-0.265088	1.35735	2.39271	2.11327	1.63298	-0.628229	-0.547434	-0.573591	-0.39973
maker-scaffold3_549-snap-gene-0.14-mRNA-1	ribosomal protein s10	-1.44394	-0.851979	-0.496002	-1.06674	-0.629302	-0.893135	-0.556499	-0.122616	0.570522	-0.0567428	0.290414	-0.572302	1.23982	2.43542	2.25256	1.58791	-0.392729	-0.220119	-0.895875	-0.178654
snap_masked-superscaffold15-processed-gene-83.6-mRNA-1	bifunctional monodehydroascorbate reductase and carbonic anhydrase nectarin-3-like	-1.58246	-1.56944	-1.60996	-1.05454	0.189599	0.269045	-0.0571924	0.272362	0.365397	0.493679	0.633928	0.691386	0.75723	1.32094	1.71385	1.94262	-1.19243	-0.461293	-0.513315	-0.609405
maker-superscaffold1-snap-gene-57.29-mRNA-1	s-adenosyl-l-methionine-dependent methyltransferases superfamily protein isoform 2	-1.90665	-1.96228	-1.53506	-2.11195	-1.04132	-0.749911	-0.68886	-0.589517	-0.228348	-0.589217	-0.716767	-1.20541	1.63146	2.031	1.60214	1.64402	2.0399	1.50166	1.61333	1.26178
maker-superscaffold14-snap-gene-40.22-mRNA-1	transferase caf17 mitochondrial-like	-2.1092	-1.76181	-1.70395	-1.63679	0.555854	0.24315	0.0869192	0.984341	0.286165	0.260621	0.357401	0.185575	1.71123	2.19189	1.37773	1.77591	-0.493795	-0.947169	-0.627248	-0.736826
maker-superscaffold17-snap-gene-31.26-mRNA-1	cytochrome p450 82a3-like	0.425787	0.754805	0.464329	0.761929	-1.42736	-0.744968	-0.389474	0.0363278	0.00204093	-0.545672	0.244899	-0.267856	2.53833	3.73722	3.38331	2.77008	-1.26392	-0.69449	-1.81363	0.842019
snap_masked-scaffold3_1041-processed-gene-0.20-mRNA-1	nadh-ubiquinone oxidoreductase chain	-0.746168	-0.983613	-0.794472	-0.424447	-0.723626	-1.00446	-0.396623	-0.190064	0.336122	0.165465	-0.0100289	0.152229	1.3256	2.07397	2.02957	1.28701	-0.160173	-0.775378	-0.779599	-0.381305
maker-superscaffold10-snap-gene-17.41-mRNA-1	histidine phosphotransfer protein	-1.14444	-0.924497	-0.954673	-1.02362	-0.336435	-0.612219	-0.611283	-0.0504512	-0.320783	-0.66989	-0.601639	-0.68821	0.465602	0.620355	0.859399	0.942443	1.24258	1.38418	1.09419	1.32938
snap_masked-superscaffold43-processed-gene-3.24-mRNA-1	repressor of rna polymerase iii transcription maf1 homolog	-1.69955	-0.975194	-1.51824	-1.90975	-0.155342	-0.0815757	-0.198061	0.0748434	0.545508	0.491155	0.523887	0.516105	1.44538	1.76466	1.46287	1.58294	-0.290256	-0.568407	-0.32011	-0.690861
maker-superscaffold6-snap-gene-69.23-mRNA-1	(+)-neomenthol dehydrogenase-like	-0.615094	-0.0606981	-0.332719	-0.396595	-0.725853	-0.76307	-0.768105	-0.259978	-0.632208	-0.674129	-0.855174	-0.802563	1.25566	1.60511	1.10957	1.07132	0.112998	0.38604	0.330589	1.0149
snap_masked-superscaffold25-processed-gene-12.13-mRNA-1	serine-threonine protein plant-	-0.686022	0.308987	0.216298	-0.300197	-1.55919	-1.4079	-1.48571	-0.648814	0.285539	0.0954796	0.460903	0.319383	1.41962	1.2185	1.52818	1.64205	-0.769402	-0.422627	-0.499727	0.284655
maker-superscaffold21-snap-gene-33.38-mRNA-1	protein iq-domain 1-like	-1.47612	-1.36581	-1.31077	-1.43981	0.99662	0.0223016	0.139515	1.14198	-0.784192	-0.306918	-0.0418809	-0.511151	1.9334	2.35506	1.74341	2.50318	-0.844342	-0.792922	-1.06244	-0.899112
maker-superscaffold29-snap-gene-13.19-mRNA-1	f-box family protein	-0.116881	0.291457	0.243686	-0.181251	-1.35753	-1.08713	-1.02898	-0.765904	0.164151	-0.136517	0.149095	-0.094762	0.990773	2.00384	1.44003	1.30908	-0.321832	-0.586754	-0.548753	-0.365816
maker-superscaffold21-snap-gene-52.26-mRNA-1	chromosome transmission fidelity protein isoform 2	-1.01026	-0.50033	-1.06179	-1.41019	-0.802399	-0.372284	-0.765618	-0.94752	-0.482664	0.224737	-0.38153	-0.294709	2.32477	2.47381	2.19376	2.09231	0.347008	-0.490882	-0.660586	-0.475658
maker-superscaffold7-snap-gene-47.26-mRNA-1	ap2-like ethylene-responsive transcription factor ail5-like	-1.24233	-1.15533	-1.29881	-1.31397	0.0545917	-0.430835	0.449361	0.383801	-1.22529	-1.37194	-0.954021	-1.03623	1.1176	1.0157	1.30229	0.850863	1.55804	1.68983	0.88235	0.72432
snap_masked-superscaffold8-processed-gene-43.11-mRNA-1	xylosyltransferase 2-like isoform x3	-1.27599	-1.10181	-1.17927	-1.36568	0.0200859	0.560059	-0.105549	-0.096026	0.580859	0.568936	0.482319	0.63457	1.61441	1.69818	1.36371	1.03448	-0.987167	-0.981057	-0.717134	-0.747926
maker-superscaffold2-snap-gene-14.14-mRNA-1	mtd1 family protein	-1.84484	-0.754415	-0.700061	-1.29155	-1.11029	-1.43236	-0.294052	-0.453452	0.343911	-0.044993	0.043173	0.146882	1.40533	1.08566	1.67295	1.64733	0.406946	0.426207	0.176714	0.570903
maker-scaffold3_293-snap-gene-15.65-mRNA-1	mate efflux family protein 6-like	-0.931401	-0.464644	-0.199349	-0.931401	-0.426527	-0.931401	-0.931401	-0.931401	-0.0818024	0.873065	0.738532	-0.519975	1.0033	1.14789	1.46339	1.70644	0.574997	-0.315985	-0.332084	-0.510245
maker-scaffold3_87-snap-gene-0.30-mRNA-1	gem-like protein 5-like	-2.52133	-2.47579	-2.34882	-1.94374	0.0730257	-0.348754	-0.183046	-0.0209485	0.660173	0.776355	0.494496	0.737742	2.11678	2.41519	2.02517	1.97252	-0.241685	-0.359458	-0.582324	-0.245551
snap_masked-superscaffold1-processed-gene-32.18-mRNA-1	ribosomal protein mitochondrial-like	-1.458	-1.13039	-1.14986	-1.17349	-0.359594	-0.602755	-0.838284	-0.381947	0.190783	0.426838	0.425122	0.16566	1.49691	1.51456	1.50166	1.53591	-0.083842	-0.35173	0.27304	-0.000588448
maker-superscaffold9-snap-gene-24.21-mRNA-1	PREDICTED: uncharacterized protein LOC101297422	-0.989907	-0.685792	-0.700648	-0.845924	-0.578563	-1.20333	-0.96489	-0.371684	-0.174147	-0.105449	-0.0412823	0.0947209	0.863085	1.49319	1.20381	1.47495	0.498733	0.43437	0.185529	0.41324
maker-scaffold3_549-snap-gene-0.16-mRNA-1	nadh dehydrogenase subunit 4	-1.18886	-0.971082	-0.850179	-0.899543	-0.575403	-0.690711	-0.382248	-0.211927	0.314068	-0.0188197	0.278775	0.096622	1.20845	2.05199	1.5225	1.24009	-0.133758	-0.26029	-0.494113	-0.0355575
maker-superscaffold40-snap-gene-15.16-mRNA-1	phytochromobilin:ferredoxin chloroplastic-like isoform x1	-0.88047	-0.998784	-1.02774	-1.35007	-0.371261	-0.507926	-0.504298	-0.741586	0.29058	0.404078	0.343575	0.0679732	1.13706	1.15314	1.28075	1.02507	0.330351	0.0890022	0.143922	0.116633
maker-superscaffold9-snap-gene-3.24-mRNA-1	defensin-like protein 10	-0.706032	-0.386269	-0.307444	-0.194961	-0.834001	-0.292183	-1.14393	-1.18182	-0.228993	-0.596345	-0.301778	-0.577445	1.63969	1.38251	1.81753	1.01352	0.768898	0.19899	0.347225	-0.417141
snap_masked-scaffold3_448-processed-gene-0.0-mRNA-1	N/A	1.34004	1.05316	0.407982	0.845372	-0.477691	-0.900686	-0.647616	-0.266909	0.688879	0.301965	0.555647	-0.574509	1.13789	1.79286	2.0635	1.56473	-0.571118	-0.748364	-0.549272	0.277255
snap_masked-scaffold3_1081-processed-gene-0.13-mRNA-1	atp synthase f0 subunit 9	-2.51848	-1.63441	-1.90501	-1.55324	-0.235544	-0.736869	-0.53526	-0.197532	0.449769	0.883063	1.00474	0.0829112	2.13235	3.05472	2.81477	2.32419	-0.92341	-1.3254	-0.922435	-0.258924
snap_masked-superscaffold40-processed-gene-8.14-mRNA-1	fatty acid 2-hydroxylase 1-like isoform x2	-1.80656	-1.30283	-1.58715	-1.6877	-0.948352	-0.567489	-0.629208	-0.403816	0.263902	0.379049	0.271939	-0.362198	1.10718	0.805049	1.43632	0.800918	1.44004	0.874865	0.894493	1.02154
maker-scaffold3_304-snap-gene-33.23-mRNA-1	probable mannitol dehydrogenase-like	0.0412132	-0.377897	-0.394305	-0.841121	-0.613688	-0.129438	-0.673459	-0.872521	-1.00423	-1.14654	-1.11383	-1.20186	1.74759	1.88747	0.945739	1.85412	0.266176	0.211977	0.753803	0.660812
maker-superscaffold25-snap-gene-12.28-mRNA-1	probable lrr receptor-like serine threonine-protein kinase at3g47570-like	-0.902588	0.0565866	0.45495	-0.387548	-1.43233	-1.07332	-1.19735	-0.500884	0.217414	0.0142633	0.366704	0.25294	1.3477	1.10787	1.56799	1.64744	-0.748894	-0.430642	-0.677781	0.317469
maker-scaffold3_135-snap-gene-0.3-mRNA-1	cytochrome c oxidase subunit 2- partial	1.00197	0.580133	1.33588	1.48857	-0.689623	-0.466223	-0.403759	0.0397914	0.471646	0.24826	-0.0404736	-0.472958	0.938108	1.85597	1.97334	1.56123	-0.380777	-0.353177	-0.521006	-0.353798
maker-superscaffold2-snap-gene-75.37-mRNA-1	apyrase 2-like	-1.17876	-1.16235	-1.01368	-1.30372	-0.445724	-0.648794	-0.680769	-0.410538	-0.527296	-0.572928	-0.643533	-0.574285	1.13748	1.16952	1.14151	1.06111	1.30627	1.12159	1.17013	1.05476
maker-superscaffold4-snap-gene-32.29-mRNA-1	dna polymerase epsilon catalytic subunit a-like	-1.12081	-1.3211	-1.06622	-0.998636	-0.780917	-0.386479	-0.700763	-0.805547	-1.68012	-1.46376	-1.43657	-1.3763	1.0727	1.41862	1.50441	1.61317	1.68488	2.15949	1.81145	1.87251
maker-scaffold3_543-snap-gene-0.6-mRNA-1	atp synthase protein mi25-like	-2.0959	-0.870867	-1.64167	-1.08209	-0.262123	-0.644456	-0.286603	0.499996	0.468049	0.426691	0.502514	0.619739	1.69193	1.74439	2.31478	1.55662	-1.12781	-0.566223	-0.991981	-0.254965
maker-superscaffold4-snap-gene-36.34-mRNA-1	transcriptional activator demeter-like	-1.12004	-1.24965	-1.0543	-1.09649	0.154165	0.07401	-0.283218	0.624165	-0.641785	-0.711607	-0.664686	-0.45971	1.53066	1.55006	1.49193	2.05515	-0.267065	-0.144641	-0.241735	0.454781
maker-scaffold3_609-snap-gene-54.11-mRNA-1	ctl-like protein ddb_g0274487-like	-1.44301	-1.15309	-1.09155	-1.13738	0.0854484	-0.119721	0.160636	0.417865	0.775318	0.616882	0.785292	0.612698	1.5311	1.45608	1.40072	1.25352	-0.976095	-1.07297	-1.11851	-0.983235
snap_masked-scaffold3_26-processed-gene-0.4-mRNA-1	hypothetical protein OrsaiPp16	-1.44178	-0.764894	-0.67371	-1.27453	-0.472305	-1.11304	-0.708956	-0.190584	-0.0589466	-0.347715	0.201565	-0.528077	2.14877	2.96142	2.27692	2.31392	-0.668137	-0.600227	-0.758783	-0.30092
maker-superscaffold9-snap-gene-3.23-mRNA-1	defensin-like protein p322-like	-1.08228	-1.09411	-0.888239	-0.942916	-2.30075	0.0341045	-1.74297	-1.19373	0.0579278	-0.0500913	0.812284	-0.482308	1.89018	1.57464	2.16568	0.72605	0.860977	0.697265	0.685661	0.272625
maker-superscaffold6-snap-gene-38.26-mRNA-1	ccch-type zn-finger protein	-0.479546	-0.333743	-0.209687	-0.408705	-0.544106	-0.91301	-0.646002	-0.867686	0.162971	0.0112829	0.174653	-0.0949758	0.92853	1.05749	1.04415	0.770806	0.0524739	0.0663796	0.242825	-0.0140997
maker-scaffold3_520-snap-gene-0.3-mRNA-1	nadh dehydrogenase subunit 7	-1.03208	-1.03661	-0.727438	-0.605329	-0.396457	-0.381975	-0.554424	0.112399	0.304072	0.17955	0.388264	0.035078	1.12117	1.98221	1.47769	1.36201	-0.557025	-0.733309	-0.619529	-0.318271
snap_masked-scaffold3_655-processed-gene-6.7-mRNA-1	pectinesterase 2-like	-1.48449	-0.789887	-0.986637	-1.18858	-0.802678	-0.859313	-0.51448	0.376057	-0.306476	-0.651211	-0.354958	-0.508897	1.46466	2.34706	1.85907	2.03516	-0.20015	-0.0662976	-0.322942	0.954996
maker-superscaffold9-snap-gene-3.17-mRNA-1	Defensin	-1.00268	-0.529175	-0.732387	-0.80061	-1.26022	-0.367452	-1.18914	-1.69649	0.030285	-0.156664	-0.199442	-0.891069	1.66229	1.47103	1.9122	0.757018	1.19976	1.09258	0.651841	0.0483226
maker-superscaffold17-snap-gene-76.40-mRNA-1	pathogen-related protein	-2.5019	-2.15259	-2.13882	-1.79248	-0.913999	-0.71882	-2.04208	-0.586101	-1.03365	-0.405914	0.107248	-1.1417	3.13844	4.0862	3.35463	3.7924	0.126876	0.0520024	-0.280713	1.05095
maker-scaffold3_609-snap-gene-16.25-mRNA-1	probable nucleoredoxin 1-like	-1.79795	-1.80129	-1.46719	-1.94261	-1.08224	0.261513	-1.41018	-0.731238	-0.271751	-0.535017	-0.45837	-0.209107	1.33052	1.06969	1.17871	-0.0258133	1.85773	2.25856	1.58534	2.1907
maker-superscaffold2-snap-gene-69.30-mRNA-1	2-oxoglutarate and fe -dependent oxygenase superfamily protein isoform 1	-1.31267	-1.22398	-0.946475	-1.02566	-1.45541	1.55555	-1.10265	-0.719023	-0.369307	-0.503077	-0.304202	-0.00651004	2.57068	2.19925	0.40932	-1.2842	1.00612	1.03285	0.192594	1.28681
snap_masked-scaffold3_543-processed-gene-0.0-mRNA-1	atpase subunit 4	-0.89464	-0.0974028	-0.0667726	-0.522908	-0.815299	-0.833481	-0.399988	-0.138596	0.2416	0.174261	0.144169	0.217986	1.04376	1.98555	1.69936	1.15553	-1.05089	-0.860343	-0.710262	-0.27162
Cluster 18		A5	A6	A7	A8	F5	F6	F7	F8	G5	G6	G7	G8	H5	H6	H7	H8	L5	L6	L7	L8
maker-superscaffold4-snap-gene-1.44-mRNA-1	ru large subunit-binding protein subunit chloroplastic	-2.52861	-2.82976	-2.42786	-2.1771	1.90209	1.37754	1.04281	2.01493	0.804521	0.643868	0.970999	0.927692	1.94634	2.1537	0.999604	1.93075	-1.7272	-1.78734	-1.63498	-1.60199
maker-superscaffold21-snap-gene-32.27-mRNA-1	rhodanese-like domain-containing protein chloroplastic-like	-3.24521	-2.6477	-3.09834	-3.15517	1.18871	1.11964	1.28325	0.995712	1.61774	1.32984	1.21331	1.17772	1.63073	1.27512	1.29166	1.5169	-0.431872	-1.02569	-0.64685	-1.38951
snap_masked-superscaffold6-processed-gene-11.10-mRNA-1	PREDICTED: uncharacterized protein LOC100244341	-2.81008	-2.59449	-2.75579	-3.01301	0.424367	1.45013	0.602799	1.21095	-0.0344329	-0.0504263	0.385928	-0.0285122	2.81966	3.39024	3.33465	1.83302	-0.890734	-1.05849	-0.98517	-1.2306
maker-superscaffold6-snap-gene-98.31-mRNA-1	wat1-related protein at5g07050-like	-2.79186	-0.386483	-1.11714	-1.01191	0.25253	-1.06956	0.800136	0.649816	1.84452	1.25362	1.66579	1.69767	0.916831	2.08863	1.25223	1.47808	-2.4649	-1.52258	-2.9786	-0.556791
maker-superscaffold8-snap-gene-69.40-mRNA-1	calcyclin-binding protein	1.06245	0.651056	0.643148	0.302925	0.0164403	0.440666	0.149843	1.69615	0.106055	-0.1509	-0.0702665	0.138529	1.38476	0.792282	0.121674	1.0255	-1.3769	-1.91849	-1.52576	-2.02165
maker-superscaffold40-snap-gene-5.23-mRNA-1	ap2-like ethylene-responsive transcription factor at2g41710-like	-1.5609	-1.72025	-1.91069	-1.85556	0.908884	0.736642	1.48935	1.59111	0.500257	0.30933	0.178063	0.376182	1.02969	1.80769	1.454	1.73585	-1.47321	-1.3603	-1.099	-1.13715
maker-superscaffold15-snap-gene-106.42-mRNA-1	heat shock transcription factor b-1 isoform 1	-2.33002	-2.05584	-1.59882	-1.24887	1.93675	0.91589	0.689472	2.08938	0.0854692	-0.108053	0.076457	0.158601	1.72612	1.75972	1.13626	1.91102	-1.01305	-1.53182	-1.00825	-1.59042
maker-superscaffold21-snap-gene-40.29-mRNA-1	thiol protease sen102-like isoform 1	-2.04861	-1.24075	-0.843797	-1.96283	0.0127807	-1.13839	0.00849649	1.2288	3.03772	1.49093	2.90478	1.12171	0.640522	1.96787	-0.734919	2.39905	-2.58918	-2.14172	-2.46008	0.347613
maker-superscaffold4-snap-gene-25.33-mRNA-1	xyloglucan endotransglucosylase hydrolase protein 31 precursor	-3.04739	-2.33697	-1.97251	-2.41367	0.952842	0.792102	1.19719	0.932797	1.77828	1.50976	1.33558	1.54869	1.05424	0.293489	1.32426	1.30169	-0.545761	-1.38686	-0.864559	-1.4532
maker-superscaffold6-snap-gene-51.32-mRNA-1	20 kda chloroplastic-like	-1.84045	-1.63162	-2.00263	-1.5061	1.29099	1.0908	0.723518	1.03104	0.918699	0.656009	0.685051	0.392016	1.31869	0.732756	0.774203	0.980611	-0.297746	-1.40177	-0.678766	-1.23531
maker-superscaffold21-snap-gene-65.29-mRNA-1	superoxide dismutase	-2.29046	-2.61569	-2.48341	-2.43764	1.53362	0.70015	1.10721	1.2508	1.29002	1.1962	0.802198	1.06745	0.751418	1.35272	0.780152	0.82115	-0.670382	-0.984024	-0.572123	-0.599375
maker-superscaffold2-snap-gene-60.19-mRNA-1	PREDICTED: uncharacterized protein LOC101248125	-1.78281	-1.15902	-1.09009	-1.03642	0.918985	0.988788	0.547855	1.0241	0.642721	0.11474	0.217312	0.23591	1.63377	1.31608	1.20042	1.35239	-0.900679	-1.47647	-1.16607	-1.58151
maker-superscaffold9-snap-gene-31.14-mRNA-1	chaperonin 20 isoform 1	-1.9832	-1.72428	-1.90642	-1.66478	1.00032	0.718521	0.686514	1.17307	0.596668	0.427493	0.52487	0.315064	1.55973	1.49461	0.841084	1.29385	-0.602584	-1.09947	-0.746606	-0.904447
snap_masked-superscaffold21-processed-gene-72.10-mRNA-1	dehydration-responsive element-binding protein 2c-like	-2.81343	-2.66698	-2.12013	-1.876	1.00394	0.44536	0.691793	1.22241	0.211187	0.0857242	0.416494	0.284959	1.6134	2.43565	1.37004	1.58511	-0.346264	-0.451722	-0.76064	-0.33092
maker-superscaffold8-snap-gene-50.26-mRNA-1	anaphase-promoting complex subunit 6-like	-2.28656	-2.38049	-2.22822	-2.35632	1.37728	1.10591	1.2301	1.24908	0.257106	0.311728	0.251149	0.140556	1.18133	1.29149	1.30467	1.35723	-0.386483	-0.540248	-0.39591	-0.483407
maker-superscaffold4-snap-gene-7.46-mRNA-1	heat shock cognate 70 kda protein isoform 1	-1.54528	-1.31284	-1.21769	-0.958989	2.85932	2.57057	2.39146	1.90398	0.228792	-0.327352	0.145512	0.14829	1.44542	2.11812	-0.994751	-0.275636	-1.59022	-1.74879	-1.60739	-2.23253
snap_masked-superscaffold17-processed-gene-79.39-mRNA-1	kda class i small heat shock family protein	-2.92103	-2.65113	-2.32386	-2.05119	3.00854	1.66297	1.1209	2.98584	0.340154	0.19562	0.0777605	0.0908564	2.12585	3.11188	0.313567	1.24969	-1.14101	-1.82379	-1.474	-1.89763
maker-scaffold3_605-snap-gene-14.20-mRNA-1	dicer-like protein isoform 3	-2.89175	-2.41252	-2.29148	-2.39708	1.67421	1.7976	1.35981	1.82145	0.424972	0.330588	0.142287	0.11131	2.56025	2.96578	2.41192	2.60356	-1.5589	-2.12962	-1.92458	-2.59779
maker-superscaffold17-snap-gene-57.21-mRNA-1	---NA---	-0.639612	-0.167783	-0.209921	-0.519601	0.915618	0.627769	1.00715	1.09585	0.875674	0.242294	0.409804	0.778513	1.23769	1.01679	1.00632	0.973167	-1.95577	-2.45218	-1.87848	-2.3633
maker-superscaffold17-snap-gene-57.22-mRNA-1	pxmp2 4 family protein 3-like	-1.76347	-1.88061	-2.05243	-2.0671	0.620427	0.729861	0.792491	0.74761	0.989975	0.807314	0.871233	0.735684	1.09076	1.2504	1.38179	0.906235	-0.600758	-1.16497	-0.507342	-0.887105
snap_masked-scaffold3_293-processed-gene-4.8-mRNA-1	heat shock 70 kda	-1.39583	-0.506502	-0.453642	-0.318338	1.01488	0.531239	0.818482	1.357	0.255212	-0.103214	0.318401	0.654284	1.4758	1.18506	0.547832	0.880503	-1.72543	-1.68056	-1.55947	-1.29569
maker-superscaffold2-snap-gene-66.29-mRNA-1	protein iq-domain 14-like	-2.88745	-2.31724	-2.19258	-2.27771	1.10777	1.03096	1.10027	1.62879	0.552505	0.353686	0.500363	0.360603	1.30406	1.38386	1.00197	1.10547	-0.385106	-0.5433	-0.476346	-0.350573
maker-scaffold3_609-snap-gene-1.31-mRNA-1	peptidyl-prolyl cis-trans isomerase chloroplastic-like	-0.489128	-0.205784	-0.762844	-0.424695	0.823669	0.530002	0.337627	0.762081	0.664412	0.520795	0.532173	0.25075	1.573	1.04756	0.844861	1.03815	-1.36684	-2.27134	-1.4891	-1.91536
maker-superscaffold17-snap-gene-6.20-mRNA-1	endoplasmin homolog	-1.18831	-1.78633	-1.20991	-1.1741	2.2081	1.80126	1.06564	2.44597	-0.406177	-0.68365	-0.289996	0.239303	0.747656	0.357647	0.123957	0.92566	-0.669477	-0.738077	-0.71888	-1.05029
maker-superscaffold4-snap-gene-40.31-mRNA-1	glucan endo- -beta-glucosidase 14-like	-2.73603	-2.79007	-2.63999	-2.02403	0.272126	0.44781	0.284307	0.984691	0.692044	0.717605	0.668807	0.607803	1.41876	1.98668	1.41554	1.44972	-0.238737	-0.303364	-0.154409	-0.0592646
maker-superscaffold8-snap-gene-56.28-mRNA-1	probable glutathione s-transferase	-0.955766	-0.523784	-0.720111	-0.631139	0.404623	-0.155134	-0.171474	-0.123723	1.13385	1.29969	1.56833	0.490449	1.85856	1.92101	1.05895	1.8911	-2.1212	-2.06046	-2.04259	-2.1212
maker-superscaffold7-snap-gene-12.25-mRNA-1	l-ascorbate peroxidase cytosolic-like	-1.98939	-1.24118	-0.921137	-0.668721	1.33392	1.21046	0.453809	1.25171	0.582518	0.613839	0.648215	0.276959	1.65819	1.10261	0.800607	1.11836	-1.17833	-1.83312	-1.48292	-1.73638
maker-superscaffold21-snap-gene-44.37-mRNA-1	10 kda chaperonin-like	-1.68567	-1.92043	-2.13495	-2.25394	1.17312	1.00736	1.71465	1.82669	0.323816	0.260543	0.153409	0.401058	0.926081	1.84393	1.43161	1.51043	-1.06031	-1.36798	-1.32246	-1.39996
maker-superscaffold12-snap-gene-0.8-mRNA-1	calnexin homolog	-1.83405	-1.56217	-1.60149	-1.47689	1.22689	0.987716	0.663061	1.19105	0.410821	0.18007	0.291716	0.402354	1.13676	0.974939	0.796	1.26483	-0.579248	-0.851254	-0.725895	-0.895212
maker-superscaffold15-snap-gene-113.106-mRNA-1	-bisphosphoglycerate-independent phosphoglycerate mutase isoform 1	-1.88851	-1.5445	-1.27007	-0.642308	1.60249	1.23483	0.883321	1.76902	0.30284	0.275159	0.348817	0.173232	1.38206	0.978336	0.545883	1.09452	-1.09061	-1.543	-1.09071	-1.5208
maker-scaffold3_1015-snap-gene-1.13-mRNA-1	transcription activator glk1-like	-0.843753	-0.334405	-0.634696	-0.860995	0.826345	0.351936	0.709698	1.18212	0.628063	0.500392	0.347663	0.331148	1.47917	1.16955	0.734357	1.00275	-1.72799	-1.38617	-1.83917	-1.63601
maker-superscaffold8-snap-gene-37.19-mRNA-1	chlorophyll a-b binding protein chloroplastic-like	-3.36154	-2.82531	-3.30058	-2.97995	1.51921	1.26683	1.54154	1.50096	2.07888	1.74675	1.58999	1.75017	2.2079	1.44998	1.40479	1.56009	-1.3976	-1.84047	-1.42781	-2.48383
maker-superscaffold2-snap-gene-51.22-mRNA-1	PREDICTED: uncharacterized protein LOC102599907	-1.85332	-1.75152	-1.70768	-1.95412	1.17684	1.11534	1.0594	1.00074	0.912899	0.799333	0.749651	0.802175	0.846858	0.553387	0.355691	0.879947	-0.56378	-0.680796	-0.691028	-1.05003
maker-superscaffold32-snap-gene-11.14-mRNA-1	isochorismatase-like isoform 2	-2.75362	-2.50811	-2.28223	-1.93285	2.11429	1.52977	0.965521	1.81277	0.12293	-0.0870776	-0.34065	-0.18266	1.79523	1.66436	1.20659	1.53644	-0.462148	-0.84961	-0.364518	-0.984424
maker-superscaffold7-snap-gene-54.47-mRNA-1	magnesium-protoporphyrin ix monomethyl ester	-0.663543	-0.473395	-0.693076	-0.728816	1.16412	0.848461	0.895954	1.00369	0.965485	0.822907	0.764887	0.765373	1.27162	0.834116	0.575642	0.769167	-1.98955	-2.14879	-1.99566	-1.9886
maker-superscaffold6-snap-gene-5.40-mRNA-1	2-oxoglutarate and fe -dependent oxygenase superfamily protein	-1.82833	-1.8142	-1.79874	-1.76115	1.91494	1.16867	1.01446	2.33054	0.490901	0.192999	0.236707	-0.204772	0.882991	0.746503	0.961077	0.586377	-0.803139	-0.714467	-0.782354	-0.819019
maker-superscaffold7-snap-gene-22.35-mRNA-1	probable ethanolamine kinase a	-1.74111	-1.43816	-1.23231	-1.34479	0.574223	0.554801	0.407902	0.624129	0.475863	0.265992	0.423513	0.247446	1.89266	2.17024	1.39411	2.20008	-0.940281	-1.71932	-1.34193	-1.47305
snap_masked-superscaffold4-processed-gene-25.18-mRNA-1	serine carboxypeptidase-like 48-like isoform x1	-1.33983	-1.82892	-2.67612	-2.09019	0.605138	0.730149	0.539719	1.74457	0.762311	0.89143	1.24523	0.558999	1.2778	2.42797	1.8557	2.04159	-1.66462	-1.92166	-2.23676	-0.922511
maker-superscaffold34-snap-gene-7.10-mRNA-1	N/A	-1.6876	-1.33981	-1.0966	-1.57635	0.286657	0.657523	0.671431	0.87129	0.348284	0.190519	0.275164	0.533553	1.65104	1.2239	1.35517	1.61521	-0.620513	-1.14116	-1.02886	-1.18884
maker-superscaffold12-snap-gene-53.18-mRNA-1	small heat shock chloroplastic-like	-1.2504	-1.29541	-1.52666	-1.36891	0.615413	0.00687799	0.81187	0.140551	0.538985	0.307644	0.490617	0.43655	1.32781	2.36846	2.05347	1.9257	-0.85902	-1.25971	-1.73223	-1.49293
snap_masked-superscaffold3-processed-gene-35.0-mRNA-1	heat shock 70 kda protein 8-like	-2.02362	-1.24923	-0.537058	-0.102224	1.84513	0.910198	0.244818	1.43522	0.133532	0.102885	0.00980046	-0.121278	1.84847	1.88845	0.892892	1.34701	-1.57808	-1.82029	-1.62319	-1.60343
snap_masked-superscaffold6-processed-gene-20.8-mRNA-1	peroxidase 5-like	-1.79015	-1.92187	-1.81811	-1.75532	-0.109796	2.57127	-0.482389	-0.222494	1.6296	1.46492	1.42372	1.09117	1.36501	1.04623	1.68804	1.24821	-1.12679	-1.53363	-1.32683	-1.44079
maker-scaffold3_430-snap-gene-2.33-mRNA-1	mannitol dehydrogenase family protein	-0.567408	-0.471031	-0.380306	-0.301873	0.899611	0.96239	0.026978	1.04286	-0.172488	0.0273851	0.0380443	-0.0745739	1.58738	1.4976	0.839285	1.22673	-1.34059	-1.75778	-1.60739	-1.47481
maker-superscaffold28-snap-gene-34.21-mRNA-1	chlorophyll a-b binding protein chloroplastic-like	-2.4022	-1.99911	-2.53872	-2.51842	1.26904	1.05903	1.3604	1.16613	1.75054	1.52549	1.38031	1.49556	1.59987	0.918118	1.12756	1.33571	-1.11115	-1.70465	-1.24562	-2.4679
maker-superscaffold7-snap-gene-22.32-mRNA-1	amino-acid racemase isoform 2	-3.8206	-3.14385	-1.66754	-2.58502	1.59684	1.06102	1.49649	1.67731	1.09233	0.82435	0.980264	0.82112	1.74446	1.23488	1.33274	2.0676	-1.00511	-1.14241	-1.44851	-1.11635
maker-scaffold3_649-snap-gene-5.28-mRNA-1	PREDICTED: beta-amylase	-2.73005	-3.32481	-3.10498	-2.768	1.93309	1.87133	1.70853	1.57045	1.6099	1.55115	1.47571	1.49228	1.29332	1.26616	0.790307	1.67992	-1.06956	-1.72318	-1.16922	-2.35235
snap_masked-superscaffold12-processed-gene-75.6-mRNA-1	probable pyridoxal biosynthesis	-1.51643	-0.612159	-0.875696	-0.894107	1.99043	1.20847	1.17217	1.35685	0.230254	0.286413	0.209728	0.196865	1.25045	1.31568	0.19306	0.0230607	-1.20305	-1.81467	-1.31805	-1.19927
maker-superscaffold1-snap-gene-43.27-mRNA-1	desumoylating isopeptidase 1-like	-0.829244	-0.677227	-0.381905	0.10519	1.94295	1.39938	1.2736	0.985763	0.451648	0.170856	0.0539097	0.0153955	1.06218	1.1386	-0.408786	0.102887	-1.31623	-1.75054	-1.32946	-2.00896
maker-scaffold3_605-snap-gene-3.24-mRNA-1	hxxxd-type acyl-transferase family	-2.00766	-2.17864	-2.45447	-1.95347	0.9262	0.479802	0.204238	1.29872	0.485897	0.310649	0.600654	0.443776	2.03166	2.15337	1.79296	2.05025	-0.666159	-1.07008	-1.28318	-1.16452
maker-superscaffold1-snap-gene-45.33-mRNA-1	hypothetical protein POPTR_0002s24590g	-2.10181	-1.36252	-0.640475	-0.420133	1.36051	0.917568	0.738956	0.831835	0.302885	0.0554145	0.00641506	0.169529	1.49261	1.73237	1.01844	1.43032	-1.0025	-1.7509	-1.50809	-1.27043
maker-scaffold3_1015-snap-gene-2.13-mRNA-1	dnaj homolog subfamily b member 1-like	-0.802504	-0.733559	-0.586799	-0.0565364	2.15607	1.54425	1.50235	1.38715	-0.0107858	-0.488732	-0.21665	0.0280348	1.34749	1.28835	0.161835	0.858137	-1.76308	-1.99852	-1.58963	-2.02688
maker-superscaffold14-snap-gene-42.25-mRNA-1	heat shock protein sti-like	-2.01065	-1.82828	-1.51551	-1.11123	2.20924	1.67342	1.54575	1.73591	0.502771	0.150749	0.217649	0.441517	1.17897	0.998696	-0.0416266	0.741764	-1.08322	-1.28006	-1.04034	-1.48551
maker-superscaffold5-snap-gene-19.12-mRNA-1	heat shock cognate 70 kda protein 2-like	-1.88649	-1.9969	-2.14585	-2.08812	2.11086	2.29282	2.29904	1.42469	1.27078	0.80092	1.10933	1.5547	1.04977	0.612649	-0.794636	-0.0782219	-1.282	-1.331	-0.913215	-2.00912
maker-superscaffold13-snap-gene-42.35-mRNA-1	ring finger protein 5-like isoform x3	-1.1071	-0.505648	-0.333181	-0.333797	1.63684	1.54175	1.41221	0.780732	0.381164	0.0398018	0.0151049	0.186923	1.2435	0.923824	0.178526	0.7512	-1.37821	-1.7546	-1.55686	-2.12218
maker-superscaffold2-snap-gene-40.25-mRNA-1	hypothetical protein POPTR_0001s01320g	-2.22823	-1.80058	-1.77366	-2.00729	0.617112	0.632361	0.773103	0.596098	1.05106	1.04743	1.00885	0.77247	1.19831	1.07035	1.10906	0.798302	-0.61762	-0.763473	-0.788331	-0.695327
maker-superscaffold1-snap-gene-47.24-mRNA-1	peptidyl-prolyl cis-trans isomerase fkbp62-like	-1.90681	-2.04139	-1.47843	-1.18917	2.09028	1.34893	0.900686	2.0108	0.207134	-0.0569696	0.140971	0.293701	1.27767	1.23475	0.366041	1.51224	-1.17198	-1.16612	-1.10205	-1.27027
maker-superscaffold22-snap-gene-30.12-mRNA-1	chlorophyll a b binding	-2.23642	-1.64467	-2.4234	-2.37101	1.54266	1.47629	1.67478	1.21674	2.18303	1.80081	1.61803	1.74156	1.95978	0.89377	1.1051	1.41189	-1.88596	-2.57031	-2.12423	-3.36842
maker-superscaffold14-snap-gene-12.32-mRNA-1	bax inhibitor	-2.02762	-1.58642	-1.59207	-1.3656	1.20778	1.02943	0.629205	1.09646	0.524507	0.133658	0.106903	0.19745	1.36762	1.07913	0.712415	1.07545	-0.307065	-0.880759	-0.565635	-0.834839
maker-scaffold3_605-snap-gene-3.25-mRNA-1	encodes a root meristem growth belongs to a family of functionally redundant ous peptides that are	-1.7654	-1.98078	-2.4156	-2.6127	0.286248	0.764861	0.751087	0.681325	1.23384	0.213929	0.146751	0.0459506	2.77807	1.43931	2.91347	1.9499	-0.687694	-1.24437	-1.06439	-1.43379
maker-superscaffold8-snap-gene-15.20-mRNA-1	uncharacterized membrane	-0.400568	-0.496798	-0.344276	-0.435443	0.626876	0.448937	0.641697	0.906678	0.471339	0.381984	0.482922	0.351964	1.20539	1.01619	0.75742	1.14089	-1.61402	-1.71123	-1.66111	-1.76884
maker-superscaffold10-snap-gene-7.36-mRNA-1	---NA---	-2.77452	-2.51283	-2.32737	-1.89576	1.74373	1.47065	1.20718	1.51587	0.60347	0.25762	0.395444	0.58968	1.70927	1.55045	0.9064	1.53535	-0.778947	-1.08443	-0.704285	-1.40697
maker-superscaffold2-snap-gene-11.27-mRNA-1	probable wrky transcription factor 27-like	-1.04029	-1.09475	-1.38807	-1.13549	0.425154	-0.0164013	0.500582	0.0768312	0.679202	0.471899	0.614175	0.789496	1.06334	2.15055	1.84271	1.55195	-1.17423	-1.25152	-1.72316	-1.34196
maker-superscaffold4-snap-gene-22.27-mRNA-1	rubisco subunit binding-protein alpha subunit	-2.94587	-3.28069	-3.06303	-2.41873	1.65039	1.14829	1.08156	1.95545	0.959957	0.598532	0.878626	0.777573	2.14624	2.3693	1.3593	2.14188	-1.09292	-1.53105	-0.994788	-1.74001
snap_masked-superscaffold18-processed-gene-42.11-mRNA-1	ferredoxin- chloroplastic-like	-1.33638	-0.359923	-0.238041	0.233277	1.00426	0.458196	-0.0363747	0.792133	0.569666	0.665824	0.786032	0.171641	1.70438	1.45947	1.01156	0.89699	-1.92957	-2.03642	-2.02991	-1.78681
maker-superscaffold43-snap-gene-6.16-mRNA-1	luminal-binding protein 5-like	-2.05497	-1.01255	-2.80787	-2.24576	1.1237	0.967672	1.34569	0.491301	0.950686	0.69189	0.727929	0.537089	0.289422	0.945125	0.800186	0.165092	-0.887628	-0.62309	-0.606916	-0.196962
maker-superscaffold8-snap-gene-63.15-mRNA-1	cold-regulated 413 inner membrane protein chloroplastic-like isoform x2	-3.12159	-2.72296	-2.65691	-2.77179	0.67146	0.768879	0.797165	0.848479	1.29764	1.03298	0.974985	0.878258	1.64374	1.2671	1.1993	1.26603	0.124052	-0.592959	-0.0668952	-0.836959
maker-superscaffold12-snap-gene-73.22-mRNA-1	ru large subunit-binding protein subunit chloroplastic	-2.23402	-3.06465	-2.69357	-2.11141	1.41143	1.1264	1.32231	1.57519	0.558423	0.490114	0.651829	0.995959	0.900732	0.905406	0.439358	1.11668	-0.222258	-0.336177	-0.242917	-0.588837
maker-superscaffold11-snap-gene-0.18-mRNA-1	---NA---	-0.565409	-0.103806	-0.612428	-0.28055	0.709266	0.730212	0.337737	0.408038	0.90534	0.671833	0.795884	0.452697	1.19997	0.911349	1.12903	1.24647	-1.63017	-2.10779	-2.10209	-2.09559
maker-superscaffold7-snap-gene-49.30-mRNA-1	rhodanese-like domain-containing protein chloroplastic-like	-1.95963	-1.79877	-1.75573	-1.56493	0.97937	0.867458	0.861326	0.689169	1.12145	0.890053	0.737933	0.623474	1.04444	0.590911	0.699127	0.797107	-0.44493	-1.00932	-0.491145	-0.877367
maker-superscaffold17-snap-gene-1.18-mRNA-1	chlorophyll a-b binding protein chloroplastic-like	-1.7689	-1.41981	-1.96335	-1.87411	1.02576	0.726317	1.03903	0.9867	1.39438	1.23074	0.989738	1.12578	1.37514	0.602044	0.645889	0.65237	-0.918402	-1.16419	-0.865448	-1.81965
maker-superscaffold28-snap-gene-51.25-mRNA-1	u-box domain-containing protein 19-like	-1.94219	-1.48672	-2.30054	-2.11179	1.63244	1.17402	2.11908	1.68858	0.998542	0.803513	0.892143	0.980622	0.551203	-0.060208	0.301548	0.787356	-2.28288	-2.45165	-2.42231	-2.69543
maker-scaffold3_609-snap-gene-39.36-mRNA-1	transmembrane amino acid transporter family protein isoform 1	-2.02055	-1.7218	-1.84267	-1.15878	1.68666	1.33209	1.06991	1.04865	0.0258121	0.186079	0.0554314	0.220496	0.852351	0.462193	0.953727	0.394114	-0.256435	-0.352992	-0.0564285	-0.877865
maker-superscaffold17-snap-gene-50.14-mRNA-1	inactive poly	-2.21656	-2.09458	-2.19795	-2.17429	0.37393	-0.0122936	0.087044	1.0604	0.587106	0.534196	0.615866	0.812377	1.7686	2.41867	1.70514	2.23744	-0.816047	-0.933293	-1.03192	-0.723844
snap_masked-superscaffold29-processed-gene-13.3-mRNA-1	heat shock protein 60	-2.64391	-2.76877	-2.12172	-1.93888	2.87117	1.63882	1.15698	2.59338	0.0808407	-0.0811055	0.271147	0.412183	1.60421	1.6466	0.663555	2.11323	-1.33855	-1.36053	-1.40522	-1.39344
snap_masked-superscaffold8-processed-gene-64.17-mRNA-1	chlorophyll a-b binding protein chloroplastic-like	-3.09066	-2.58841	-3.05728	-3.15377	1.77104	1.495	1.82127	1.64338	2.31172	2.09644	1.88416	1.8876	2.34623	1.71392	1.66664	1.77747	-1.9499	-2.77157	-2.07073	-3.73255
maker-superscaffold21-snap-gene-31.23-mRNA-1	isoform a family protein	-1.53327	-1.37251	-1.42912	-1.50636	2.40316	2.29735	0.65807	2.75458	-0.466099	-0.554223	-0.0823759	0.258131	1.32312	0.886556	0.183866	1.02432	-1.16338	-1.39184	-1.15639	-1.13358
maker-superscaffold2-snap-gene-66.30-mRNA-1	map3k delta-1 protein isoform 1	-2.93637	-2.66671	-2.44839	-2.68162	1.34303	0.969736	1.37952	1.82088	0.671114	0.649161	0.872503	1.04828	0.644166	0.983301	0.613008	1.31163	-0.684939	-0.260648	-0.533774	-0.0938731
maker-scaffold3_1015-snap-gene-9.25-mRNA-1	sodium calcium exchanger family protein calcium-binding ef hand family protein isoform 1	-2.54147	-2.22916	-1.51858	-1.70275	0.496107	1.03582	0.885742	1.03289	1.14657	0.854354	1.20276	1.10385	0.741145	0.328753	1.06279	0.564155	-0.342411	-0.493973	-0.663107	-0.963486
snap_masked-superscaffold2-processed-gene-53.8-mRNA-1	flavonol 4 -	-2.1969	-1.36128	-2.10104	-1.69306	0.942236	0.773209	0.770776	1.0606	0.979889	0.230579	0.293381	0.471215	1.46319	1.37411	0.831799	1.44337	-0.437717	-0.982257	-0.763293	-1.09881
snap_masked-superscaffold7-processed-gene-27.1-mRNA-1	raffinose synthase family protein isoform 1	-1.49745	-1.92274	0.320521	-0.591348	0.0681389	0.983521	0.000651908	0.0760767	0.407709	0.343502	0.891007	0.613335	1.39513	2.30732	1.13343	1.5966	-0.846483	-1.81458	-1.2601	-2.20424
maker-scaffold3_609-snap-gene-10.18-mRNA-1	protein yls7-like	-2.22351	-2.34154	-2.43307	-2.24216	1.25158	0.609605	1.2751	1.24096	1.04106	1.18275	0.983817	0.748428	0.882164	0.809076	0.789907	0.805343	-0.33152	-0.536549	-0.385358	-1.12609
maker-superscaffold1-snap-gene-75.24-mRNA-1	acyl-coenzyme a thioesterase 13-like	-1.70601	-1.15591	-1.25642	-1.15492	0.826403	0.846558	0.602386	0.957354	0.471161	-0.00335056	0.220428	0.210769	1.49219	1.50669	1.10773	1.3314	-0.638747	-1.20792	-1.08846	-1.36134
maker-superscaffold13-snap-gene-69.38-mRNA-1	adipor-like receptor izh1-like	-0.718334	-0.592641	-0.541086	-0.517821	0.955499	0.990355	1.0132	0.915765	0.995539	0.942351	0.942778	0.65645	0.884413	0.638194	0.194243	0.665594	-1.71587	-1.88679	-1.82023	-2.00161
maker-scaffold3_1091-snap-gene-1.27-mRNA-1	protochlorophyllide chloroplastic isoform 2	-2.42994	-2.40648	-2.45343	-2.60767	0.831187	0.600457	0.829086	0.882025	1.25246	1.04267	0.934781	1.04448	1.17476	0.886321	0.883906	1.0566	-0.0757325	-0.554762	-0.181137	-0.709586
maker-superscaffold11-snap-gene-0.10-mRNA-1	---NA---	-2.27601	-3.24465	-2.27042	-2.0076	1.6779	1.14789	1.3788	1.65064	0.350424	0.492867	0.682546	0.89905	0.711631	0.705617	0.622605	1.37235	-0.395823	-0.56775	-0.394451	-0.535619
maker-superscaffold6-snap-gene-12.27-mRNA-1	auxin-repressed kda	-2.83263	-1.55059	-2.01579	-2.27805	0.788939	0.713155	1.0562	0.905228	0.962193	0.788067	0.674385	0.684704	1.29848	0.946935	1.14529	0.789688	-0.22733	-0.5549	-0.573411	-0.720559
maker-superscaffold2-snap-gene-23.27-mRNA-1	heat shock transcription factor a2 isoform 1	-2.47365	-1.43797	-3.07192	-2.39644	1.33009	1.15274	1.29166	0.457559	1.26485	0.844425	0.943293	0.991523	0.788342	1.64912	1.27591	0.572387	-0.908988	-0.953916	-0.795781	-0.523225
snap_masked-superscaffold4-processed-gene-25.19-mRNA-1	serine carboxypeptidase 3-like	-1.8128	-1.91247	-1.95002	-1.86323	0.529552	0.425201	0.467389	1.86568	0.864219	0.614051	0.850853	0.649433	1.3799	2.21876	1.80946	2.08722	-1.4199	-1.88076	-1.6875	-1.23502
snap_masked-superscaffold6-processed-gene-56.7-mRNA-1	abc transporter g family member 23	-1.60717	-1.63637	-1.71205	-1.55166	1.82139	1.51126	1.52616	1.9587	-0.0416089	-0.189279	0.0425474	0.0941922	1.01914	1.34181	0.956559	1.4913	-1.17716	-1.11334	-1.27804	-1.45638
maker-superscaffold8-snap-gene-57.31-mRNA-1	glucose-1-phosphate adenylyltransferase small subunit chloroplastic-like	-2.6099	-2.84466	-2.83092	-2.8129	2.02629	2.11233	2.09001	1.91829	1.56102	1.50073	1.22173	1.3395	1.3183	0.921257	0.427219	1.29459	-1.57325	-1.62637	-1.63695	-1.79631
maker-superscaffold17-snap-gene-5.40-mRNA-1	prostaglandin e synthase 2-like	-0.894068	-0.544646	-0.629791	-0.440283	0.9519	0.785044	0.44879	0.970669	0.152407	0.0102374	0.0789236	-0.0561232	1.28845	1.48833	0.936557	1.41629	-1.10414	-1.85015	-1.32339	-1.68501
Cluster 19		A5	A6	A7	A8	F5	F6	F7	F8	G5	G6	G7	G8	H5	H6	H7	H8	L5	L6	L7	L8
maker-superscaffold15-snap-gene-92.26-mRNA-1	lysosomal pro-x carboxypeptidase-like	3.14446	3.22409	3.06091	2.99659	-0.850871	-0.120717	-0.961039	-2.06906	-0.971235	-0.593165	-1.2903	-0.971235	-2.7043	-2.76703	-2.75409	-3.22279	1.92197	1.66969	1.75321	1.50491
maker-superscaffold15-snap-gene-102.43-mRNA-1	glycerol-3-phosphate acyltransferase 6	3.01319	2.62246	2.09461	2.64046	0.0954912	1.04101	0.556404	-0.715682	-0.0208986	0.0953241	-0.280169	-0.156189	-1.93517	-3.42244	-1.89643	-2.53076	0.244361	-0.8209	0.453877	-1.07857
snap_masked-superscaffold34-processed-gene-16.19-mRNA-1	non-specific lipid-transfer protein 2-like	0.96025	1.74296	1.31013	1.7803	0.671829	1.64767	0.267191	-0.651486	-0.592164	0.194288	-0.47229	-0.0108009	-2.59079	-2.71139	-1.42086	-2.01589	1.60211	0.0517702	1.32502	-1.08785
maker-superscaffold1-snap-gene-30.28-mRNA-1	serine arginine repetitive matrix protein 2 isoform 1	2.996	2.85801	2.43272	2.37803	-1.08396	-0.560087	-0.685553	-0.992102	-0.955997	-0.801744	-1.16353	-0.786229	-1.97727	-2.3427	-1.99837	-2.2512	1.50986	1.00513	1.39197	1.02701
maker-scaffold3_609-snap-gene-19.29-mRNA-1	mlp-like protein 423-like	2.55506	3.17615	2.22651	2.00632	0.280757	1.10113	0.728571	-1.16902	-0.356335	-0.313258	-0.775021	-0.899081	-2.06589	-2.38589	-2.1952	-2.26337	0.739671	-0.0536204	0.773547	-1.11104
maker-superscaffold7-snap-gene-10.36-mRNA-1	PREDICTED: uncharacterized protein LOC100251731	2.90353	2.89303	2.31815	3.03851	-0.245482	0.788713	-0.391312	-1.1307	-0.189616	-0.385808	-0.747639	-0.588353	-2.35721	-2.79292	-2.00556	-2.09613	0.654127	-0.0378737	0.303481	0.0690503
maker-superscaffold8-snap-gene-59.18-mRNA-1	probable s-adenosylmethionine-dependent methyltransferase at5g37990-like	3.60933	3.02647	2.58776	2.83893	-0.69026	1.23761	-0.934684	-1.49837	0.00881781	0.288808	0.302665	0.508136	-3.16858	-3.46636	-3.16858	-3.36203	1.68064	0.235669	1.27022	-1.30619
snap_masked-superscaffold2-processed-gene-2.3-mRNA-1	lipid-binding protein at4g00165	3.91719	2.74355	1.85463	2.98274	0.750041	2.20927	-0.159928	-0.314367	-1.56223	-0.479686	-1.47413	-1.17283	-1.85569	-2.87144	-3.30908	-2.04974	1.54263	-0.237192	1.20525	-1.71899
maker-superscaffold12-snap-gene-73.2-mRNA-1	N/A	3.4572	3.49163	3.49265	3.83841	-0.566718	-0.633826	-1.60738	-2.01508	-0.643827	-0.546053	-0.796729	-0.764737	-1.82486	-2.83944	-2.68094	-2.63764	1.0015	-0.0714471	1.39213	-0.0448341
snap_masked-scaffold3_293-processed-gene-1.2-mRNA-1	udp-glucuronate 4-epimerase 1-like	3.06637	2.775	2.80204	3.44983	-1.01733	-0.301408	-0.866422	-1.32431	-1.17664	-0.940088	-1.40012	-1.1618	-1.81022	-2.36822	-1.8075	-2.24904	1.44685	0.836791	1.23252	0.813682
snap_masked-superscaffold1-processed-gene-6.3-mRNA-1	beta-glucosidase 13-like	1.89422	0.72225	1.67675	1.92125	-0.463083	0.26113	-0.674828	-1.9462	0.585906	0.645359	0.673921	0.591341	-1.64834	-2.6359	-1.95648	-2.88651	1.721	0.898489	2.06262	-1.44289
maker-scaffold3_605-snap-gene-2.23-mRNA-1	mtn21-like protein isoform 1	2.25143	2.47017	1.76679	1.71511	-0.957948	0.372969	-1.05619	-1.49476	0.103013	0.103368	-0.105892	0.277634	-1.79329	-2.60791	-2.36414	-2.14049	1.75635	0.529035	1.61533	-0.440569
maker-superscaffold1-snap-gene-6.25-mRNA-1	beta-glucosidase 10-like	1.82238	0.584455	1.64756	2.00736	-0.455312	0.391756	-0.517148	-1.96715	0.437474	0.635935	0.835086	0.776267	-2.03872	-3.32187	-2.12821	-2.69225	2.0402	1.01914	2.25612	-1.33307
maker-superscaffold12-snap-gene-16.28-mRNA-1	pathogenesis-related thaumatin superfamily protein	2.4555	2.33388	1.75272	1.30519	0.38643	0.672139	-1.75475	-0.522833	-2.91954	0.266485	0.524464	0.839296	-1.75347	-2.29007	-1.44238	-1.84298	2.06955	0.0200622	-1.0192	0.919512
Cluster 1		A5	A6	A7	A8	F5	F6	F7	F8	G5	G6	G7	G8	H5	H6	H7	H8	L5	L6	L7	L8
maker-superscaffold13-snap-gene-93.23-mRNA-1	tetratricopeptide repeat-like superfamily protein	1.32372	1.61021	0.678672	1.21352	-1.32956	-1.00555	-1.4155	-1.31572	-0.855978	-0.912787	-0.778601	-0.803734	-1.39808	-1.12039	-1.11439	-1.13095	2.2588	1.95397	2.33205	1.81031
maker-superscaffold6-snap-gene-38.27-mRNA-1	beta-xylosidase alpha-l-arabinofuranosidase 2-like	1.74154	1.70106	0.389782	0.860534	-1.2606	-1.00093	-1.12126	-1.55134	-0.757266	-0.497438	-0.877437	-0.490914	-1.62346	-1.73537	-1.35977	-1.58001	2.35695	2.13728	2.60266	2.06596
maker-superscaffold3-snap-gene-9.22-mRNA-1	serine carboxypeptidase s10 family protein	-0.0405777	0.976331	0.203443	0.146709	-1.98888	-1.66889	-1.57981	-1.76441	-1.31808	-1.08845	-1.16289	-1.14372	-0.970171	-0.484063	0.117001	-0.707023	3.08784	3.31089	2.9258	3.14896
maker-superscaffold8-snap-gene-75.37-mRNA-1	protein heading date 3a-like	0.822709	0.842123	0.950551	0.840824	-1.3308	-1.81128	-0.166395	-0.931849	-0.0104974	-0.661827	-0.865077	-0.386845	-1.70643	-1.7655	-1.91622	-1.70585	2.662	2.51573	2.46248	2.16215
maker-superscaffold15-snap-gene-94.42-mRNA-1	receptor-like serine threonine-protein kinase ale2-like	0.164004	0.0449938	-0.448568	-0.448807	-1.2678	-0.901206	-0.786836	-0.998944	-0.546432	-0.831938	-0.991615	-0.585833	-1.52109	-1.5985	-1.22542	-1.23941	3.3899	3.39991	3.25033	3.14327
maker-scaffold3_614-snap-gene-2.33-mRNA-1	protein aspartic protease in guard cell 2-like	1.10143	1.41372	1.20479	1.73438	-0.56556	-0.430208	-1.15431	-1.55582	-1.39028	-0.761136	-1.27494	-1.07856	-1.77748	-1.60747	-1.6862	-2.30516	2.84601	2.37501	3.06495	1.84681
maker-scaffold3_609-snap-gene-17.22-mRNA-1	probable xyloglucan endotransglucosylase hydrolase protein 33-like	1.19415	1.84559	0.783869	2.22395	-1.20026	-1.20528	-1.32798	-1.32798	-0.928905	-1.14812	-1.2669	-1.55513	-1.57318	-1.51719	-1.5147	-1.49367	2.51016	2.90855	2.30797	2.28507
maker-superscaffold13-snap-gene-84.34-mRNA-1	upf0301 protein cpha266_0885-like isoform 2	1.65442	1.12725	0.473812	0.592079	-1.33281	-1.04467	-1.05531	-1.05754	-0.512662	-0.683034	-0.841808	-0.165798	-2.0558	-1.86446	-1.52258	-2.37216	2.98916	2.53566	2.97454	2.16172
maker-superscaffold21-snap-gene-62.27-mRNA-1	u-box domain-containing protein 35-like	0.556135	0.457667	0.565654	0.381615	-0.964916	-0.964916	-0.964916	-0.964916	-0.964916	-0.964916	-0.964916	-0.964916	-0.964916	-0.964916	-0.964916	-0.964916	-0.434118	-0.592862	-0.577218	-0.517158
maker-superscaffold12-snap-gene-78.25-mRNA-1	gibberellin 20 oxidase 1-a-like	1.1111	1.47801	0.851029	0.76819	-1.14848	-0.70339	-1.12789	-1.01106	-0.5804	-1.06038	-0.912186	-0.841836	-0.722373	-1.44933	-1.08002	-1.23181	2.14775	1.89361	2.06468	1.55477
maker-superscaffold12-snap-gene-71.22-mRNA-1	profilin 3 family protein	0.439514	1.58144	0.523495	0.719109	-1.18583	-0.544705	-0.295561	-1.51307	-0.847305	-0.870253	-0.868975	-0.873027	-0.980419	-1.6096	-0.691049	-1.33393	2.40884	2.04527	1.97647	1.91957
maker-superscaffold8-snap-gene-64.27-mRNA-1	lrr receptor-like serine threonine-protein kinase fls2-like	0.413015	-0.0660602	-0.427891	-0.333516	0.216695	0.213173	0.0916519	-0.108338	-1.9842	-1.80814	-2.22645	-1.75199	-1.53012	-1.74765	-1.56789	-1.69585	3.45646	3.90075	3.65782	3.29852
maker-superscaffold6-snap-gene-59.29-mRNA-1	gata transcription factor 4-like	0.419398	0.357441	0.12323	0.14435	-0.849672	-1.0453	-0.859649	-1.02159	-0.88388	-1.34408	-0.947362	-1.09512	-1.13576	-1.38672	-1.30402	-1.25316	3.38422	2.81256	3.31344	2.57166
maker-scaffold3_609-snap-gene-50.16-mRNA-1	hypothetical protein PRUPE_ppa014125mg	0.426403	0.627013	0.608314	0.633011	-1.47032	-0.760736	-1.60246	-1.6801	-0.639112	-0.71154	-0.90458	-0.943407	-0.89474	-1.10464	-0.535792	-1.30847	2.83645	2.33218	2.7865	2.30601
maker-scaffold3_609-snap-gene-41.28-mRNA-1	gdsl esterase lipase at3g26430-like	0.473079	1.9515	1.34115	0.833358	-1.56442	-1.3424	-1.66914	-1.50108	-0.735638	-1.05599	-0.81097	-0.856228	-1.21292	-1.11546	-1.36628	-1.23543	2.62518	2.62778	2.18583	2.42806
snap_masked-superscaffold7-processed-gene-48.20-mRNA-1	probable polygalacturonase-like	0.0131145	1.09084	0.105899	-0.0262969	-1.23838	-1.24015	-1.03063	-1.42909	-0.387958	-0.269667	-0.264254	-0.417025	-0.848167	-0.795169	-0.0403621	-1.74698	1.9339	2.24913	2.029	2.31223
maker-superscaffold21-snap-gene-62.29-mRNA-1	u-box domain-containing protein kinase family protein isoform 2	0.248428	-0.032067	0.491209	0.293151	-0.84107	-0.772055	-0.84107	-0.84107	-0.84107	-0.84107	-0.773431	-0.84107	-0.84107	-0.84107	-0.84107	-0.84107	2.1935	2.34575	2.13511	2.28111
maker-superscaffold6-snap-gene-77.24-mRNA-1	N/A	1.36302	1.26977	1.24212	1.66237	-1.38182	-1.13288	-1.14649	-0.957528	-1.45937	-1.35363	-0.994905	-1.0984	-1.84148	-1.41944	-1.08021	-1.75638	2.29771	2.77293	2.23971	2.77491
maker-superscaffold13-snap-gene-100.33-mRNA-1	lipase 1-like	0.154228	0.644485	0.109925	0.211195	-2.00996	-1.05808	-1.31731	-1.21341	-0.106272	-0.0124962	0.0387621	-0.0326132	-0.70462	-1.15909	0.371213	-0.855834	1.88501	1.7239	1.68004	1.65092
maker-superscaffold13-snap-gene-52.36-mRNA-1	mitochondrial chaperone bcs1-like isoform 1	1.22238	0.794126	0.823532	0.760552	-1.50866	-0.768396	-1.41968	-1.63341	-1.1581	-0.92612	-1.30918	-0.981857	-1.86568	-1.59645	-1.50998	-1.84552	3.57295	3.11088	3.44048	2.79814
snap_masked-superscaffold21-processed-gene-67.6-mRNA-1	wrky dna-binding protein isoform 2	0.76229	1.14985	0.745339	0.169008	-0.957865	-1.02499	-1.0916	-1.14956	-1.36955	-1.66541	-2.06007	-1.27262	-0.207042	-0.748061	-0.63703	-2.51012	2.90535	3.2487	2.81054	2.90284
maker-scaffold3_293-snap-gene-15.47-mRNA-1	probable xyloglucan endotransglucosylase hydrolase protein 23-like	-0.428043	-0.387607	0.373826	3.30492	-2.00353	-1.31685	-1.68178	-1.32291	-1.39311	-1.53375	-1.39717	-1.65162	-1.47117	-1.59448	-0.785316	-1.5408	3.37056	4.1613	3.29519	4.00234
maker-superscaffold1-snap-gene-28.35-mRNA-1	PREDICTED: uncharacterized protein LOC100855273	-0.0629225	0.706623	0.673408	0.614802	-1.46452	-1.27096	-1.21607	-0.978124	-0.248439	-0.139977	-0.171946	-0.0418379	-0.734498	-0.927731	-0.191344	-0.901581	1.34777	1.37447	1.43785	2.19504
maker-superscaffold2-snap-gene-47.19-mRNA-1	PREDICTED: uncharacterized protein LOC101268496 isoform 2	0.721846	0.994185	0.962986	0.972913	-1.87541	-1.02269	-1.52661	-1.42144	-0.902411	-1.19099	-0.825056	-0.909664	-0.865975	-1.07977	-0.293847	-0.597952	2.68223	1.9439	2.32594	1.90782
maker-superscaffold1-snap-gene-46.25-mRNA-1	chaperone protein dnaj chloroplastic-like	0.33971	1.14222	1.00498	0.737109	-2.23548	-1.72426	-1.44537	-1.76692	-0.279681	-0.399953	-0.357213	-0.137607	-1.12109	-1.86107	-0.18356	-1.17104	2.63916	2.17108	2.50257	2.14641
maker-superscaffold3-snap-gene-2.30-mRNA-1	brassinosteroid-regulated protein bru1-like	1.00918	1.0165	0.424404	2.00442	-1.58188	-0.443056	-1.16246	-1.44167	-1.68627	-1.41288	-1.50103	-1.71109	-2.13254	-2.16303	-2.11587	-1.80236	3.66742	4.12578	3.4236	3.48283
snap_masked-superscaffold21-processed-gene-63.10-mRNA-1	ethylene response factor 4	-0.363004	0.24467	0.0206706	-0.463352	-1.11871	-1.28877	-0.615237	-0.658891	0.431789	-0.264639	0.0778301	-0.0690127	-1.73187	-2.93927	-0.966775	-0.808427	2.70948	2.76588	2.62704	2.41059
Cluster 20		A5	A6	A7	A8	F5	F6	F7	F8	G5	G6	G7	G8	H5	H6	H7	H8	L5	L6	L7	L8
snap_masked-superscaffold10-processed-gene-34.0-mRNA-1	ethylene-responsive transcriptional coactivator family protein	-3.74253	-2.73329	-2.33997	-2.3352	3.2934	2.68168	2.27536	2.91888	1.00078	0.151836	0.626774	0.765563	2.72908	2.89627	1.03021	1.9575	-2.50511	-3.06799	-2.51479	-3.08846
snap_masked-superscaffold21-processed-gene-24.2-mRNA-1	hsp20-like chaperones superfamily protein	-1.82886	-2.39703	-1.54988	-2.36232	4.38216	2.33624	2.50314	3.27227	-0.736957	-1.1574	-0.723811	-0.84229	3.51835	4.20377	0.718397	1.68751	-2.40715	-3.79409	-1.75056	-3.07149
maker-superscaffold21-snap-gene-11.42-mRNA-1	aldolase-type tim barrel family protein	-2.25122	-1.73544	-1.41084	-0.719145	2.27034	0.699634	-0.625327	2.43986	-0.167322	-0.318456	0.0716443	-0.551712	2.14776	1.53016	0.838744	1.81777	-0.619015	-1.46437	-0.875114	-1.07796
maker-superscaffold15-snap-gene-106.49-mRNA-1	phosphatidylethanolamine binding	-1.60635	-0.926904	0.372656	1.03902	1.07534	0.142483	-0.386898	1.61119	0.394412	0.53503	0.744395	0.136086	2.01517	2.34424	1.81529	2.01185	-2.96569	-3.00151	-2.71186	-2.63795
maker-superscaffold1-snap-gene-2.36-mRNA-1	galactinol synthase family protein	-2.17693	-1.52783	-0.973022	-0.40768	3.41814	1.58599	0.714333	3.33603	-0.697795	-1.17044	-0.817491	-0.911045	3.39389	3.13202	1.07849	2.54725	-2.58509	-2.97289	-2.68813	-2.27782
maker-superscaffold3-snap-gene-6.21-mRNA-1	late embryogenesis abundant group 3-like	-1.29378	-1.66842	-1.3929	-1.066	1.71081	0.0213628	-0.184789	2.55197	-1.25182	-0.823915	-0.737809	-0.911771	2.8933	3.47097	1.96374	3.32202	-1.67976	-1.68482	-1.54467	-1.69373
maker-superscaffold15-snap-gene-100.37-mRNA-1	luminal-binding protein 5-like	-1.63793	-1.76698	-1.12585	-0.818337	2.89525	0.517092	-0.521783	4.03359	-0.670721	-0.760179	-0.152326	-0.22539	1.66226	2.08733	0.538215	2.47289	-1.70951	-1.75206	-1.49105	-1.57451
maker-scaffold3_819-snap-gene-0.16-mRNA-1	strictosidine synthase 1-like	-1.54467	-1.63989	-1.31658	-1.50598	2.89742	2.83281	1.7626	1.23129	-0.98674	-0.362319	-0.870268	-0.836548	2.3597	3.51973	2.4345	2.15049	-2.11034	-2.42665	-2.46577	-3.1228
snap_masked-scaffold3_748-processed-gene-7.26-mRNA-1	heat shock cognate 70 kda	-2.86757	-2.72699	-1.35233	-0.741835	4.35923	2.23547	1.37289	2.95005	0.268035	-0.389438	0.117209	0.261719	2.60726	2.93132	-0.244202	0.6511	-2.21055	-2.50739	-2.24641	-2.46758
snap_masked-superscaffold27-processed-gene-27.8-mRNA-1	kda class iv heat shock	-1.15536	-0.892047	-0.0491944	0.432294	2.23793	1.13542	0.521369	1.72431	0.0244834	-0.482463	0.189431	0.0846076	2.00608	2.8673	1.19076	1.93745	-2.85203	-3.181	-2.82193	-2.91741
maker-superscaffold6-snap-gene-39.21-mRNA-1	chlorophyll a-b binding protein cp24 chloroplastic-like	-0.810821	-0.319336	-0.612065	-0.716513	1.16239	1.1258	1.08795	1.0841	1.31347	1.1275	1.05635	1.03611	1.81239	1.21686	1.03597	1.33411	-2.57952	-2.8915	-2.81556	-3.64771
maker-superscaffold3-snap-gene-2.36-mRNA-1	peptidyl-prolyl cis-trans isomerase fkbp65-like	-2.74263	-3.12566	-2.6567	-2.449	3.6423	2.89982	2.20354	3.71839	0.620427	0.169926	0.763537	0.923675	1.84267	1.55978	0.780081	2.02064	-2.16891	-2.78805	-2.11499	-3.09885
maker-superscaffold2-snap-gene-20.23-mRNA-1	cytosolic class ii small heat shock protein hct2	-3.43453	-2.92512	-2.1616	-1.6595	3.7038	2.15925	1.36957	3.21188	0.672865	0.54978	0.93672	0.823762	2.62153	2.7857	0.964377	1.66201	-2.87614	-3.03616	-2.93391	-2.43428
snap_masked-superscaffold1-processed-gene-79.5-mRNA-1	kda class i heat shock protein	-1.81188	-1.69487	-2.15032	-1.80756	3.64702	2.04309	1.6331	3.00878	-0.259846	-0.467817	-0.387362	-0.484599	2.20595	2.87758	-0.108315	0.968681	-1.53223	-1.97652	-1.6188	-2.0841
maker-scaffold3_748-snap-gene-7.30-mRNA-1	heat shock 70 kda	-3.59169	-2.64192	-1.36407	-0.727113	4.39743	2.17083	1.54182	3.0051	0.29047	-0.255179	0.205059	0.275871	2.6037	3.09127	-0.185371	0.709745	-2.25996	-2.54591	-2.27708	-2.44301
snap_masked-superscaffold1-processed-gene-24.20-mRNA-1	eid1-like f-box protein 3-like	-0.575619	-0.0971749	0.0712069	-0.398115	1.49763	0.492549	1.12593	1.66636	0.634024	0.0862729	0.202964	0.364928	2.82703	1.98705	1.34401	2.43351	-3.33667	-3.37588	-3.51674	-3.43327
snap_masked-superscaffold17-processed-gene-80.14-mRNA-1	kda class i heat shock protein	-3.27095	-2.78677	-2.47575	-2.46906	3.99233	2.57874	2.01847	3.60378	0.269634	-0.224124	-0.257107	-0.134341	2.7086	3.32003	0.613878	1.41259	-1.90469	-2.34712	-1.72257	-2.92558
maker-scaffold3_609-snap-gene-52.32-mRNA-1	bidirectional sugar transporter sweet15-like	-0.375757	-0.285308	0.355105	0.157989	2.25079	0.760923	0.122583	1.58537	0.698753	0.509889	1.19286	0.373732	2.11549	2.09613	0.736533	2.08022	-3.26377	-3.87622	-3.29696	-3.93836
snap_masked-scaffold3_472-processed-gene-1.3-mRNA-1	kda class i heat shock family protein	-2.94917	-2.17207	-1.52181	-0.563114	3.26945	1.83183	0.346139	2.39868	0.57252	0.627878	0.749221	0.319123	2.83548	2.78607	1.60238	2.08223	-2.72323	-3.37624	-2.95797	-3.15741
snap_masked-superscaffold12-processed-gene-67.11-mRNA-1	kda class i heat shock	-2.19062	-1.52006	-0.532189	0.386466	2.54251	1.17969	-0.905779	3.0992	-1.28641	-0.962678	-0.130772	-1.48793	3.01833	3.38429	1.38555	2.39282	-2.0582	-2.52842	-2.07542	-1.71037
maker-superscaffold8-snap-gene-54.23-mRNA-1	heme-binding protein 2-like	-0.473485	-0.0607311	-0.413445	-0.389392	1.08861	1.13984	0.996689	1.12178	1.02541	0.593658	0.76565	0.453149	1.76774	1.63277	1.45045	1.57225	-2.57402	-3.50951	-2.81457	-3.37283
maker-superscaffold8-snap-gene-56.21-mRNA-1	probable glutathione s-transferase para-like	-1.01378	-0.992326	-1.36284	-0.760357	1.0036	-0.0500758	-0.694133	1.78428	-0.250325	-0.193484	-0.20838	-0.812842	2.97397	3.37891	1.49826	2.28584	-1.69277	-1.6855	-1.43186	-1.77619
snap_masked-scaffold3_609-processed-gene-52.12-mRNA-1	Uncharacterized protein TCM_008586	-1.39847	-1.68503	-0.995612	-0.287887	3.65124	2.69627	3.45653	1.92607	-0.263138	-0.961935	-0.559829	-0.371011	2.6573	4.66167	-1.32674	-0.661735	-2.35113	-3.1076	-2.50595	-2.57302
maker-superscaffold7-snap-gene-34.22-mRNA-1	rcc1 domain-containing protein ddb_g0279253-like isoform x1	-1.75774	-1.85817	-1.59723	-1.54746	3.33215	2.16742	1.85024	3.1242	0.158106	-0.525117	-0.0074507	0.00266044	2.00233	1.20449	-0.033043	2.02483	-2.03849	-2.25598	-1.99231	-2.25344
maker-superscaffold4-snap-gene-7.36-mRNA-1	kda class i heat shock family protein	-2.32008	-1.43079	-0.407788	0.461324	1.44539	0.402278	-1.50785	2.85274	0.00334622	0.585107	1.08111	-0.34029	1.98045	2.37944	1.36163	1.39368	-1.9136	-2.45037	-1.98519	-1.59054
maker-superscaffold2-snap-gene-23.20-mRNA-1	PREDICTED: uncharacterized protein	-2.16114	-2.48855	-1.75847	-0.903584	3.4704	2.73274	2.22909	3.32392	0.37225	-0.329955	0.318766	0.643981	1.89489	1.58972	-0.0853725	1.71603	-2.60596	-2.6846	-2.38109	-2.89307
maker-scaffold3_624-snap-gene-0.18-mRNA-1	PREDICTED: uncharacterized protein LOC102601007	-0.904303	-0.458918	-0.63678	-0.372855	1.58592	1.22449	1.11466	1.42852	0.242171	0.167517	0.218879	-0.182687	1.8766	1.55677	0.731505	1.50417	-2.00147	-2.53978	-2.25983	-2.29458
maker-superscaffold17-snap-gene-55.27-mRNA-1	nadh dehydrogenase	-1.76182	-0.829777	-0.340458	0.00617476	1.39633	0.925228	0.0107362	1.44369	0.0450225	-0.0821963	0.382353	-0.240051	2.12515	2.05224	1.57057	2.0283	-1.81751	-2.47837	-2.2647	-2.1709
maker-superscaffold2-snap-gene-60.24-mRNA-1	heat shock protein 83-like	-1.93138	-1.75961	-0.927543	-0.48328	3.27138	1.83381	1.25404	2.93097	-0.969317	-1.02423	-0.438246	-0.873356	1.4387	1.96661	-0.201407	1.62764	-1.60255	-1.36575	-1.46881	-1.27767
maker-superscaffold28-snap-gene-1.17-mRNA-1	atp-dependent zinc metalloprotease ftsh chloroplastic-like	-0.926281	-0.728578	-0.668157	-0.711305	2.90809	1.1885	0.528732	2.93815	0.684967	0.529128	1.02673	0.186963	2.05093	2.29551	0.348186	2.01714	-3.29044	-3.56905	-3.29744	-3.51179
maker-superscaffold16-snap-gene-16.24-mRNA-1	heat shock 70 kda protein chloroplastic-like	-2.94433	-2.71435	-2.18002	-1.38605	2.382	1.68293	1.4677	2.48394	0.854107	0.868391	1.08555	0.649516	2.44637	2.30929	1.2972	2.26287	-2.56723	-2.71656	-2.57445	-2.70688
maker-scaffold3_472-snap-gene-1.37-mRNA-1	kda class i heat shock family protein	-2.89221	-2.3316	-1.67425	-0.707476	3.3322	1.68502	0.207224	2.52918	0.500159	0.529384	0.682629	0.273509	2.86726	2.94511	1.48233	2.01943	-2.50797	-3.13123	-2.74431	-3.0644
maker-superscaffold15-snap-gene-78.43-mRNA-1	sterol regulatory element-binding protein site 2	-1.68329	-1.26497	-1.14559	-0.919672	2.57204	1.85735	1.56557	2.92142	0.20779	0.253749	0.450177	-0.288333	2.87959	2.09545	1.58156	2.22424	-3.11406	-3.46227	-3.23816	-3.49258
Cluster 21		A5	A6	A7	A8	F5	F6	F7	F8	G5	G6	G7	G8	H5	H6	H7	H8	L5	L6	L7	L8
maker-superscaffold21-snap-gene-19.23-mRNA-1	hypothetical protein POPTR_0004s07190g	-3.30071	-3.69453	-2.66385	-1.92977	4.56077	3.20618	2.52087	4.08617	0.522486	0.030372	0.755386	0.74293	2.96251	3.18017	0.952851	3.0174	-3.5682	-4.00972	-3.48444	-3.88687
snap_masked-superscaffold7-processed-gene-49.0-mRNA-1	N/A	-3.90034	-3.86284	-3.76325	-3.83924	2.12988	1.90743	2.2179	2.11867	2.10862	2.40718	2.30354	2.23664	2.15898	1.9165	2.05318	1.90739	-2.23904	-2.52322	-2.65589	-2.68209
maker-superscaffold7-snap-gene-49.20-mRNA-1	N/A	-4.94792	-4.68213	-4.97734	-4.79724	2.46499	2.26039	2.62188	2.5745	2.53164	2.85531	2.72299	2.63628	2.62176	2.27847	2.51151	2.31263	-2.45884	-2.75307	-2.45331	-3.3225
maker-superscaffold14-snap-gene-47.23-mRNA-1	small heat shock chloroplastic-like	-3.42024	-3.12993	-2.22316	-2.07407	4.34984	3.00543	1.98747	4.00233	0.154464	0.00631502	0.416399	0.363096	3.15332	3.31998	1.14365	1.93999	-3.01245	-3.54315	-3.20869	-3.23061
maker-superscaffold21-snap-gene-19.24-mRNA-1	heat shock protein 83-like isoform 1	-3.30837	-3.97723	-2.58021	-1.88072	4.60093	3.16436	2.65483	4.20672	0.445555	-0.0102823	0.720328	0.813115	3.02835	3.2267	1.0327	3.13063	-3.55751	-4.30819	-3.29897	-4.10273
snap_masked-superscaffold6-processed-gene-25.10-mRNA-1	kda class iv heat shock	-4.42986	-4.30395	-3.07368	-2.41719	3.80401	2.52047	0.494367	3.77437	0.52823	0.780604	1.41218	0.838911	3.59643	4.10028	2.44628	3.47252	-3.05482	-3.97096	-3.30092	-3.21728
maker-scaffold3_609-snap-gene-44.26-mRNA-1	heat shock	-3.96641	-4.18312	-3.68967	-2.35817	4.69231	3.76247	3.13066	4.73953	1.62978	2.05324	2.18994	1.20441	3.46233	2.58364	1.47709	2.81939	-4.44623	-5.35943	-4.73461	-5.00715
Cluster 22		A5	A6	A7	A8	F5	F6	F7	F8	G5	G6	G7	G8	H5	H6	H7	H8	L5	L6	L7	L8
snap_masked-superscaffold18-processed-gene-11.23-mRNA-1	two-pore potassium channel 1-like	2.15597	2.46049	2.27499	2.23614	1.04105	0.890246	0.517954	0.639033	0.303171	-0.0108941	-0.0660843	0.150573	0.70118	-0.210736	-0.745693	0.601639	-2.86274	-3.48018	-3.1693	-3.42681
maker-superscaffold18-snap-gene-18.20-mRNA-1	ammonium transporter 1 member 2-like	3.43038	3.67387	3.10334	3.1033	0.97522	0.995334	0.397446	0.411564	0.328609	0.351797	0.401464	-0.336685	0.605447	-0.359956	-0.996543	-0.0618567	-4.04971	-4.0385	-4.07239	-3.86214
maker-scaffold3_609-snap-gene-36.26-mRNA-1	ninja-family protein afp2-like	1.24469	1.56239	2.18468	1.56986	0.981475	0.409073	0.85055	0.852656	-0.336728	-0.78591	-0.408335	-0.355102	1.72779	1.15451	0.842926	1.34746	-3.04241	-3.35181	-3.33664	-3.11112
maker-superscaffold6-snap-gene-39.33-mRNA-1	dentin sialophospho isoform x2	1.8403	1.70906	2.01199	1.94933	1.46624	1.30429	1.25515	1.45768	-0.0600173	-0.312596	-0.00686883	-0.115332	0.518972	0.356222	-0.438391	1.00392	-3.3979	-3.19833	-3.44487	-3.89885
maker-superscaffold28-snap-gene-56.25-mRNA-1	Uncharacterized protein isoform 1	1.75743	2.35049	1.41377	1.60752	-0.0475407	-0.779244	-0.0970312	1.11878	-0.583782	-1.21946	-0.440046	-0.727047	2.4454	2.08798	1.9657	2.04962	-3.1976	-3.13341	-3.31024	-3.26129
maker-superscaffold28-snap-gene-14.24-mRNA-1	catalase isozyme 1 isoform 1	3.00885	3.18087	2.77593	2.87796	0.558176	0.622152	0.192133	0.137786	-0.217208	-0.338486	-0.315184	-0.765305	0.629155	-0.104388	-0.548685	0.0969776	-2.65682	-3.47887	-2.76102	-2.89402
maker-superscaffold7-snap-gene-33.40-mRNA-1	ribulose bisphosphate carboxylase oxygenase activase chloroplastic-like	0.979801	1.19299	1.05779	1.49015	2.47186	1.60854	0.710917	2.35042	0.178281	0.0142354	0.435335	-0.266369	2.96195	2.23265	1.16314	2.24136	-4.90768	-5.53108	-5.07907	-5.30521
maker-scaffold3_189-snap-gene-0.25-mRNA-1	homeodomain-like superfamily isoform 1	1.58179	1.68783	1.72774	2.07903	2.03904	1.68174	1.62948	1.04509	0.417967	0.0209798	-0.0356775	-0.0279741	1.21633	0.663645	-0.312131	0.495726	-3.83446	-4.08735	-3.85645	-4.13235
maker-superscaffold3-snap-gene-39.19-mRNA-1	probable glutathione s-transferase	0.322308	1.06265	0.712471	1.13023	2.07319	1.22159	1.06976	1.89234	0.742293	0.416339	0.722819	0.0742383	1.48468	1.62236	0.601454	1.52645	-3.74837	-4.63781	-3.69234	-4.59666
snap_masked-superscaffold18-processed-gene-53.6-mRNA-1	glucose-6-phosphate phosphate translocator chloroplastic-like	2.45766	2.18947	1.57277	1.97911	1.35193	2.93013	0.278706	0.506133	0.838056	0.97608	1.32937	0.330054	-0.760584	-0.346058	-0.846978	-0.497855	-3.26129	-3.53264	-3.43801	-4.05606
snap_masked-superscaffold8-processed-gene-56.2-mRNA-1	probable glutathione s-transferase-like	0.474847	1.10353	0.826077	1.22453	2.06792	1.33088	1.16308	1.94785	0.765042	0.474809	0.705207	0.0109555	1.48096	1.52505	0.612475	1.47978	-3.7361	-4.78837	-4.14742	-4.52111
maker-superscaffold9-snap-gene-48.18-mRNA-1	hxxxd-type acyl-transferase family	3.83357	3.70351	3.50676	3.95586	2.35958	2.46202	0.978626	1.29755	-0.654868	-0.88186	-1.01715	-1.4389	1.65218	0.920403	-0.0675557	1.50364	-5.18402	-5.65759	-5.543	-5.72875
maker-superscaffold20-snap-gene-6.20-mRNA-1	zinc finger protein constans-like 4-like	2.55553	2.73932	2.56701	2.44528	1.19408	0.774532	0.557952	0.802735	0.27106	-0.486862	-0.353582	-0.516295	1.16173	0.176069	-0.551852	0.61884	-3.30936	-3.41753	-3.66572	-3.56294
maker-superscaffold29-snap-gene-19.21-mRNA-1	early light-induced	1.04211	1.4447	0.928203	1.22344	1.43245	1.04165	0.396398	0.868965	-0.64724	0.179921	0.377706	-0.987316	2.06477	2.14874	0.846319	1.97872	-2.32503	-4.68962	-2.43134	-4.89353
maker-scaffold3_517-snap-gene-1.25-mRNA-1	zinc finger family protein	2.98814	3.34202	3.46689	3.37188	0.906154	1.46684	0.554419	0.788577	0.354373	-0.565734	-0.16783	-0.823046	0.491952	-0.162847	-0.628066	0.500333	-3.25189	-4.29513	-3.52894	-4.80811
snap_masked-superscaffold21-processed-gene-22.3-mRNA-1	rna polymerase sigma factor chloroplastic mitochondrial-like	2.23335	1.89867	2.18961	2.07098	1.08254	0.984942	0.753284	0.864821	0.0989891	-0.0440514	0.250295	-0.203301	0.877472	0.774952	-0.430187	1.08263	-3.58764	-3.68413	-3.56503	-3.64822
maker-superscaffold8-snap-gene-58.26-mRNA-1	TRNA-methyltransferase	2.34534	2.81266	2.29375	2.24655	0.552369	0.736293	0.175888	0.408126	0.100695	-0.279843	-0.32627	-1.02195	0.802258	0.46829	-0.146334	0.67295	-2.38698	-3.22224	-3.02853	-3.20303
maker-superscaffold13-snap-gene-49.28-mRNA-1	probable salt tolerance-like protein at1g78600-like	2.64672	2.67154	2.6999	2.65749	1.0492	1.09844	0.936457	0.823431	-0.0379532	-0.493334	-0.226902	-0.459631	0.448819	0.00153701	-0.926329	0.689429	-3.27261	-3.37313	-3.21524	-3.71782
Cluster 23		A5	A6	A7	A8	F5	F6	F7	F8	G5	G6	G7	G8	H5	H6	H7	H8	L5	L6	L7	L8
snap_masked-superscaffold6-processed-gene-132.29-mRNA-1	hypothetical protein MTR_4g087540	3.30847	3.08886	2.98678	3.04019	-0.796721	-0.51658	-0.892473	-0.538906	-3.72557	-3.41406	-3.58021	-3.57891	1.09614	0.922727	1.15517	1.60757	0.0429365	-0.326668	0.274525	-0.153282
snap_masked-superscaffold8-processed-gene-3.4-mRNA-1	mgatp-energized glutathione s-conjugate	0.825878	0.457639	0.678022	0.502459	1.28592	1.14256	1.10173	1.29199	-3.75734	-3.75734	-3.7161	-3.63699	1.1444	1.19783	1.07281	1.59312	0.764653	0.771481	0.528802	0.508472
Cluster 24		A5	A6	A7	A8	F5	F6	F7	F8	G5	G6	G7	G8	H5	H6	H7	H8	L5	L6	L7	L8
maker-superscaffold7-snap-gene-12.28-mRNA-1	transcription factor asg4-like	4.4714	4.42161	4.5048	4.36316	0.711459	0.960567	0.0621597	0.26869	-0.769709	-0.991067	-0.824621	-1.23494	-0.109752	-0.693592	-1.46637	-0.343957	-3.34925	-3.46799	-3.22306	-3.28953
maker-superscaffold6-snap-gene-24.27-mRNA-1	ferric reduction oxidase chloroplastic-like	4.5628	4.54567	4.40271	4.30227	0.574995	0.8361	0.533093	0.246883	-0.563946	-0.7694	-0.921269	-0.82015	-0.456023	-1.80734	-2.06811	-0.912747	-2.86336	-3.46418	-2.58388	-2.77411
maker-superscaffold6-snap-gene-0.22-mRNA-1	protein lhy-like	5.50025	5.45833	5.40675	5.41218	0.592442	0.727466	0.444664	0.0227787	-0.658419	-1.1994	-1.01312	-0.991411	-0.939362	-1.95349	-2.5632	-1.38321	-3.26091	-3.14852	-3.27781	-3.17599
maker-superscaffold21-snap-gene-70.24-mRNA-1	PREDICTED: uncharacterized protein LOC100241651	3.85631	3.92533	3.89642	3.75749	0.637548	0.85501	-0.137201	0.0412886	-0.398838	-0.380244	-0.0625276	-1.33785	0.443692	-0.275983	-0.821112	0.450782	-3.56378	-3.74494	-3.64094	-3.50045
maker-superscaffold7-snap-gene-38.20-mRNA-1	haloacid dehalogenase-like hydrolase domain-containing protein 3-like	4.445	4.79253	4.35533	4.22566	0.481762	0.651882	0.0776602	0.137149	-0.838167	-1.03236	-0.938724	-1.3102	0.40662	0.0376095	-1.04125	-0.0626204	-3.55147	-3.69127	-3.77627	-3.36886
maker-scaffold3_605-snap-gene-15.14-mRNA-1	inositol-3-phosphate synthase	5.29382	5.55975	5.28541	5.37869	1.80295	1.13307	0.547459	0.894952	-0.98758	-1.15653	-1.18639	-1.01946	-0.872771	-2.88853	-3.46936	-2.02869	-2.51541	-3.82678	-2.26792	-3.67668
Cluster 25		A5	A6	A7	A8	F5	F6	F7	F8	G5	G6	G7	G8	H5	H6	H7	H8	L5	L6	L7	L8
maker-superscaffold34-snap-gene-17.31-mRNA-1	Uncharacterized protein TCM_012540	-1.66695	-1.09191	-1.2964	-0.962278	0.196428	0.463664	0.894746	1.0275	0.914947	0.817567	0.876198	1.13939	-1.12939	-1.69693	-1.2375	-1.18294	0.585209	1.12498	0.674346	1.54932
maker-superscaffold2-snap-gene-32.22-mRNA-1	probable inositol oxygenase	-1.94171	-1.93014	-2.32948	-1.84949	0.444734	0.931733	0.990203	-0.920399	1.85886	2.27885	2.18299	1.91424	-0.694278	-2.52	-1.31992	-0.893764	1.58495	0.631921	1.82748	-0.246784
maker-superscaffold29-snap-gene-44.32-mRNA-1	pathogenesis-related protein sth-2	-1.14045	-0.971717	-0.794428	-0.936633	0.871839	1.64179	0.993206	-0.139162	1.25617	1.06997	0.571141	0.978162	-1.46066	-2.88934	-0.00220431	-2.37534	1.31519	0.816307	0.986539	0.209619
snap_masked-superscaffold9-processed-gene-39.14-mRNA-1	er membrane protein complex subunit 2-like	-2.8719	-3.6567	-2.86144	-2.85266	0.832596	0.650817	1.15563	0.48876	0.918115	0.879223	0.597313	0.922545	0.187463	-0.329976	0.185927	-0.29484	1.58164	1.6614	1.60454	1.20155
maker-superscaffold1-snap-gene-57.28-mRNA-1	cyanidin-3-o-glucoside 2-o-glucuronosyltransferase-like	-1.08756	-1.67952	-1.21516	-1.67289	-0.0827819	0.638628	0.949664	-0.200767	1.25758	1.2477	1.23599	0.93326	-1.72801	-1.68842	-1.5696	-1.13695	1.58252	1.37915	1.41425	1.42293
maker-scaffold3_609-snap-gene-34.21-mRNA-1	alpha- glucan phosphorylase l-2 chloroplastic amyloplastic-like	-2.30012	-2.96298	-2.87775	-2.88656	1.18201	0.899371	1.39254	0.708306	0.465707	0.724143	0.359476	1.06064	-1.18432	-1.84276	-0.814577	-1.62715	2.66513	2.45226	2.56678	2.01987
maker-superscaffold21-snap-gene-53.47-mRNA-1	probable methyltransferase pmt15-like	-3.5721	-3.22547	-3.76747	-3.55801	0.460322	0.334069	0.922644	0.74591	0.871586	0.836706	0.64479	0.862758	0.408901	-0.194213	0.657216	-0.0798715	1.83743	1.97814	1.83337	2.0033
snap_masked-superscaffold9-processed-gene-26.1-mRNA-1	auxin-binding protein abp19a-like	-1.68511	-3.06745	-3.34602	-2.97854	0.557295	0.985775	0.549405	-0.206325	0.704646	1.06301	0.414045	0.929477	-0.183881	-1.4222	-0.215821	-0.526299	2.88821	1.80414	2.61376	1.12188
maker-scaffold3_468-snap-gene-0.40-mRNA-1	protein suppressor of phya-105 1-like	-1.6148	-1.80285	-1.5159	-1.38323	0.943858	0.289435	0.716389	1.01695	1.4031	1.60471	1.71611	1.99949	-1.46973	-1.24404	-1.22366	-1.08523	0.145485	0.728394	0.358896	0.416611
maker-superscaffold28-snap-gene-16.17-mRNA-1	amp-dependent synthetase and ligase family protein	-3.08079	-2.59857	-3.02292	-3.19059	0.67779	0.882298	1.09069	0.398068	1.16425	1.2587	0.934577	1.03884	0.0322397	-0.632887	0.252446	-0.148132	1.60979	1.12616	1.49739	0.710655
maker-superscaffold17-snap-gene-3.33-mRNA-1	12-oxophytodienoate reductase 2-like isoform x2	-1.49222	-1.31977	-1.37325	-1.50936	0.192564	0.0756364	0.36723	0.273693	0.985842	1.07792	0.98242	1.12728	-0.972837	-1.11391	-1.11921	-0.925489	1.35313	1.14257	1.17778	1.06997
maker-superscaffold15-snap-gene-83.41-mRNA-1	hva22 isoform 2	-2.05405	-2.23559	-2.16218	-2.10426	2.06297	3.01081	1.84143	1.84715	0.902507	1.05413	1.14304	1.08191	-2.22116	-2.12715	-2.31513	-1.95459	1.36677	0.954534	1.16904	0.739843
maker-superscaffold35-snap-gene-14.20-mRNA-1	N/A	-3.08715	-3.0829	-2.95498	-2.97947	0.858401	0.951653	1.08726	0.871608	0.931036	0.959341	1.00269	1.19193	-0.738009	-0.852564	-0.432558	-0.0607736	1.72658	1.63786	1.6701	1.29994
maker-superscaffold15-snap-gene-87.32-mRNA-1	cycloartenol synthase 2-like isoform x1	-1.89347	-1.15767	-1.26346	-1.41721	0.585501	0.0343646	0.445575	0.496629	1.57986	1.77585	1.48134	2.02092	-1.08213	-0.995918	-0.173122	-0.280852	0.412547	-0.393573	0.797811	-0.972993
maker-superscaffold25-snap-gene-4.30-mRNA-1	premnaspirodiene oxygenase-like	-3.81329	-2.7406	-3.53323	-3.22082	1.35278	1.68023	1.84441	1.41039	2.31179	2.18136	1.96683	2.05441	-1.45583	-2.13743	-1.20746	-1.86925	1.46575	1.18367	1.34679	1.17949
maker-superscaffold9-snap-gene-36.13-mRNA-1	thermostable pectinesterase	-2.78702	-2.87164	-2.71537	-3.37093	1.11732	2.03089	1.13362	0.232606	1.32873	1.42517	1.52341	1.49339	-0.293827	-1.4076	-0.0258545	-0.733529	1.55346	0.960246	1.60078	-0.193849
snap_masked-superscaffold6-processed-gene-138.5-mRNA-1	tropinone reductase homolog	-0.932082	-1.16823	-0.794499	-1.146	0.347213	0.145329	0.289817	0.00610448	1.38118	1.32821	1.29721	1.39864	-1.01938	-0.78354	-0.245606	-0.801589	0.795692	-0.0490722	0.543059	-0.592456
maker-superscaffold21-snap-gene-33.39-mRNA-1	mitochondrial transcription termination factor family protein isoform 1	-2.57316	-3.28425	-2.47854	-2.85783	0.95588	0.699872	1.0439	0.79251	0.746368	0.708896	0.707419	0.986259	0.10971	-0.181691	-0.107283	0.443686	1.23093	1.29108	1.12825	0.638012
maker-superscaffold1-snap-gene-57.27-mRNA-1	cyanidin-3-o-glucoside 2-o-glucuronosyltransferase-like	-1.81882	-1.75254	-1.8488	-1.76338	0.440738	0.502827	0.84251	0.56154	1.19419	1.06059	1.18189	0.951737	-1.38309	-1.44499	-1.29987	-1.32474	1.64472	1.31872	1.61116	1.32561
Cluster 26		A5	A6	A7	A8	F5	F6	F7	F8	G5	G6	G7	G8	H5	H6	H7	H8	L5	L6	L7	L8
maker-scaffold3_95-snap-gene-2.28-mRNA-1	zinc finger (c3hc4-type ring finger) family protein isoform 3	0.968869	0.797527	0.616133	0.537635	-0.329937	-0.161406	0.417761	-0.338786	-0.864482	-1.35854	-0.865154	-1.15975	0.410275	-0.11346	0.828437	0.937386	-0.180955	-0.133987	0.0560205	-0.0635787
maker-superscaffold13-snap-gene-52.30-mRNA-1	s-adenosyl-l-methionine:carboxyl methyltransferase family protein	0.615846	1.19443	1.68952	0.952913	-0.745815	-1.22459	-0.982667	-0.346725	-1.02887	-1.23373	-0.774214	-1.02648	0.590689	0.916599	-0.419968	0.657485	-0.0651295	0.114554	-0.437818	1.55397
maker-superscaffold7-snap-gene-33.37-mRNA-1	vacuolar amino acid transporter 1-like	1.65408	1.97185	1.51641	1.14823	-0.538399	-0.83737	-0.229143	-0.240129	-1.17132	-1.04365	-1.121	-0.86446	0.80239	0.773234	0.87568	0.618431	-0.740593	-1.03198	-0.6998	-0.842456
maker-superscaffold1-snap-gene-91.27-mRNA-1	g-type lectin s-receptor-like serine threonine-protein kinase rlk1-like	0.409876	0.284475	0.885177	0.737217	-0.821822	0.743647	-1.22444	-1.18799	-0.757376	-0.813468	-0.95453	-0.81014	0.908931	0.371556	0.692361	-0.0110398	0.222454	0.582916	0.0263614	0.715829
maker-superscaffold14-snap-gene-39.18-mRNA-1	PREDICTED: uncharacterized protein At4g22758	-0.0419968	0.0249123	-0.250784	0.103759	0.142526	0.945027	-0.897724	-1.11173	-1.16076	-1.11431	-1.22635	-1.24794	1.21261	1.07076	1.32499	0.62403	0.379893	0.129477	0.351765	0.741851
maker-scaffold3_468-snap-gene-0.42-mRNA-1	probable wrky transcription factor 46	1.49569	0.616978	1.58454	2.55735	-1.8934	0.223493	-1.67525	-1.66717	-1.18238	-1.27369	-1.60164	-0.930249	-0.32716	-1.01841	-0.100378	-0.289716	1.46249	1.24919	1.15983	1.60989
maker-superscaffold12-snap-gene-71.32-mRNA-1	auxin-responsive protein iaa26-like	0.106095	1.47552	1.51892	0.823787	-0.432784	-0.818726	-0.591723	-0.0498307	-0.873708	-1.23648	-0.817759	-0.929078	0.650356	0.719721	0.548488	0.491467	-0.223714	-0.284947	-0.480833	0.405235
maker-superscaffold13-snap-gene-95.24-mRNA-1	atp binding	1.48876	1.39573	1.78484	1.52058	-1.5996	-1.31518	-1.188	-1.21123	-1.30643	-1.33083	-1.35276	-1.10121	-0.957957	-1.03508	-0.435289	-0.948551	1.72949	2.05155	1.7651	2.04606
snap_masked-superscaffold6-processed-gene-16.6-mRNA-1	ocs element-binding factor 1-like	2.03651	2.54115	1.54324	1.67679	-1.17349	-1.22686	-0.882719	-0.30169	-1.0111	-0.651419	-0.400436	-1.44074	-0.134782	0.0743836	0.607733	0.882789	-0.104073	-0.985318	-0.181687	-0.868288
snap_masked-superscaffold18-processed-gene-39.6-mRNA-1	germin-like protein subfamily 3 member 2-like	0.644491	0.374633	0.317974	0.807241	-0.619696	-0.209698	-0.817561	-0.430199	-0.817561	-0.817561	-0.495633	-0.515389	0.418778	-0.817561	0.873079	0.652845	0.555391	0.135518	0.529537	0.231372
maker-superscaffold13-snap-gene-11.22-mRNA-1	nac domain-containing	1.17223	1.52259	1.28191	1.37922	-0.630346	-1.12073	-0.768071	-0.494489	-0.607671	-1.19307	-0.705057	-0.983227	0.243539	0.170956	0.0152325	0.178458	0.153488	0.0998386	0.120973	0.164217
maker-superscaffold9-snap-gene-21.19-mRNA-1	heat shock factor protein hsf30-like	0.790436	1.03818	1.18612	0.99364	-0.465597	-1.08386	-0.77786	-0.618035	-0.640357	-0.900943	-0.778302	-0.642769	0.523239	0.121854	-0.0507823	0.232157	0.243521	0.169492	0.214164	0.445699
maker-superscaffold2-snap-gene-22.16-mRNA-1	u-box domain-containing protein 52-like	1.23347	1.29087	1.39729	1.29718	0.69565	0.893499	0.694535	0.932255	-2.28255	-2.21994	-2.26633	-2.08255	0.201536	0.280718	0.404904	0.575002	0.773284	0.849816	0.694854	0.636504
maker-superscaffold5-snap-gene-5.15-mRNA-1	---NA---	1.65348	1.69324	1.29417	1.10385	-1.3925	-1.17912	-1.49311	-0.856966	-1.49102	-1.36047	-1.52684	-1.51198	0.494513	0.695149	0.75442	1.3536	0.591208	0.528953	0.330923	0.31851
maker-superscaffold40-snap-gene-24.23-mRNA-1	beta-glucosidase 12-like isoform 1	0.221003	-0.00812938	0.319829	0.403331	0.067908	0.2588	-0.264293	-0.3839	-2.27834	-2.17825	-2.27973	-2.48067	1.12967	1.06413	1.23254	1.90494	1.06326	0.652719	0.953329	0.601841
maker-superscaffold10-snap-gene-28.23-mRNA-1	ras-related protein rab7-like	1.64986	2.08763	1.81539	1.86045	-1.29485	-1.18678	-1.08409	-1.50524	-0.970184	-1.34046	-1.03536	-0.943549	0.69168	-0.0611045	1.00395	0.955239	-0.166674	-0.201899	-0.297349	0.0233298
maker-superscaffold15-snap-gene-79.33-mRNA-1	formin-like protein 18	0.897294	1.02234	1.03614	2.05042	-1.18626	-1.20973	-1.29281	-0.970066	-0.573522	-0.967116	-0.779637	-0.991987	-0.939773	-0.961544	-0.802837	-1.15113	1.574	1.50065	1.51229	2.23328
maker-superscaffold3-snap-gene-15.33-mRNA-1	60s ribosomal protein	0.254494	0.682403	0.459397	0.408935	-0.968667	-0.561833	-0.847922	-0.866453	-0.750009	-1.00728	-1.05648	-1.01865	1.14386	1.3908	1.17623	1.03986	0.375108	-0.0108169	0.143169	0.0138528
snap_masked-scaffold3_70-processed-gene-0.10-mRNA-1	mitogen-activated protein kinase kinase 4-like	1.08554	1.57284	2.09732	1.17375	-2.22367	-1.05029	-1.74437	-1.6878	-1.62254	-1.95696	-1.55389	-1.60098	-0.918654	-0.91666	0.598033	-0.652089	2.51485	2.35073	2.40449	2.13033
maker-superscaffold17-snap-gene-31.29-mRNA-1	b3 domain-containing protein rem9-like	0.602641	0.023415	0.372305	0.507378	-1.49569	-1.46757	-1.89691	-1.75987	-1.79905	-1.40489	-1.75987	-1.76785	0.794263	0.593326	0.920939	0.767103	2.29445	1.9938	2.36013	2.12195
maker-superscaffold28-snap-gene-61.31-mRNA-1	platz transcription factor family protein isoform partial	1.30731	1.72865	1.85321	1.66633	-0.418122	-1.10438	-0.722246	0.102473	-0.837917	-1.12441	-0.691277	-1.10325	0.27853	0.617031	0.129388	0.319234	-0.613884	-0.322531	-0.905142	-0.159004
maker-scaffold3_751-snap-gene-6.12-mRNA-1	protein plant cadmium resistance 2-like	1.22233	1.52486	1.17524	1.84812	-2.00834	-1.15048	-1.73688	-2.04728	-0.879752	-0.958272	-0.893934	-1.2547	-0.119332	-0.79621	-0.224628	-0.938168	1.83844	1.83191	1.57672	1.99035
maker-superscaffold14-snap-gene-54.14-mRNA-1	PREDICTED: uncharacterized protein At5g19025-like	0.983911	1.52428	1.39856	1.63593	0.114911	0.453841	0.174747	-0.328786	-1.63006	-2.46588	-2.51561	-1.99933	0.626527	0.300377	0.513585	0.438131	0.670761	-0.0272649	0.402767	-0.271403
snap_masked-superscaffold17-processed-gene-56.7-mRNA-1	zinc finger protein zat10-like	1.27885	0.356714	2.72936	3.44415	-1.31365	-0.773938	-1.62566	-1.39707	-1.35973	-2.00861	-0.901024	-1.86169	-0.745672	-0.595574	-0.671916	-0.877296	1.48121	1.82309	1.35668	1.66178
maker-superscaffold1-snap-gene-60.23-mRNA-1	probable wrky transcription factor 33-like	0.499867	0.959942	1.19393	2.17413	-0.963172	-0.598674	-0.895823	-0.561931	-1.28252	-1.37676	-1.1531	-1.23035	0.254658	0.655776	-0.00810384	0.351593	0.357553	0.706245	0.134838	0.7819
maker-scaffold3_967-snap-gene-0.39-mRNA-1	disease resistance protein at1g50180-like	0.56489	0.40715	0.66812	0.369123	0.103175	0.318226	0.18881	0.348065	-1.35269	-1.47908	-1.36559	-1.26165	0.00238932	-0.260698	-0.161141	0.291872	0.818739	0.76881	0.632533	0.398942
maker-superscaffold21-snap-gene-86.14-mRNA-1	gdsl esterase lipase at1g29670-like	-0.452296	0.772619	-0.606757	-0.375457	-1.33299	-1.25823	-1.17982	-1.37068	-1.31451	-1.12646	-1.15495	-1.37666	1.24245	0.693791	1.94311	1.27695	1.29116	1.25081	1.29868	1.77922
maker-superscaffold4-snap-gene-26.33-mRNA-1	ring finger and chy zinc finger domain-containing protein 1	1.09652	1.46034	0.49589	0.623842	-0.980009	-1.46841	-1.24958	-0.517961	-1.24224	-0.962754	-1.21819	-0.906562	-0.0589071	1.02494	1.0914	0.884961	0.719565	0.381024	0.788709	0.0374349
snap_masked-scaffold3_397-processed-gene-1.23-mRNA-1	tir-nbs-lrr resistance protein	0.320635	0.16578	0.073095	0.744955	-1.65347	0.252698	0.122958	0.0694528	-1.7346	-0.760292	-1.69885	-1.38118	0.593286	0.429173	0.758471	0.759899	0.773748	0.834587	0.631034	0.698613
snap_masked-scaffold3_955-processed-gene-2.2-mRNA-1	PREDICTED: uncharacterized protein LOC101300620	1.56154	0.194211	1.57036	1.0464	-0.679996	-0.679996	-0.593212	-0.679996	-0.679996	-0.679996	-0.485909	-0.679996	0.434371	0.779436	-0.101781	1.10744	-0.121238	-0.451023	-0.443656	-0.416961
maker-superscaffold7-snap-gene-7.34-mRNA-1	high affinity nitrate transporter -like	1.03995	1.69966	1.48515	1.27901	-0.867849	-1.71082	-0.472836	-0.627051	-0.596034	-0.663116	-1.19859	-0.983508	0.820132	0.559581	0.214734	0.371681	-0.143387	-0.176828	-0.193033	0.163143
maker-superscaffold6-snap-gene-137.24-mRNA-1	phospholipid-transporting atpase 1-like isoform x3	0.477832	0.842105	0.667765	0.477303	-0.371495	-0.651418	-0.120827	-0.952924	-1.57814	-1.75784	-2.24035	-2.43023	0.511349	-0.0205518	0.607812	0.289916	2.28245	1.14364	1.63918	1.18442
maker-superscaffold21-snap-gene-19.32-mRNA-1	udp-glucoronosyl udp-glucosyl transferase family protein	1.30097	1.62428	1.62676	1.30284	-1.54642	-1.22649	-1.63356	-1.32227	-2.28653	-2.34558	-2.33439	-2.34968	1.20247	1.01953	1.33412	0.564302	1.08239	1.27271	0.958974	1.75558
maker-scaffold3_605-snap-gene-6.19-mRNA-1	wrky dna-binding protein	1.05249	1.09072	0.968168	1.00648	-1.00358	0.467745	-1.13911	-1.31772	-1.04852	-2.1696	-1.79762	-1.60661	1.50774	0.910767	1.02962	0.016458	0.65513	0.493241	0.0973827	0.786817
maker-superscaffold21-snap-gene-19.31-mRNA-1	N/A	1.35304	1.42905	1.59281	1.51345	-1.25429	-1.03897	-2.08976	-1.35328	-2.27966	-2.37998	-2.48886	-2.39476	1.19999	0.891788	1.38892	0.741442	1.09743	1.41005	0.939104	1.72245
maker-scaffold3_379-snap-gene-6.31-mRNA-1	annexin-like protein rj4-like isoform 2	1.09023	1.49171	1.67361	0.328139	-1.85336	0.948768	-1.61803	-1.81007	-2.07792	-2.29694	-1.89863	-2.16742	1.24118	0.882397	1.08257	1.36804	1.03589	0.824769	1.11084	0.644216
maker-scaffold3_609-snap-gene-2.28-mRNA-1	serine carboxypeptidase-like 45 isoform 1	0.518765	0.12061	0.498614	0.770679	0.252071	0.00102308	-0.583501	0.0242227	-1.23577	-1.58745	-1.32676	-1.31871	0.0576347	0.160025	-0.48994	-0.137241	1.36927	0.98108	1.39452	0.530863
snap_masked-superscaffold8-processed-gene-3.3-mRNA-1	uncharacterized mitochondrial protein g00810-like	1.45775	1.27448	1.43912	1.11733	0.373194	0.116052	0.314452	0.507891	-1.94084	-1.97823	-1.83416	-1.78327	0.435495	0.0859765	0.59037	0.271206	-0.172797	-0.175449	-0.131259	0.032674
snap_masked-superscaffold21-processed-gene-63.11-mRNA-1	ethylene-responsive transcription factor 5-like	0.828063	-0.098991	2.15656	2.82923	-2.27673	-0.878725	-2.49386	-1.36231	-1.08573	-1.49659	-1.01253	-1.66577	-0.907203	-0.880947	-0.261885	-0.358512	2.23304	2.40271	2.14558	2.1846
maker-superscaffold1-snap-gene-57.22-mRNA-1	superoxide dismutase	0.280071	0.503549	0.905203	0.804431	-0.139148	0.102546	-0.204139	-0.600146	-1.62689	-1.7238	-1.75177	-1.58365	1.26315	1.29773	1.53138	0.848236	0.390831	-0.0859819	-0.237683	0.0260911
maker-superscaffold15-snap-gene-61.48-mRNA-1	hypothetical protein AMTR_s00017p00216640	1.47929	2.25067	2.20496	1.78353	-0.579232	-0.64948	-0.737848	-0.378921	-0.858331	-1.18144	-1.07096	-1.07495	0.839732	0.595006	0.124629	0.940051	-0.901868	-1.09098	-0.613929	-1.07994
maker-scaffold3_185-snap-gene-0.25-mRNA-1	formate--tetrahydrofolate ligase-like	0.823137	1.12152	0.706096	1.30231	-0.730988	-0.167401	-1.07309	-0.939048	-1.22742	-0.918531	-1.01085	-0.781821	0.59456	0.311251	0.608765	0.0432668	0.37815	0.137513	0.253363	0.569219
snap_masked-superscaffold15-processed-gene-71.7-mRNA-1	scopoletin glucosyltransferase-like	2.27111	0.883817	0.787004	1.25859	-1.17277	-0.854305	-0.471439	-0.41063	-0.130823	-0.321567	-0.326373	-0.689402	0.162946	0.281409	-0.249047	1.05282	-0.0704442	-0.862426	-0.50374	-0.634725
maker-superscaffold2-snap-gene-50.23-mRNA-1	phaseolin g-box binding protein pg2	1.79237	1.86747	1.66094	2.27	-2.47839	-1.93064	-2.44569	-2.40555	-1.27006	-1.0681	-1.13941	-1.16678	0.739451	0.48879	0.610086	0.403801	1.1585	0.936729	0.912999	1.06348
maker-superscaffold5-snap-gene-22.0-mRNA-1	N/A	1.54991	1.79746	1.33152	0.858384	-0.656331	-1.20475	-0.0420137	-0.49108	-0.895787	-1.47279	-1.31054	-1.29606	0.333311	0.659749	-0.0207836	0.802518	0.323601	-0.102788	0.448651	0.387826
maker-superscaffold12-snap-gene-80.40-mRNA-1	lactoylglutathione lyase glyoxalase i family protein	-0.493682	0.07779	0.139692	0.325348	0.689608	0.158801	-0.386838	1.0417	-0.86609	-1.14739	-0.94277	-1.54687	0.105631	0.130042	-0.00662239	0.575736	0.788822	0.588711	0.325348	0.443035
snap_masked-scaffold3_955-processed-gene-2.1-mRNA-1	PREDICTED: uncharacterized protein LOC101299742	2.26489	1.24744	1.51212	1.79826	-0.928568	-0.928568	-0.928568	-0.753523	-0.83907	-0.928568	-0.758643	-0.928568	1.11197	0.321181	0.322393	1.30593	-0.514974	-0.647612	-0.798955	-0.928568
Cluster 27		A5	A6	A7	A8	F5	F6	F7	F8	G5	G6	G7	G8	H5	H6	H7	H8	L5	L6	L7	L8
maker-superscaffold13-snap-gene-82.22-mRNA-1	udp-glycosyltransferase 83a1	-0.367126	-0.89845	-0.829064	-0.757737	0.355088	0.421069	1.01205	0.914802	1.30656	1.16977	0.788853	1.33091	-1.33369	-1.97332	-0.875319	-1.15638	0.31721	0.291889	0.0605422	0.22234
maker-superscaffold13-snap-gene-57.32-mRNA-1	geranylgeranyl pyrophosphate chloroplastic-like	0.695771	0.991726	0.122078	0.167914	0.96045	0.654911	1.03934	0.0621971	0.677973	0.747198	0.652708	0.314177	-0.76216	-2.04097	-0.866903	-1.62835	-0.168309	-0.878453	-0.252696	-0.488603
maker-superscaffold12-snap-gene-60.16-mRNA-1	zinc induced facilitator-like 1 isoform 1	0.957751	1.10438	0.803976	0.925548	0.942294	1.39797	0.332575	0.525056	0.0923362	0.0995206	0.372945	0.198271	0.356332	-0.229678	-0.637729	-0.0610077	-1.31398	-2.01656	-1.24563	-2.60436
maker-superscaffold15-snap-gene-78.37-mRNA-1	pyruvate kinase isozyme chloroplastic-like	0.480196	0.0703063	-0.308155	-0.523654	1.26385	0.9443	1.48432	0.513931	0.568932	0.263901	0.155686	0.430882	-0.945226	-2.25536	-1.48579	-1.05726	0.335727	-0.0433137	0.298879	-0.19213
snap_masked-superscaffold7-processed-gene-53.21-mRNA-1	1-aminocyclopropane-1-carboxylate oxidase homolog 1-like	1.33961	1.12729	0.881365	0.931465	1.02651	1.36411	0.938786	0.622369	0.704169	0.513702	0.711093	0.249429	0.140386	-0.334952	-0.660816	-0.223528	-1.66273	-2.50804	-2.15216	-3.00806
maker-scaffold3_1003-snap-gene-1.16-mRNA-1	udp-arabinose 4-epimerase 1-like	1.30875	1.43576	1.22374	1.14681	1.50596	1.59907	1.5996	1.11792	-0.0464917	-0.25693	-0.182552	-0.254671	-0.346576	-0.368813	-0.377661	-0.466894	-2.18041	-2.1888	-2.1983	-2.06951
maker-scaffold3_289-snap-gene-3.19-mRNA-1	phospholipase c 3-like	0.432231	0.276524	0.0142875	0.109762	0.855681	0.850032	1.01116	0.523446	1.06147	1.06991	0.854665	0.949527	-1.19395	-1.66451	-1.18	-1.67991	-0.214975	-0.865164	-0.188316	-1.02186
maker-superscaffold13-snap-gene-0.15-mRNA-1	non-specific lipid-transfer protein 13-like	-0.722273	-0.630386	-0.923219	-0.798867	0.164783	1.09539	0.832686	0.153381	2.03893	1.87039	1.51202	1.66036	-1.60813	-1.60813	-1.71649	-1.3911	0.360753	-0.164605	-0.0262966	-0.0991917
maker-superscaffold21-snap-gene-3.31-mRNA-1	acyl- --sterol o-acyltransferase 1-like	1.14162	1.02851	1.36864	1.5038	1.8228	1.3286	0.966361	0.932107	-0.0639427	0.332318	0.189857	-0.464609	0.334551	-0.198547	-0.766507	-0.381598	-1.54371	-2.77021	-2.09094	-2.66911
snap_masked-superscaffold4-processed-gene-8.0-mRNA-1	osmotin-like protein precursor	0.691852	0.119197	0.111647	0.700463	0.267652	1.05512	0.334421	0.534013	-0.156741	0.942723	0.709318	0.585257	-0.942801	-1.42472	-0.922597	-1.42472	0.426075	-0.434437	0.171395	-1.34312
maker-superscaffold13-snap-gene-106.38-mRNA-1	protein strubbelig-receptor family 5-like	-0.963312	-0.0334036	-0.0952277	-0.718588	1.03515	0.965466	1.19064	0.953056	0.76438	0.862921	0.797019	0.650082	-1.59628	-1.61698	-1.48246	-1.73391	0.110866	0.173604	0.265314	0.471652
maker-superscaffold2-snap-gene-34.18-mRNA-1	histidine-containing phosphotransfer protein 4-like	-0.48876	0.135236	0.582041	0.495191	1.34238	0.595825	1.3723	0.0441821	2.89407	2.34344	2.0269	2.27865	-0.310841	-0.0607723	-1.22235	0.175656	-3.18174	-3.09112	-2.71704	-3.21326
snap_masked-superscaffold6-processed-gene-3.17-mRNA-1	ethylene-responsive transcription factor erf023-like	0.596394	0.0149115	0.66235	0.560517	0.871258	1.43456	0.499657	0.380788	0.897024	0.699708	0.621458	0.223664	-0.881369	-1.946	-1.08978	-0.641811	0.3119	-1.13931	-0.553907	-1.52201
maker-superscaffold8-snap-gene-73.25-mRNA-1	isopentenyl-diphosphate delta-isomerase i-like	0.92468	0.644772	-0.187734	-0.0269205	1.08451	1.02445	1.04322	-0.0297193	0.709113	0.71485	0.764306	0.230957	-0.770638	-2.64289	-1.42413	-1.64822	0.248845	-0.370091	-0.154587	-0.134775
maker-scaffold3_605-snap-gene-41.13-mRNA-1	hypothetical protein PRUPE_ppa021171mg	1.81158	1.49964	1.73341	1.80775	0.207506	0.938005	0.215728	0.0684351	0.999572	0.943857	0.972496	0.636533	-0.403733	-1.16991	-0.550851	0.149462	-2.33552	-2.3089	-2.69073	-2.52433
snap_masked-superscaffold7-processed-gene-19.5-mRNA-1	scarecrow-like protein 9-like isoform x1	-0.923247	-0.662103	-0.843425	-0.896913	1.04953	0.915777	1.26418	0.790792	0.87135	1.11907	0.892708	1.07112	-0.985336	-2.16545	-0.727991	-0.914092	0.191824	-0.193922	0.256135	-0.110014
maker-superscaffold21-snap-gene-29.2-mRNA-1	N/A	0.569336	0.604667	0.0194657	0.0387159	1.15367	0.965635	0.966081	0.22542	0.419895	0.560243	0.632022	0.342262	-0.661942	-1.58568	-1.30832	-1.08017	-0.317999	-0.635546	-0.393521	-0.514224
maker-superscaffold29-snap-gene-36.13-mRNA-1	phosphoenolpyruvate carboxylase kinase 1-like	1.2774	0.621254	-0.17578	0.0021215	0.553843	0.515443	0.108459	-0.687325	0.660005	1.09369	1.05095	0.790327	-1.20818	-1.45345	-1.02311	-1.21159	0.204299	-0.531708	0.212271	-0.798902
snap_masked-superscaffold3-processed-gene-1.5-mRNA-1	cysteine proteinase inhibitor 4	-0.41597	0.159053	0.0454542	0.844261	0.65817	0.77787	0.580837	0.106732	1.14425	0.635004	0.577949	0.625436	-1.34006	-1.25494	-0.387471	-1.67667	0.461762	-0.610906	0.0310323	-0.961796
maker-superscaffold13-snap-gene-42.33-mRNA-1	coiled-coil domain-containing protein	0.281286	0.183689	0.286033	0.945176	2.08105	2.24472	1.66301	1.08058	0.296677	0.00880826	0.149838	0.56019	-0.374491	-0.469472	-0.358581	-0.862485	-1.76274	-1.9487	-1.68699	-2.3176
maker-superscaffold29-snap-gene-38.11-mRNA-1	udp-glycosyltransferase 74f2	-0.932029	-0.975058	-1.03323	-0.912233	0.157756	0.0494102	0.184622	0.0363591	1.21074	0.777228	1.1631	1.04817	-0.502698	-1.32143	-1.22637	-0.404699	-0.800942	-1.47851	-0.966612	-1.77868
snap_masked-superscaffold4-processed-gene-7.10-mRNA-1	heat shock cognate 70 kda protein isoform 1	0.577321	0.639592	-0.0634727	-0.0275543	2.16915	2.29222	2.45849	1.46636	0.639309	-0.0611171	0.356007	0.674711	0.176108	-0.499127	-1.6242	-0.980461	-1.91664	-2.04735	-1.57567	-2.65368
snap_masked-scaffold3_605-processed-gene-40.3-mRNA-1	reticuline oxidase-like	1.68837	1.52299	1.65775	1.81819	0.118365	0.859841	0.315583	0.0758782	1.11348	0.83177	0.814093	0.56897	-0.319801	-1.01414	-0.683814	0.184358	-2.25837	-2.54424	-2.50442	-2.24486
maker-superscaffold8-snap-gene-80.33-mRNA-1	apyrase-like isoform x2	0.186634	-0.0505504	-0.510214	-0.415552	0.920977	0.98163	0.870002	0.119863	1.78434	1.92732	1.86915	1.53148	-1.74101	-2.08247	-1.87303	-1.52331	0.359347	-0.692929	0.00795623	-1.66963
maker-superscaffold6-snap-gene-71.25-mRNA-1	low quality protein: amidase -like	0.470932	0.0946028	0.3661	0.686316	0.462346	1.32906	0.531653	-0.225948	0.373042	0.555307	0.33355	0.584697	-1.04879	-1.45715	-1.0199	-1.16927	0.413027	-0.613459	0.307363	-0.973478
maker-superscaffold5-snap-gene-13.21-mRNA-1	Plant protein 1589 of Uncharacterized protein function	-1.44137	-0.349075	-0.919557	-1.35153	1.64695	1.96861	2.39748	1.35953	2.10476	1.33338	1.03685	1.6611	-1.45635	-2.43975	-0.563238	-1.13891	-0.196241	-0.672516	-0.897276	-2.08283
maker-superscaffold13-snap-gene-71.33-mRNA-1	PREDICTED: uncharacterized protein ycf36	1.40113	1.49179	1.27173	1.3118	0.87004	0.817531	0.634718	0.445376	0.467341	0.192739	0.146113	-0.141229	0.331624	-0.203281	-0.815079	0.114261	-1.72822	-2.37853	-1.92449	-2.30536
maker-superscaffold1-snap-gene-35.24-mRNA-1	11s globulin seed storage protein 2-like	-0.840287	-0.70015	-0.53	0.171926	1.58104	1.07638	1.32889	0.825258	1.46696	1.7858	1.32679	1.61742	-1.32382	-1.43476	-1.75269	-1.41387	-0.349772	-1.19064	-0.12568	-1.5188
snap_masked-scaffold3_605-processed-gene-12.14-mRNA-1	cytochrome p450 86b1	0.853347	0.806084	0.597741	0.823604	0.28544	0.532846	0.834311	0.152481	1.4446	1.39845	1.31292	1.09362	-0.70276	-2.03634	-0.919145	-0.775961	-1.41453	-1.68142	-1.43011	-1.69561
maker-scaffold3_356-snap-gene-3.24-mRNA-1	PREDICTED: uncharacterized protein LOC102604346	1.54877	1.69955	0.968621	1.37855	1.19139	1.22496	1.03906	-0.175766	1.6078	1.56748	1.25119	1.18144	-0.226814	-1.4595	-1.82323	-0.488878	-2.04179	-3.00855	-2.34972	-3.08458
Cluster 28		A5	A6	A7	A8	F5	F6	F7	F8	G5	G6	G7	G8	H5	H6	H7	H8	L5	L6	L7	L8
maker-superscaffold29-snap-gene-39.20-mRNA-1	cytochrome family subfamily polypeptide	-5.37423	-5.23591	-4.9818	-5.06229	1.92529	1.92507	2.11238	2.01397	1.83667	1.8413	1.86183	1.83094	1.98628	1.8262	1.99822	2.31338	-0.326026	-0.704786	-0.78021	-1.00628
maker-superscaffold21-snap-gene-29.28-mRNA-1	low quality protein: udp-glycosyltransferase 85a1-like	-3.31652	-3.59909	-3.55325	-2.07468	1.82235	1.55174	1.13714	2.00974	0.526917	0.168855	0.590727	0.844414	1.73173	1.45508	1.28894	1.82119	-0.576528	-0.33932	-0.597561	-0.89188
maker-superscaffold6-snap-gene-15.26-mRNA-1	dnaj homolog subfamily b member 3-like	-5.70337	-5.49337	-5.18923	-4.97652	1.66924	1.35372	1.48154	1.46454	1.42176	1.23723	1.09318	1.33295	2.18451	2.05786	2.03454	1.766	0.693148	0.578047	0.520425	0.473784
maker-superscaffold43-snap-gene-9.27-mRNA-1	chaperone protein dnaj 6-like	-4.52421	-4.45133	-4.26429	-4.03079	2.34312	1.69068	1.47977	1.6725	0.234222	0.204618	0.150124	0.0876645	2.73791	3.26846	2.25066	2.48542	-0.0946758	-0.383986	-0.332477	-0.523411
snap_masked-superscaffold14-processed-gene-46.9-mRNA-1	14 kda proline-rich	-6.0941	-5.57044	-5.607	-4.95041	1.72527	0.870586	1.29268	1.88957	1.20775	1.59637	1.47888	1.20061	2.64387	2.90542	2.97282	2.32297	0.172696	0.137513	0.0232532	-0.218301
maker-scaffold3_955-snap-gene-2.43-mRNA-1	mitochondrial import inner membrane translocase subunit tim14-1-like	-3.44743	-3.53763	-3.69596	-3.02422	2.11641	1.64232	1.39709	2.20072	1.199	0.310962	0.266862	0.401899	2.23645	2.65367	1.33935	2.47236	-0.531017	-1.3935	-0.826685	-1.78063
maker-superscaffold13-snap-gene-36.22-mRNA-1	btb and taz domain protein 2 isoform 1	-6.25354	-5.90698	-6.35576	-6.39888	1.6278	1.52735	1.78155	1.53785	2.08984	1.78274	1.76133	1.84219	2.27532	1.97672	2.18472	2.00783	0.739509	1.07242	0.646611	0.06138
maker-superscaffold39-snap-gene-5.20-mRNA-1	monoacylglycerol lipase abhd6-a-like	-3.70697	-3.71845	-3.80415	-3.68554	1.56239	1.53126	1.02416	1.4557	0.120293	-0.0850232	0.129479	0.0145124	2.22116	2.52411	2.0353	2.40985	0.208276	-0.116728	0.00959398	-0.129224
maker-scaffold3_609-snap-gene-30.28-mRNA-1	hypothetical protein RCOM_0837840	-5.54376	-5.21611	-5.49075	-5.46416	0.953005	0.791583	1.11017	1.03357	1.89642	1.98507	1.71915	1.67836	1.97018	1.82813	2.20466	1.64823	1.04264	0.62532	0.76322	0.465058
maker-scaffold3_609-snap-gene-31.27-mRNA-1	PREDICTED: uncharacterized protein LOC102586280	-5.52496	-4.55585	-5.14657	-4.89409	1.52158	1.36056	1.51255	1.32952	1.69555	1.65292	1.54931	1.30428	1.82997	1.77641	1.81199	1.76494	0.631298	0.16226	0.396083	-0.177761
snap_masked-superscaffold6-processed-gene-62.20-mRNA-1	PREDICTED: uncharacterized protein LOC102598618	-4.0261	-3.70024	-3.56884	-3.12663	1.44755	1.59305	1.1619	1.71413	1.17911	0.754667	1.00858	0.963126	2.0859	1.82482	1.56687	1.95453	-0.295651	-0.934768	-0.564263	-1.03775
snap_masked-superscaffold1-processed-gene-56.13-mRNA-1	ring-h2 finger protein	-4.92221	-4.7695	-4.58384	-4.93079	0.684869	0.342944	1.10359	1.20305	1.71331	1.51279	1.50326	1.54426	1.8943	1.64286	1.99862	2.02432	0.739256	0.425746	0.291799	0.581346
maker-scaffold3_214-snap-gene-0.16-mRNA-1	wall-associated receptor kinase-like 1-like	-3.51943	-3.37638	-3.3897	-3.55037	1.3014	0.790398	1.54024	1.69131	0.350339	0.528263	0.548481	0.665642	1.65956	1.64081	1.84392	2.28187	-0.339489	-0.0243907	-0.38408	-0.258398
Cluster 29		A5	A6	A7	A8	F5	F6	F7	F8	G5	G6	G7	G8	H5	H6	H7	H8	L5	L6	L7	L8
maker-superscaffold13-snap-gene-36.25-mRNA-1	ribosomal protein l5 b isoform 2	0.648845	1.40097	1.22014	1.1841	1.19434	1.2114	1.23158	1.24463	-1.87753	-2.09165	-2.09165	-2.09165	2.20833	1.30766	1.86357	1.69515	-2.09165	-2.09165	-2.09165	-1.98329
maker-superscaffold12-snap-gene-44.21-mRNA-1	heat shock protein 101	-0.857028	-0.831115	0.622583	1.50551	2.99674	1.06715	0.173073	2.67636	-1.01878	-1.10858	-0.753021	-0.674277	1.10687	1.85124	-0.693014	1.07187	-1.64176	-2.00126	-1.49947	-1.99311
snap_masked-scaffold3_165-processed-gene-0.2-mRNA-1	probable carboxylesterase 12-like	-0.970302	-0.516689	0.493292	1.58154	3.50972	1.76244	0.396922	2.20256	-1.16991	-0.981155	-0.833436	-1.16923	2.50493	3.62526	0.263998	0.725185	-2.56955	-3.07256	-2.83162	-2.9514
snap_masked-scaffold3_66-processed-gene-13.4-mRNA-1	probable calcium-binding protein cml44-like	0.325935	0.044977	-0.444506	1.13025	1.74238	1.41504	0.257174	-0.0404533	-0.537712	-0.498542	-0.938618	-0.650011	2.12232	3.36349	-0.146255	0.954891	-1.949	-2.17738	-1.89213	-2.08185
maker-superscaffold21-snap-gene-44.37-mRNA-1	dnaj heat shock protein	-1.36794	-0.75124	-0.18197	0.4481	2.42504	1.88802	1.29188	1.83746	-0.120433	-0.422257	-0.416187	-0.29625	1.55527	1.77223	0.150503	1.05342	-2.02168	-2.39108	-2.09224	-2.36067
maker-superscaffold25-snap-gene-12.20-mRNA-1	premnaspirodiene oxygenase-like	0.52886	1.01092	1.06445	0.458684	2.03764	0.777449	2.4813	2.09067	-2.14591	-1.74721	-1.45309	-1.7012	1.54311	0.192486	1.55839	1.5618	-2.20683	-2.16325	-2.14459	-1.74369
Cluster 2		A5	A6	A7	A8	F5	F6	F7	F8	G5	G6	G7	G8	H5	H6	H7	H8	L5	L6	L7	L8
maker-superscaffold4-snap-gene-11.36-mRNA-1	125 kda kinesin-related isoform x4	0.757214	0.0815089	0.487198	0.784593	-0.252511	0.113268	-0.173748	-0.123311	-0.341194	-0.0822651	0.088944	0.125555	-0.650305	-0.566151	-0.467214	-0.612708	0.31207	0.183336	0.561026	-0.225303
maker-superscaffold2-snap-gene-70.30-mRNA-1	cytochrome p450 78a3	1.02424	1.59682	1.56505	1.58433	-0.183783	-0.201888	-0.375946	-0.112484	-0.153737	-0.378518	-0.277867	-0.409741	0.217981	0.225621	0.0908243	0.0569655	-0.291131	-0.346697	-0.229478	-0.400564
maker-superscaffold2-snap-gene-51.19-mRNA-1	nucleolar protein 56-like	1.56348	0.998334	1.15604	1.18749	0.026282	-0.245643	-0.188096	-0.0695688	-0.643918	-0.749845	-0.617688	-0.468835	-0.102988	-0.0536075	-0.163307	0.120014	-0.455701	-0.349733	-0.372016	-0.570684
maker-superscaffold17-snap-gene-31.23-mRNA-1	proline-rich receptor-like protein kinase perk13-like	1.41251	1.37193	1.24055	1.02599	-0.310189	-0.419862	-0.277099	-0.280908	-0.609271	-0.681945	-0.534616	-0.554764	-0.463346	-0.281163	-0.523744	-0.274566	-0.0928472	0.115061	-0.19863	0.336901
snap_masked-superscaffold13-processed-gene-54.18-mRNA-1	homeobox protein	0.434118	0.916695	0.883026	0.613873	0.0968606	-0.141514	-0.285241	-0.221068	-0.0516712	0.351478	0.16394	0.325018	-0.669132	-0.462768	-0.31234	-0.368113	-0.122737	-0.452683	-0.306274	-0.391468
maker-scaffold3_751-snap-gene-1.16-mRNA-1	phosphoglucomutase	1.89561	1.99197	1.91741	2.03301	-0.424779	-0.14947	-0.724783	-0.239694	0.018319	-0.19445	0.0332198	-0.290948	-0.343363	-0.658679	-0.789849	-0.277702	-0.782691	-1.18206	-1.07086	-0.760217
maker-scaffold3_326-snap-gene-10.16-mRNA-1	serine threonine-protein kinase sapk7 isoform 1	0.50067	0.295649	0.211825	0.270573	-0.0835487	0.0955144	-0.210499	-0.217823	-0.101498	0.21636	0.111185	0.0484712	-0.391883	-0.455386	-0.148541	-0.386372	0.330373	0.0515203	0.0984657	-0.235056
maker-superscaffold18-snap-gene-25.19-mRNA-1	general transcription factor iif subunit 2-like	1.34669	1.11615	0.740702	0.878243	-0.254795	0.390205	0.264104	-0.137119	-0.174514	-0.477051	-0.461875	-0.0737422	-0.194758	-0.179161	-0.308929	-0.78286	-0.7864	-0.419112	-0.299624	-0.186158
maker-superscaffold13-snap-gene-85.32-mRNA-1	60s ribosomal protein	2.17856	2.17554	1.93259	1.85405	-0.766361	-0.518818	-0.250257	-0.753772	-0.213656	-0.470016	-0.443621	-0.52872	-0.514135	-0.757225	-0.620833	-0.492386	-0.19285	-0.594748	-0.574702	-0.448638
maker-superscaffold7-snap-gene-3.22-mRNA-1	udp-glycosyltransferase 73c3-like	0.657377	1.9463	0.904483	1.12311	-0.366943	-0.243939	-0.122056	-0.366943	-0.366943	-0.366943	-0.234695	-0.233379	-0.366943	-0.366943	-0.366943	-0.366943	-0.366943	-0.22551	-0.165309	-0.103908
maker-superscaffold34-snap-gene-0.33-mRNA-1	cral-trio domain-containing protein ykl091c-like	1.71414	1.86772	1.41335	1.30616	-0.576461	-0.412269	-0.530704	-0.934101	0.00260414	-0.575138	-0.491337	-0.642385	-0.321813	-0.413189	-0.193069	-0.364108	0.080249	-0.527429	-0.0343031	-0.367923
maker-superscaffold2-snap-gene-47.18-mRNA-1	homeobox-leucine zipper protein roc3	2.02156	1.54002	1.56401	1.6544	0.0049308	-0.0102677	0.163151	-0.118893	-0.2989	-0.431492	-0.542945	-0.285951	-0.644204	-0.70211	-0.926623	-0.627773	-0.727004	-0.528284	-0.532268	-0.571353
snap_masked-scaffold3_430-processed-gene-3.30-mRNA-1	probable pectinesterase pectinesterase inhibitor 51-like	1.4038	1.06235	1.16708	1.61504	-0.249756	0.0891332	-0.554537	-0.606603	-0.784179	-0.184154	-0.486437	-0.443477	-0.643211	-1.02701	-0.991958	-0.88872	0.669957	0.017975	0.718535	0.116155
maker-superscaffold1-snap-gene-64.20-mRNA-1	leucine-rich repeat protein kinase family isoform 1	0.290209	0.636508	0.446646	0.533836	-0.192123	0.019512	-0.120361	-0.192123	-0.14668	-0.0945125	-0.15088	-0.136928	-0.160728	-0.15088	-0.149479	-0.15088	-0.108059	-0.0625105	-0.0506905	-0.0598755
maker-superscaffold25-snap-gene-19.14-mRNA-1	cryptochrome dash	2.53227	2.11911	2.27877	2.34024	-1.00052	-1.05306	-1.03677	-1.19046	-0.672703	-0.671026	-0.600696	-0.574202	-0.337329	0.00893071	-0.37267	0.0312502	-0.230343	-0.690855	-0.333676	-0.546263
maker-superscaffold12-snap-gene-54.24-mRNA-1	protein odorant1	1.98081	1.60821	1.99653	1.98725	0.411565	0.393092	0.203513	-0.158788	-0.667662	-0.703437	-0.693751	-0.424005	-0.593748	-1.01809	-1.0159	-0.604431	-0.282008	-0.913221	-0.543856	-0.962061
maker-scaffold3_165-snap-gene-0.44-mRNA-1	cdpk-related kinase 5-like	1.46187	1.58793	1.35845	1.21308	-0.194006	-0.11711	-0.371802	-0.368655	-0.258162	-0.267061	-0.455918	-0.53893	-0.0702679	-0.242506	-0.539704	-0.348996	-0.28832	-0.579169	-0.410615	-0.570105
maker-scaffold3_603-snap-gene-0.18-mRNA-1	shaggy-related protein kinase theta-like	1.22499	1.39366	0.957218	1.02915	-0.937487	-0.651194	-0.830774	-0.905635	-0.294496	-0.538412	-0.297596	-0.149274	-0.0187904	-0.215433	-0.397341	-0.141739	0.296782	0.225722	0.110913	0.139737
maker-superscaffold9-snap-gene-14.22-mRNA-1	digalactosyldiacylglycerol synthase chloroplastic-like	1.24981	1.22593	1.34485	1.32278	0.352586	-0.064332	0.24763	0.563903	-0.374884	-0.419466	-0.464893	-0.300852	-0.22373	-0.469719	-0.744139	-0.608999	-0.861495	-0.597013	-0.811945	-0.366023
maker-superscaffold18-snap-gene-25.18-mRNA-1	transcription initiation factor iif subunit beta-like	0.924068	1.16595	1.11937	0.797815	-0.0584442	-0.254538	-0.218381	-0.617842	0.131956	-0.0389518	-0.0295783	-0.359774	-0.0799099	-0.382055	-0.101122	-0.365312	-0.215252	-0.358393	-0.814033	-0.245573
maker-scaffold3_609-snap-gene-23.31-mRNA-1	actin cross-linking	0.576233	0.631907	1.85244	2.67569	-0.664406	0.476939	-0.844446	-0.772981	-0.609574	-0.80167	-0.531774	-0.422416	-0.330869	-0.244785	0.211876	-0.37657	-0.268254	-0.00906726	-0.431899	-0.116372
maker-scaffold3_605-snap-gene-14.25-mRNA-1	early nodulin 70 family protein	0.0248504	0.86829	0.754534	1.39973	-0.268009	-0.0668687	-0.00323971	-0.015902	-0.486305	-0.55279	-0.447193	-0.412249	-0.173657	-0.399749	0.870871	-0.101875	-0.115438	-0.360866	0.0271668	-0.541303
snap_masked-superscaffold34-processed-gene-15.0-mRNA-1	zinc finger protein 6-like	0.668225	1.33935	0.387607	0.409386	0.0434366	0.111758	0.232595	-0.115276	-0.483125	-0.0440262	-0.140075	-0.103752	-0.62315	-1.01675	-0.296909	-0.457229	0.150768	-0.0419628	-0.187185	0.16632
maker-superscaffold4-snap-gene-20.37-mRNA-1	cyclic nucleotide-gated ion channel 15-like isoform x3	1.57815	1.49279	1.37611	1.27432	-0.932426	-0.690072	-0.597854	-1.03492	0.37598	0.389038	0.481873	0.574448	-0.914189	-1.26818	-0.777367	-0.829842	-0.250588	0.0201838	-0.294921	0.0274682
maker-scaffold3_430-snap-gene-3.38-mRNA-1	wd repeat-containing protein 44-like isoform x4	1.4088	0.81002	0.659709	1.00812	-0.360159	0.237701	-0.286616	-0.192014	-0.294241	-0.250145	-0.120559	-0.0598847	-0.587514	-0.547913	-0.355594	-0.438861	-0.0414357	-0.163804	-0.150891	-0.274715
maker-superscaffold17-snap-gene-12.32-mRNA-1	transmembrane protein 136	2.33281	2.63427	1.95067	2.03411	-0.733733	-0.418178	0.018424	-0.261488	-0.170216	-0.142895	-0.0084456	-0.445957	0.184076	-0.60861	-0.0779804	-0.200504	-1.24416	-1.91628	-1.18537	-1.74054
maker-superscaffold13-snap-gene-45.38-mRNA-1	sku5 similar 17 isoform 1	0.735531	0.839232	0.564411	2.28544	-0.102948	0.629299	-0.353435	-0.427086	-0.460647	-0.47201	-0.438186	-0.549738	-0.339493	-0.423772	-0.432995	-0.288711	0.0390988	-0.509765	0.156648	-0.450871
maker-superscaffold6-snap-gene-48.28-mRNA-1	phospholipase c 3-like isoform 2	1.26405	1.44794	1.22465	1.42559	-0.181415	-0.278712	0.157661	-0.245545	-0.565425	-0.511451	-0.126604	-0.43702	-0.3955	-0.493089	-0.552692	-0.630835	-0.104135	-0.489444	-0.280811	-0.227219
maker-superscaffold8-snap-gene-60.41-mRNA-1	copper ion binding	1.21122	0.337447	0.177718	0.710466	0.102641	0.244979	0.0353653	-0.245591	-0.245591	-0.0937322	-0.245591	-0.0616282	-0.245591	-0.245591	-0.245591	-0.245591	-0.245591	-0.20856	-0.245591	-0.245591
maker-superscaffold31-snap-gene-11.11-mRNA-1	indeterminate -domain isoform 2	1.38968	1.40716	1.0414	1.22534	-0.502058	-0.770833	-0.229106	-0.641435	-0.479703	-0.673652	-0.741642	-0.629435	-0.825238	-0.631462	-0.903041	-0.713137	0.63628	0.696901	0.702705	0.641283
snap_masked-superscaffold10-processed-gene-21.4-mRNA-1	e3 ubiquitin-protein ligase atl42	1.03908	1.39365	0.936368	1.15687	-0.389594	-0.227383	-0.275893	-0.389594	-0.389594	-0.389594	-0.219669	-0.218387	-0.389594	-0.051597	0.178925	-0.205631	-0.389594	-0.389594	-0.389594	-0.389594
snap_masked-superscaffold15-processed-gene-113.71-mRNA-1	calmodulin like 42	1.80836	2.03599	2.13071	2.90067	-0.807781	0.361856	-0.643912	-1.1946	-0.132193	-0.18224	-0.277665	-0.619459	-0.777875	-0.409678	-0.942524	-1.22311	-0.551381	-0.508652	-0.514277	-0.452231
maker-superscaffold29-snap-gene-12.13-mRNA-1	beta-amylase chloroplastic-like	1.44512	1.61886	1.57775	1.50172	0.226521	0.0176178	0.190143	0.267921	-0.449368	-0.572491	-0.603809	-0.578761	0.0671938	-0.391498	-0.467632	-0.141232	-0.782629	-1.16645	-0.866885	-0.892089
maker-superscaffold21-snap-gene-9.25-mRNA-1	serine threonine-protein kinase pbs1-like	1.2347	1.24953	1.93993	1.90695	-0.162341	-0.0512171	-0.80538	-0.604824	-0.44426	-0.512518	-0.37263	-0.354072	-1.00356	-0.944449	-1.22056	-0.720553	0.538719	-0.115781	0.355291	0.087036
maker-superscaffold1-snap-gene-40.17-mRNA-1	leucine-rich repeat receptor protein kinase exs-like	2.15692	1.61253	0.646676	1.36159	-0.851565	-0.0120917	0.262218	0.227429	-0.278878	-0.944605	-0.62156	-0.48365	-0.919129	-1.31309	-0.950203	-0.580174	0.380226	-0.231754	0.698402	-0.159289
maker-superscaffold21-snap-gene-35.23-mRNA-1	pathogenesis-related protein 5-like	1.40193	1.36356	0.92802	1.10454	-0.233395	-0.195708	-0.435803	-0.554549	-0.423977	-0.178718	-0.207823	-0.484098	-0.106059	-0.458542	-0.376482	-0.448924	-0.0441074	-0.209853	-0.00658631	-0.43343
maker-superscaffold1-snap-gene-12.38-mRNA-1	enhancer of isoform 1	1.68136	1.38904	1.82207	1.60503	0.167056	0.151901	0.229048	0.240722	-0.302565	-0.580892	-0.400854	-0.282993	-0.404667	-0.478887	-0.77374	0.0829185	-1.02755	-0.933876	-1.11938	-1.06374
maker-superscaffold13-snap-gene-67.32-mRNA-1	cycteine synthase	0.57645	1.36854	0.759248	1.14025	-0.3781	0.875987	-0.193432	-0.308141	0.342436	-0.0335771	0.0584758	-0.122481	-1.27167	-0.492217	-0.649007	-1.11962	0.208893	-0.437075	0.216663	-0.541609
maker-superscaffold15-snap-gene-69.38-mRNA-1	abscisic acid 8 -hydroxylase 4-like	0.381298	0.576966	0.415471	0.501344	-0.0323565	-0.250762	-0.56574	-0.216865	-0.465316	-0.555113	-0.30315	-0.559089	0.590789	0.433593	0.12709	0.879317	-0.0250051	-0.348309	-0.0369701	-0.547193
snap_masked-superscaffold6-processed-gene-26.0-mRNA-1	zf-hd homeobox protein at4g24660	0.84735	1.32301	1.16497	1.08836	-0.521139	-0.900458	-0.469743	-0.506974	-0.440344	-0.658257	-0.956321	-0.57803	-0.47495	-0.417607	-0.78764	-0.512126	0.503465	0.636336	0.680913	0.979188
maker-scaffold3_229-snap-gene-1.32-mRNA-1	atp synthase beta partial	1.08504	0.837078	0.695386	0.999592	0.424783	-0.365285	0.0791576	-0.0385535	-0.293473	-0.346454	-0.558451	-0.489292	-0.687395	-0.766056	-0.811022	-0.99166	0.378517	0.376775	-0.00807085	0.479387
maker-superscaffold7-snap-gene-24.18-mRNA-1	ein3-binding f-box protein 1-like	1.74437	2.19273	1.9081	1.6471	-0.499877	-0.401692	-0.376629	-0.421651	-0.44189	-0.599324	-0.656441	-0.585539	-0.383517	-0.779704	-0.420421	-0.477169	-0.246618	-0.324536	-0.2618	-0.615486
maker-superscaffold17-snap-gene-3.39-mRNA-1	zeaxanthin epoxidase	0.133436	0.728647	0.283381	0.448805	-0.0529445	-0.317256	-0.337848	-0.343042	-0.067917	-0.435718	0.016634	-0.048695	0.159381	-0.370623	-0.174998	-0.178475	0.547539	-0.0120366	0.250998	-0.229267
maker-superscaffold7-snap-gene-18.29-mRNA-1	wd repeat-containing protein 44-like	2.85151	2.02444	1.6911	2.12713	-0.656291	0.239694	-0.140113	-0.939211	-0.45225	-0.118937	-0.196786	-0.210277	-1.09589	-1.367	-0.991932	-1.22211	-0.0958886	-0.529556	-0.0774963	-0.840131
maker-superscaffold14-snap-gene-33.10-mRNA-1	galactokinase family protein	1.27324	1.38611	1.39101	1.54801	0.0922018	-0.0170448	-0.172386	-0.126034	-0.60117	-0.516245	-0.37287	-0.85744	-0.177682	-0.221886	-0.584525	-0.218672	-0.342992	-0.548972	-0.484245	-0.448414
maker-superscaffold25-snap-gene-1.36-mRNA-1	nodulin family protein	0.764703	0.44261	0.824064	1.30347	-0.0323317	-0.21321	-0.175936	-0.242144	-0.577083	-0.631144	-0.481985	-0.643373	-0.13466	0.633049	-0.531454	-0.183569	0.071435	-0.149948	0.21479	-0.257279
maker-superscaffold12-snap-gene-21.22-mRNA-1	auxin-induced protein 5ng4	0.641055	0.462776	0.714667	0.74805	-0.0510789	-0.441211	-0.31519	0.0257899	-0.21128	-0.29062	-0.169775	-0.334716	-0.306596	-0.239628	-0.276915	0.0460623	0.00695322	0.11725	-0.0673195	-0.0582744
maker-superscaffold16-snap-gene-37.17-mRNA-1	sodium transporter hkt1-like	0.86932	1.47171	1.09187	0.951659	0.185366	0.0379525	0.145677	-0.171686	-0.0224202	-0.287305	-0.287923	-0.24953	-0.107605	-0.61666	-0.328	-0.125152	-0.895605	-0.920284	-0.817751	0.0763618
maker-superscaffold13-snap-gene-98.23-mRNA-1	u-box domain-containing protein 34-like	2.42744	1.99071	1.92969	1.96673	-0.802943	0.0872945	-0.601765	-0.632962	-0.450849	-0.370891	-0.482515	-0.448111	-0.671677	-0.577627	-0.770821	-0.754783	-0.161948	-0.579765	-0.291271	-0.803943
maker-superscaffold13-snap-gene-95.36-mRNA-1	cytochrome p450 family protein	0.741931	0.643307	1.18423	0.806266	-0.361734	-0.361734	-0.361734	-0.361734	-0.120504	-0.158846	-0.307928	-0.190527	-0.180313	-0.361734	-0.361734	-0.215079	0.105024	-0.24271	0.173324	-0.067775
maker-superscaffold13-snap-gene-80.31-mRNA-1	cytochrome p450 85a1-like	2.29832	2.29532	2.01693	2.15377	-0.338782	-0.179358	-0.482928	-0.552675	-0.104317	0.309485	0.108444	0.0981758	-0.468865	-0.357504	-0.244293	-0.280679	0.478668	0.244241	0.209146	0.19691
snap_masked-superscaffold18-processed-gene-12.10-mRNA-1	serine acetyltransferase mitochondrial-like	2.4434	2.41483	1.96627	2.1197	0.130276	0.161667	0.137702	-0.330298	-0.0113271	-0.0490805	-0.0727788	-0.216947	-1.20515	-2.17425	-1.09963	-1.25996	-0.69376	-0.713527	-0.756438	-0.790701
snap_masked-superscaffold9-processed-gene-30.3-mRNA-1	protein tify 10a	0.807867	0.720609	1.86716	1.58744	-0.446492	1.42473	-0.576922	-0.927162	-0.877462	-0.962392	-0.120432	-0.699384	-0.855317	-1.25715	-0.823595	-1.49784	1.16357	0.606758	0.504594	0.361422
maker-superscaffold7-snap-gene-48.31-mRNA-1	probable inactive leucine-rich repeat receptor-like protein kinase at1g66830-like	1.29204	1.15402	0.683232	0.941283	-0.549479	-0.534938	-0.396541	-0.55299	-0.341353	-0.47542	-0.413996	-0.613423	-0.723208	-1.02744	-0.438144	-0.844191	0.789187	0.467086	0.803904	0.780378
maker-scaffold3_609-snap-gene-22.17-mRNA-1	transcription factor myb1r1 isoform 2	1.83945	1.94221	2.00171	1.65662	-0.174322	0.151576	-0.170901	-0.410503	-0.0662514	-0.28374	-0.231182	-0.452088	-0.593929	-1.43041	-0.893518	-0.82674	-0.30113	-0.897569	-0.413382	-0.445909
maker-scaffold3_1003-snap-gene-1.18-mRNA-1	transcription factor pif4-like isoform x1	1.28329	1.40005	1.30589	1.31516	-0.085177	-0.0726717	0.275521	0.133604	-0.400784	-0.677558	-0.585666	-0.340311	-0.11262	-0.659072	-0.442284	0.0563053	-0.492331	-0.608932	-0.527583	-0.764831
maker-superscaffold17-snap-gene-44.19-mRNA-1	hydroxycinnamoyl-coenzyme a shikimate quinate hydroxycinnamoyltransferase	2.21613	1.98849	1.58674	1.88611	-0.303073	-0.103246	-0.114785	0.0415722	-0.162322	-0.299477	-0.0659101	-0.263071	-0.838262	-1.43125	-0.254924	-0.773981	-0.620747	-0.971529	-0.826485	-0.689985
snap_masked-superscaffold1-processed-gene-66.1-mRNA-1	ring-h2 finger protein atl5	0.966215	0.887693	0.995589	0.882963	-0.00760133	-0.41124	-0.0546675	-0.158984	0.00590789	0.0761466	-0.00680316	-0.299505	-0.395485	-0.71324	-0.498307	-0.581429	0.0533667	-0.129146	-0.0939668	-0.517506
snap_masked-superscaffold3-processed-gene-19.0-mRNA-1	translocase of chloroplast chloroplastic-like	1.87522	0.960885	1.52432	1.49197	0.029218	-0.213105	-0.149894	-0.0746207	-0.503677	-0.315723	-0.253187	-0.302965	-0.697012	-0.708326	-1.04374	-0.15653	-0.50154	-0.359814	-0.383658	-0.217826
maker-superscaffold14-snap-gene-37.26-mRNA-1	Uclacyanin 1, putative	1.25626	1.93801	1.49441	1.68176	-0.679022	-0.603674	-0.59149	-0.61372	-0.531009	-0.470931	-0.348447	-0.2057	-0.674342	-0.277526	-0.458808	-0.721842	-0.0183411	-0.181425	0.223408	-0.217568
maker-superscaffold21-snap-gene-14.28-mRNA-1	calmodulin-binding protein isoform 2	0.713059	-0.00199113	1.18476	3.32707	-0.514197	0.487314	-0.586086	-0.584064	-0.246404	-0.278509	-0.277341	-0.356978	-0.433447	-0.689426	-0.538044	-0.449923	-0.195242	-0.200322	-0.0678755	-0.292355
maker-superscaffold13-snap-gene-49.30-mRNA-1	probable pectinesterase 53-like	1.18233	0.65761	0.40669	0.550537	-0.263273	-0.233816	-0.175429	-0.420316	-0.359577	-0.204948	-0.226229	-0.273661	-0.196276	-0.211175	0.00728977	-0.420316	0.261358	-0.26716	0.213812	-0.0274495
maker-scaffold3_609-snap-gene-48.18-mRNA-1	65-kda microtubule-associated protein 8-like isoform 1	0.333802	0.35223	0.441711	0.540768	-0.105391	0.113855	-0.335487	-0.366541	-0.274138	0.0681381	0.0727755	-0.0338548	-0.210776	-0.240382	-0.331805	-0.241533	0.0399962	0.216327	0.406875	-0.446568
snap_masked-superscaffold9-processed-gene-0.1-mRNA-1	ring-h2 finger protein atl13	1.3507	1.76477	1.00313	1.12215	-0.647359	-0.32987	-0.356342	-0.306935	-0.255358	-0.135115	0.210698	-0.287377	-0.244841	-0.553523	0.185414	-0.46493	-0.330315	-0.641829	-0.437367	-0.645698
maker-superscaffold12-snap-gene-55.20-mRNA-1	protein rsi-1-like	0.439568	2.03629	0.286511	0.528116	-0.934957	0.837032	-0.649456	-0.794516	-0.578005	-0.0883989	-0.525429	-0.377426	0.144338	-0.833784	-0.160696	-0.402255	0.929123	-0.0458593	0.850983	-0.661181
maker-superscaffold17-snap-gene-115.49-mRNA-1	udp-glycosyltransferase 85a1 isoform 1	2.25938	2.18411	1.98639	1.59627	-1.16693	-0.39087	-0.254682	0.215626	-0.465696	-0.119224	0.0625226	-0.29697	-0.815178	-1.35751	0.286674	-0.164866	-0.898401	-0.994941	-0.76902	-0.896689
maker-superscaffold8-snap-gene-11.15-mRNA-1	myosin-13-like isoform x1	1.13095	0.887888	1.27211	0.609903	-0.442743	-0.416792	-0.178047	-0.30944	-0.286879	-0.0462157	0.0728276	0.268305	-0.30944	-0.419244	-0.357996	-0.350959	-0.31742	-0.322	-0.429091	-0.0557196
snap_masked-scaffold3_609-processed-gene-22.3-mRNA-1	upf0392 protein rcom_0530710-like	0.947036	0.800224	1.39099	2.35713	-0.633381	-0.35648	-0.546206	-0.516773	-0.609615	-0.821908	-0.292516	-0.519539	-0.381189	-0.385998	-0.524833	-0.18943	0.0411466	-0.0207288	-0.0920979	0.354175
maker-superscaffold7-snap-gene-48.41-mRNA-1	nucleolar protein gar2-related isoform 1	1.91768	1.22517	1.05403	1.74705	-0.395186	0.0946869	-0.4054	-0.587467	-0.392009	-0.227241	-0.179351	0.0551963	-1.03163	-0.858519	-1.00809	-0.654409	-0.060087	0.00450371	0.146734	-0.445676
maker-superscaffold12-snap-gene-86.30-mRNA-1	nac domain-containing protein 68	0.442591	0.674671	1.68472	1.78186	-1.04782	1.31185	-0.589231	-0.566128	0.0447363	-0.334289	-0.221224	-0.639748	-0.0410984	-0.784505	-0.609599	-0.453623	0.01803	-0.368591	0.0686283	-0.371223
maker-superscaffold1-snap-gene-69.19-mRNA-1	o-glucosyltransferase rumi-like	2.69036	2.64556	2.59082	2.65089	-0.615032	-0.676979	-0.936735	-0.9812	0.0632646	0.490182	0.236803	-0.0949893	-0.732419	-0.844328	-0.889249	-0.864476	-1.36041	-0.916667	-1.19955	-1.25586
snap_masked-superscaffold28-processed-gene-21.1-mRNA-1	protein fd-like	1.25524	0.756571	0.486202	0.962515	-0.373069	0.173981	-0.493318	-0.645698	0.0461204	-0.00289645	0.0234003	0.07536	-0.114024	-0.763374	-0.550941	-0.589066	0.0218201	-0.167103	0.258931	-0.36065
snap_masked-superscaffold21-processed-gene-41.0-mRNA-1	gdsl-motif lipase hydrolase family protein	2.33797	2.0324	1.71042	1.96161	-0.610066	-0.349439	-0.483094	-0.348235	-0.610066	-0.471252	-0.464715	-0.610066	-0.56183	-0.610066	-0.610066	-0.610066	-0.274355	-0.435021	-0.421033	-0.573036
maker-superscaffold25-snap-gene-4.27-mRNA-1	chorismate mutase 2	1.11694	1.26397	0.815042	0.970811	-0.951924	0.258247	-0.913712	-0.904047	-0.50218	-0.0497613	-0.0245275	-0.54493	0.0257776	0.0127981	0.0959529	-0.0251093	-0.316233	-0.337756	0.191702	-0.181062
maker-scaffold3_751-snap-gene-1.17-mRNA-1	probable adp-ribosylation factor gtpase-activating protein agd11-like	1.60612	1.87543	1.53636	1.37205	-0.35666	0.185112	-0.185586	-0.552031	0.128484	-0.172594	-0.32349	-0.483192	-0.352698	-0.586592	-0.474908	-0.68152	-0.132215	-1.05602	-0.506067	-0.839986
snap_masked-superscaffold3-processed-gene-12.9-mRNA-1	receptor-like protein kinase anxur1-like	0.590168	0.307234	0.566088	0.452911	-0.0892221	-0.0197122	-0.0643812	-0.134771	-0.114498	-0.17619	-0.0734834	-0.110478	-0.218835	-0.190266	-0.218835	-0.218835	-0.121224	0.0101377	-0.0892221	-0.086587
maker-superscaffold22-snap-gene-12.17-mRNA-1	omega-hydroxypalmitate o-feruloyl transferase	1.7736	1.95918	1.93769	1.675	0.209529	0.166501	0.438699	-0.0286657	-0.0785593	0.0968118	0.169298	-0.348912	-1.03284	-1.75318	-0.889153	-1.06996	-0.501137	-1.05421	-0.779372	-0.890317
maker-superscaffold1-snap-gene-49.29-mRNA-1	lactoylglutathione lyase glyoxalase i family protein	1.50543	1.94361	1.99664	2.48301	-0.48046	-0.319813	-0.939632	-1.00298	-0.604227	-0.402166	-0.537044	-0.918805	-0.430026	-0.45026	-0.0444216	-1.063	0.0246488	-0.300092	0.194574	-0.654988
maker-scaffold3_605-snap-gene-28.10-mRNA-1	protein transparent testa 12-like	0.391139	0.805955	0.490497	0.458696	-0.311075	0.0641032	-0.156622	-0.13603	-0.137308	-0.159216	-0.104432	-0.127112	-0.172261	-0.11321	-0.075961	-0.114468	-0.0589019	-0.192051	-0.206739	-0.145003
maker-scaffold3_751-snap-gene-11.24-mRNA-1	calcium binding family protein	1.31176	1.24277	1.63009	1.60191	-0.556022	-0.303815	-1.04965	-0.855749	-0.255243	-0.445197	-0.0111442	-0.422437	-0.300957	0.0517767	-0.181972	-0.586692	-0.0351148	-0.524778	-0.127807	-0.181733
maker-superscaffold7-snap-gene-44.20-mRNA-1	thiol protease sen102-like	0.8156	0.676144	0.455467	0.529702	-0.5608	-0.413448	-0.231083	-0.64668	-0.214385	-0.128974	-0.311373	-0.393574	-0.444267	-0.437469	-0.405844	-0.610182	0.916842	0.306649	0.873762	0.223914
maker-superscaffold10-snap-gene-68.45-mRNA-1	ap2-like ethylene-responsive transcription factor at1g16060	1.06622	1.06783	1.45197	0.979943	-0.123163	0.0444751	0.0273704	0.0684719	-0.509113	-0.380625	-0.220392	-0.315388	-0.424306	-0.87539	-0.290427	-0.515848	-0.197782	-0.209432	-0.338228	-0.306186
snap_masked-superscaffold13-processed-gene-83.9-mRNA-1	cyclic nucleotide-gated ion	0.251977	0.21353	0.644538	0.431101	-0.138996	-0.0166053	-0.140341	-0.0402668	-0.0668785	-0.170256	-0.199403	-0.0694388	-0.192409	-0.132288	0.0307801	-0.199403	-0.0630467	-0.00185873	-0.0992128	-0.041523
maker-superscaffold8-snap-gene-56.29-mRNA-1	protein kinase pinoid 2-like	0.859388	1.1693	0.517376	0.705167	-0.198952	-0.201724	-0.214263	-0.215663	-0.258307	-0.201724	-0.126059	-0.217064	-0.210071	-0.163396	-0.122116	-0.258307	-0.215663	-0.258307	-0.192046	-0.197568
maker-superscaffold21-snap-gene-43.18-mRNA-1	seven transmembrane mlo family protein	1.05676	1.55141	1.65087	2.25376	-0.262609	0.0982005	-0.346452	-0.452777	-0.389546	-0.376069	-0.468532	-0.468092	-0.405885	-0.506655	-0.24894	-0.824016	-0.505075	-0.484017	-0.714549	-0.15778
snap_masked-superscaffold4-processed-gene-34.4-mRNA-1	pleiotropic drug resistance protein 2-like	2.2278	1.84779	1.33381	1.60659	-0.4385	-0.4385	-0.4385	-0.4385	-0.4385	-0.4385	-0.4385	-0.4385	-0.4385	-0.4385	-0.4385	-0.4385	-0.4385	-0.4385	-0.4385	-0.4385
snap_masked-superscaffold9-processed-gene-14.7-mRNA-1	spotted leaf	-0.186033	-0.186033	0.690533	1.98197	-0.126678	0.314769	-0.186033	-0.186033	-0.186033	-0.186033	-0.186033	-0.186033	-0.186033	-0.186033	-0.186033	-0.130837	-0.186033	-0.186033	-0.186033	-0.125294
maker-superscaffold7-snap-gene-43.16-mRNA-1	hypothetical protein CICLE_v10004678mg	0.729326	0.663832	1.145	1.05339	-0.249988	-0.215342	-0.158759	-0.15594	-0.209486	-0.1597	0.0312977	-0.113396	-0.458753	-0.231077	-0.564422	-0.343098	-0.197843	-0.368976	-0.0250221	-0.171037
maker-superscaffold13-snap-gene-62.26-mRNA-1	probable serine threonine-protein kinase at1g18390-like	1.45235	1.54582	1.28376	1.26124	0.186817	0.270757	0.386106	0.0240887	-0.242841	-0.383633	-0.517959	-0.38753	-0.189508	-1.0869	-0.532237	-0.329499	-0.632322	-0.89066	-0.583111	-0.634737
snap_masked-superscaffold21-processed-gene-4.22-mRNA-1	PREDICTED: uncharacterized protein LOC101249979	1.66866	1.61178	1.63755	1.58912	0.14144	0.0495673	0.00287588	-0.221239	-0.408426	-0.584126	-0.359447	-0.383035	-0.993388	-1.21389	-0.590429	-0.487551	-0.219479	-0.556384	-0.381286	-0.302317
maker-superscaffold25-snap-gene-3.24-mRNA-1	early nodulin-like protein 1-like	0.414484	0.198145	0.583277	1.08562	-0.428426	-0.0716705	-0.458772	-0.572473	-0.193961	-0.249391	-0.239049	0.150868	-0.572473	0.110999	-0.255169	-0.327586	0.671196	-0.127806	0.316612	-0.0344311
maker-superscaffold25-snap-gene-12.32-mRNA-1	golgin subfamily a member 4	0.499778	0.430217	0.35713	0.254849	-0.143923	-0.164775	-0.173994	0.0427253	-0.211469	0.0563037	0.0427253	-0.141338	-0.269572	-0.166089	-0.114466	-0.206055	-0.0367306	-0.0621799	0.0874984	-0.0806368
maker-scaffold3_472-snap-gene-1.52-mRNA-1	peptide nitrate transporter at2g37900	0.793544	0.323172	1.90357	1.66816	-0.452288	0.874781	-0.665477	-0.336151	-0.252929	-0.314004	-0.792077	-0.417597	-0.254969	-0.377039	-0.430604	-0.500686	-0.006182	-0.341921	-0.136772	-0.284532
snap_masked-superscaffold12-processed-gene-17.11-mRNA-1	fkbp-type peptidyl-prolyl cis-trans isomerase 5 isoform 2	1.57608	1.77513	1.53484	1.47141	-0.645206	-0.526208	-0.546411	-1.02332	-0.0170718	-0.0386365	-0.0722244	-0.478291	-0.382205	-0.515982	-0.393672	-0.61638	0.0250824	-0.615593	-0.0934369	-0.41791
maker-superscaffold15-snap-gene-28.27-mRNA-1	cytochrome p450 83b1-like	3.30781	3.30847	3.06113	2.5475	-0.632553	-0.523762	-0.571629	-0.530818	-0.771073	-0.601148	-0.472824	-0.44691	-0.0274127	0.202118	0.0772346	0.192114	-0.816516	-0.743381	-0.789362	-0.816516
maker-superscaffold25-snap-gene-13.16-mRNA-1	indole-3-pyruvate monooxygenase yucca6-like	0.792854	0.847381	0.79499	0.809148	-0.475748	-0.589081	-0.598395	-0.772999	-0.283961	-0.373868	-0.355591	-0.210712	0.0910781	-0.19933	-0.301348	0.193392	0.255714	-0.234476	0.33369	0.277263
maker-scaffold3_145-snap-gene-1.15-mRNA-1	g-type lectin s-receptor-like serine threonine-protein kinase sd2-5-like	1.5421	1.29742	1.5639	1.59969	-0.714863	-0.437397	-0.681166	-0.655109	-0.0921195	-0.20038	-0.0133199	0.138407	-0.911616	-1.07359	-0.940699	-0.936508	0.494008	0.0645375	0.186274	-0.229565
maker-scaffold3_609-snap-gene-46.22-mRNA-1	ankyrin repeat	1.39502	1.09281	0.729011	0.975617	-0.185686	0.00980065	0.0567217	-0.159528	-0.411344	-0.265206	-0.293372	-0.269059	-0.415607	-1.0086	-0.62922	-0.891141	-0.161317	0.179461	-0.0432262	0.294856
maker-superscaffold13-snap-gene-22.18-mRNA-1	probable boron transporter 2-like	1.46791	1.60016	0.953701	1.28284	-0.508458	-0.346847	-0.279851	-0.532805	-0.407513	-0.463859	-0.583786	-0.61735	-0.491043	-0.622147	-0.42501	-0.607544	0.0784943	0.00403815	0.411187	0.0878706
maker-superscaffold28-snap-gene-6.26-mRNA-1	3-hydroxy-3-methylglutaryl-coenzyme a reductase 1-like	1.19949	1.00794	1.06498	1.44637	0.182471	0.872747	0.293172	-0.463945	-0.466801	-0.186974	-0.44067	-0.167738	-1.29536	-1.42392	-0.882157	-1.35174	0.707318	-0.115999	0.586222	-0.565407
snap_masked-scaffold3_609-processed-gene-45.16-mRNA-1	abc transporter c family member 3-like isoform x2	1.33496	1.21754	1.7191	1.54394	-0.409244	-0.484368	-0.0253323	0.00292597	-0.607128	-0.463068	-0.569297	-0.241761	-0.676294	-1.14557	-0.96678	-0.194373	-0.254856	0.0809033	-0.154615	0.293324
snap_masked-superscaffold6-processed-gene-24.13-mRNA-1	endo- -beta-glucanase	0.906886	1.15691	0.750144	0.73652	-1.1347	-0.790946	-1.17362	-1.40101	-0.492488	-0.26775	-0.531168	-0.339115	-0.0221986	-0.0615307	-0.171384	-0.48621	0.757451	0.792784	0.960441	0.810995
maker-superscaffold21-snap-gene-10.44-mRNA-1	PREDICTED: uncharacterized protein LOC101263370 isoform 3	1.55074	1.42165	1.40746	1.45604	0.312647	0.54529	0.387294	0.0260737	-0.996993	-1.26794	-1.28209	-1.45675	-0.0731917	-0.406618	-0.579725	-0.223244	0.00517136	-0.342981	-0.202808	-0.280041
maker-superscaffold2-snap-gene-23.22-mRNA-1	calmodulin-binding family protein isoform 1	0.48303	0.2233	1.05627	1.95966	-0.614664	0.0296476	-0.589687	-0.610471	-0.74451	-0.68095	-0.66223	-0.708214	0.623156	0.605756	0.263671	0.61755	-0.285198	-0.223061	-0.377862	-0.365191
maker-superscaffold13-snap-gene-101.24-mRNA-1	PREDICTED: uncharacterized protein LOC100249804	1.18981	1.13258	1.39581	0.895297	0.206431	0.181236	-0.45006	0.184969	-0.51277	-0.767364	-0.479301	-0.273717	-0.614208	-0.684662	-0.69835	-0.558223	0.139526	-0.159501	0.246991	-0.374497
maker-superscaffold15-snap-gene-113.90-mRNA-1	probable lrr receptor-like serine threonine-protein kinase at1g06840-like isoform x3	1.58422	1.17185	1.47587	1.14002	-0.502922	-0.582754	-0.520893	-0.177203	-1.07537	-0.867431	-0.714187	-0.636218	-0.306408	-0.310269	-0.266982	-0.409318	-0.04379	0.668558	-0.021822	0.395042
maker-superscaffold4-snap-gene-7.43-mRNA-1	dof zinc finger	0.708411	0.31539	1.07887	0.594469	-0.178398	-0.62405	-0.618903	-0.0241243	-0.519624	0.41349	-0.183139	0.05933	-0.548697	-0.448264	0.0448061	0.194131	0.0973604	-0.485258	0.194131	-0.069928
maker-superscaffold28-snap-gene-61.40-mRNA-1	PREDICTED: uncharacterized protein LOC102616666	1.2692	1.44573	1.46636	1.46282	-0.314226	-0.378052	-0.502866	-0.155284	-0.581373	-0.423883	-0.418919	-0.593526	-0.310042	-0.261564	-0.60527	-0.167722	-0.11312	-0.359773	-0.511488	0.0529925
maker-superscaffold12-snap-gene-70.29-mRNA-1	actin binding family isoform 2	0.971599	0.946135	1.08094	1.16273	-0.0620379	0.221318	-0.308993	0.127722	-0.0239293	-0.338638	0.0155698	-0.126812	-0.0628715	-0.0241999	-0.397714	0.398934	-0.867172	-0.987593	-0.935766	-0.789221
maker-superscaffold3-snap-gene-15.23-mRNA-1	hypothetical protein POPTR_0010s00750g	1.60677	1.60898	1.92034	1.69024	-0.411454	-1.11608	-0.420429	-0.524969	-0.388375	-0.375226	-0.126564	-0.122896	-0.842386	-0.57654	-1.14306	-0.773683	-0.177391	-0.0327355	-0.351284	0.556731
maker-superscaffold10-snap-gene-16.43-mRNA-1	iq-domain 31	1.80984	1.72322	1.34758	1.38846	-0.224201	0.26261	-0.110122	-0.163709	-0.0301177	-0.39674	-0.459165	-0.778155	-0.678946	-1.09067	-0.675629	-0.19186	-0.101752	-0.734799	-0.41875	-0.477095
snap_masked-superscaffold4-processed-gene-48.3-mRNA-1	f-box protein at2g27310-like	-0.258808	-0.225768	1.62072	1.67202	0.299923	-0.373744	0.208871	0.0197702	-0.6402	-0.654785	-0.347838	-0.483368	-0.114904	-0.439566	-0.35576	-0.231222	-0.492072	0.336638	0.145747	0.314347
snap_masked-superscaffold21-processed-gene-38.12-mRNA-1	cbl-interacting protein kinase 12 isoform 1	1.12925	1.72656	1.54973	1.45757	-0.443782	-0.357081	-0.231642	-0.398367	-0.397576	-0.785695	-0.547077	-0.595565	-0.126271	-0.813386	-0.276491	-0.278154	-0.152389	-0.31369	-0.170712	0.0247726
maker-superscaffold7-snap-gene-18.32-mRNA-1	kinesin-like protein kif22-b	0.376791	0.273455	0.484746	0.590213	-0.0118006	-0.109364	-0.0319516	0.0742041	-0.14028	-0.241677	-0.192246	0.0615805	-0.546663	-0.376278	-0.398531	-0.318562	0.415572	0.194714	0.285912	-0.389836
snap_masked-superscaffold28-processed-gene-37.11-mRNA-1	oleosin 5-like	0.574009	0.7048	1.43362	0.934338	0.640554	0.312641	-0.092435	0.646515	-0.479798	-0.479798	-0.479798	-0.359446	-0.479798	-0.34492	-0.479798	-0.479798	-0.215561	-0.395733	-0.479798	-0.479798
maker-superscaffold6-snap-gene-2.37-mRNA-1	PREDICTED: uncharacterized protein LOC102613131	1.31818	1.56894	1.80961	2.01138	-0.418268	-0.273977	-0.32373	-0.387418	-0.561291	-0.556707	-0.684632	-0.500608	-0.485283	-0.610319	-0.401732	-0.227703	-0.322757	-0.324704	-0.231351	-0.397628
snap_masked-superscaffold13-processed-gene-57.22-mRNA-1	bes1 bzr1 homolog protein 2-like	1.5672	1.70842	1.62615	1.60601	-0.474612	-0.215129	-0.316961	-0.407583	-0.500899	-0.458947	-0.533303	-0.652492	-0.272156	-0.596431	-0.492688	-0.549882	-0.154547	-0.353455	-0.154974	-0.373725
maker-superscaffold1-snap-gene-71.17-mRNA-1	receptor-like protein kinase at3g47110-like	0.64519	0.39055	0.829078	0.450356	-0.180216	0.0373247	-0.740804	0.178865	-0.412389	-0.161687	-0.637107	-0.556779	0.144761	0.782432	-0.232872	0.219269	0.161579	-0.467182	-0.0229669	-0.427402
maker-superscaffold12-snap-gene-16.31-mRNA-1	tubulin beta-4 chain-like	0.416327	0.538317	0.585926	-0.0272801	-0.563333	0.186845	-0.0882481	-0.164983	-0.049337	-0.0861738	-0.263502	0.0819075	-0.439005	-0.0372642	-0.339293	-0.481993	0.572202	0.100239	0.257969	-0.199321
snap_masked-superscaffold12-processed-gene-64.5-mRNA-1	integrase-type dna-binding superfamily protein	0.848349	0.590037	0.295282	0.510748	-0.160998	-0.160998	-0.160998	-0.160998	-0.0566618	-0.160998	-0.160998	-0.160998	-0.160998	-0.160998	-0.160998	-0.160998	-0.0633877	-0.160998	-0.0313857	-0.160998
snap_masked-superscaffold15-processed-gene-94.20-mRNA-1	e3 ubiquitin-protein ligase atl6-like	0.932025	0.932461	1.81993	2.57073	-0.751089	-0.572019	-1.11887	-1.17267	-0.351792	-0.450021	-0.131561	-0.330726	-0.391593	-0.0574462	-0.419398	-0.184669	-0.164728	-0.0654715	-0.434488	0.341387
maker-scaffold3_605-snap-gene-33.11-mRNA-1	very-long-chain -3-hydroxyacyl-	1.4375	2.23213	1.56429	1.24587	-0.892511	-0.28064	-0.0806727	-0.322238	-0.499249	-0.188639	-0.301495	-0.683237	-0.251172	-0.449264	-0.20024	-0.602366	-0.264626	-0.670769	-0.375293	-0.417373
maker-superscaffold27-snap-gene-3.20-mRNA-1	chitinase 5-like	0.818344	1.06374	0.807481	2.12291	-0.326002	0.399138	-0.164279	-0.668471	-0.0595979	-0.360139	-0.237962	-0.350749	-0.981676	-0.695159	-1.08066	-1.07549	0.679814	-0.117875	0.329194	-0.102558
maker-superscaffold18-snap-gene-22.19-mRNA-1	adenosine kinase	1.26063	1.79516	1.32762	1.65723	-0.0730955	0.368335	-0.504637	-0.205523	-0.492008	-0.590169	-0.454387	-0.466883	-0.3619	-0.643509	-0.424644	-0.619917	-0.469202	-0.569498	-0.217981	-0.315614
maker-superscaffold13-snap-gene-37.28-mRNA-1	pentafunctional arom polypeptide-like	1.69342	2.05116	1.57145	1.52125	-0.662933	-0.473614	-0.565186	-0.74576	-0.324282	-0.325613	-0.502482	-0.606628	0.00629954	-0.145087	-0.312436	-0.659811	-0.338171	-0.469554	-0.4635	-0.248531
snap_masked-scaffold3_655-processed-gene-0.9-mRNA-1	btb poz domain-containing protein at3g19850	1.36246	1.44958	1.14798	1.2816	-0.662247	-0.190147	-0.733413	-0.513598	-0.351143	-0.30004	-0.264468	-0.469807	-0.123024	-0.210311	-0.563583	-0.0809202	-0.105702	-0.185835	0.181143	-0.668524
maker-superscaffold1-snap-gene-63.30-mRNA-1	glucan endo- -beta-glucosidase 9-like	1.98071	1.73911	1.64012	1.97035	0.138749	0.0907632	-0.00322562	-0.403234	-0.574181	-0.214122	-0.309754	-0.514786	-1.16669	-0.980602	-0.903971	-1.46083	-0.266542	-0.36186	-0.170163	-0.229847
maker-superscaffold15-snap-gene-54.33-mRNA-1	seven transmembrane domain-containing tyrosine-protein kinase 1-like	1.78201	2.06512	1.5715	1.96591	-1.09584	-0.290732	-0.702035	-0.94345	-0.208955	-0.505665	-0.696079	-0.438255	-0.553991	-0.279	-0.913774	-0.419734	-0.188432	0.0388047	-0.0274171	-0.159975
maker-superscaffold3-snap-gene-11.20-mRNA-1	probable pectinesterase 67-like	3.04623	2.14942	1.56549	2.76507	-0.576745	-0.593296	-0.495426	-0.649879	-0.649879	-0.649879	-0.649879	-0.649879	-0.649879	-0.528201	-0.649879	-0.649879	-0.524228	-0.612849	-0.346537	-0.649879
maker-superscaffold28-snap-gene-6.30-mRNA-1	3-hydroxy-3-methylglutaryl-coenzyme a reductase 1	1.41889	1.36287	1.14665	1.58016	0.0655517	0.930949	0.355822	-0.376235	-0.465865	-0.181738	-0.425596	-0.061349	-1.32185	-1.71611	-0.944877	-1.91255	0.510444	0.0146358	0.66696	-0.646758
snap_masked-superscaffold10-processed-gene-48.9-mRNA-1	lrr and nb-arc domains-containing disease resistance isoform 1	2.32345	1.68937	2.17014	2.05023	-0.0944717	0.236861	-0.112989	-0.0222414	-0.487349	-0.417226	-0.574812	-0.400798	-0.909632	-0.793644	-0.823048	-0.561709	-0.751747	-0.810982	-0.78182	-0.92759
maker-superscaffold16-snap-gene-14.14-mRNA-1	thylakoid lumenal kda chloroplastic	1.42975	1.61437	1.30725	1.22722	0.302058	0.15199	0.560978	0.0544386	0.228398	0.0370103	-0.0554769	-0.0987409	-0.737216	-1.2505	-0.66	-0.80672	-0.474796	-1.08559	-0.449422	-1.29501
maker-superscaffold15-snap-gene-113.95-mRNA-1	protein kinase chloroplast	1.34217	1.88822	1.51129	1.25043	-0.079874	0.0648846	0.140394	-0.248045	0.15895	-0.00231463	-0.118761	-0.289905	0.0931422	-0.716119	-0.428704	-0.406293	-0.60987	-1.37482	-1.08505	-1.08972
maker-superscaffold6-snap-gene-149.41-mRNA-1	protein tic chloroplastic-like	1.12263	1.2261	0.920489	0.890558	-0.146976	-0.101961	-0.0726717	-0.342587	-0.113716	-0.140718	-0.249622	-0.178916	-0.523134	-1.21238	-0.92082	-0.969751	0.335281	0.1051	0.30688	0.066215
maker-superscaffold12-snap-gene-72.26-mRNA-1	nadp-dependent malic chloroplastic-like	1.40871	1.60543	1.20677	1.13397	-0.021807	0.0397313	0.0876141	-0.486099	0.279645	0.155584	0.111016	0.0311085	-0.175599	-1.13949	-0.502117	-0.96253	-0.672879	-0.842248	-0.688736	-0.568073
maker-superscaffold13-snap-gene-9.20-mRNA-1	N/A	0.888029	0.644213	0.347191	0.341135	-0.263908	-0.063536	-0.393521	-0.336937	-0.152291	-0.00175288	-0.0831805	-0.125685	-0.226163	-0.285163	-0.270517	-0.246865	0.232217	-0.0925183	0.283649	-0.194398
snap_masked-superscaffold13-processed-gene-83.1-mRNA-1	udp-glucose 6-dehydrogenase	0.780158	1.25011	0.743406	2.25963	-0.66653	1.03619	-0.350936	-0.942858	-0.00945026	-0.045005	-0.198239	-0.299305	-0.569092	-0.850876	-0.600662	-1.01772	-0.15997	-0.372453	0.148422	-0.13482
maker-scaffold3_609-snap-gene-37.23-mRNA-1	hypothetical protein POPTR_0010s15010g	0.0993634	0.0794638	0.285447	0.772486	-0.316992	-0.162091	-0.3463	-0.446605	-0.105188	0.0914365	-0.446605	0.0170175	-0.338248	-0.225037	-0.350343	-0.324926	0.986354	0.111173	0.731632	-0.112037
maker-superscaffold15-snap-gene-93.55-mRNA-1	gdsl esterase lipase at1g54790-like	1.07417	0.0947145	0.215602	0.731879	-0.319087	0.42699	-0.456344	-0.368082	-0.106966	-0.140405	-0.209704	-0.207416	-0.292166	-0.448216	-0.356627	-0.396472	0.208765	0.188925	0.374495	-0.0140562
maker-superscaffold35-snap-gene-12.28-mRNA-1	nadh dehydrogenase subunit 2	0.227788	0.398168	0.0195105	0.312022	-0.022699	-0.0197815	0.216286	-0.281068	0.0678528	-0.290414	-0.279904	-0.469893	-0.422887	-0.455366	-0.507542	-0.209515	0.399621	0.609506	0.369526	0.338789
snap_masked-superscaffold1-processed-gene-49.9-mRNA-1	defective in induced resistance 1 protein	2.76035	1.43383	1.46429	2.03449	-0.658382	0.355259	-0.43929	-0.12432	-0.658382	-0.43064	-0.658382	-0.658382	-0.658382	-0.658382	-0.241542	-0.658382	-0.406208	-0.658382	-0.480783	-0.658382
maker-superscaffold29-snap-gene-38.12-mRNA-1	udp-glycosyltransferase 74e2-like	0.691515	0.526351	0.822609	0.628735	0.477192	-0.100318	0.168139	-0.105473	-0.283924	0.290937	0.0928633	-0.29861	-0.420746	-0.767793	-0.465341	-0.70384	-0.331457	-0.218227	-0.00651159	0.00389925
maker-superscaffold3-snap-gene-38.23-mRNA-1	type i inositol -trisphosphate 5-phosphatase cvp2-like	1.43033	0.565631	0.91186	1.01744	-0.330166	0.263592	-0.217227	-0.548308	-0.174916	-0.0227046	0.137642	0.390737	-0.78554	-1.23886	-0.685326	-0.594966	0.165572	-0.130977	0.274321	-0.428144
maker-superscaffold2-snap-gene-24.16-mRNA-1	zinc finger protein nutcracker-like	1.63287	1.87531	1.63309	1.57671	-0.574006	-0.271874	-0.443367	-0.286217	-0.555792	-0.646229	-0.681998	-0.875189	-0.195349	-0.144424	-0.396207	-0.217893	-0.288471	-0.584307	-0.306275	-0.25038
maker-superscaffold34-snap-gene-11.18-mRNA-1	probable nitrite transporter at1g68570-like	2.26792	2.49256	2.51951	2.37371	-0.827662	-0.894007	-0.113426	-0.946014	-0.2621	-0.236175	-0.0823868	0.00837424	-0.375731	-0.375286	-0.581581	-0.104196	-0.773986	-1.31947	-1.04669	-1.72337
maker-superscaffold21-snap-gene-10.30-mRNA-1	gibberellin 2-beta-dioxygenase 8-like	1.34419	1.43956	1.20438	1.45856	-0.382021	0.425875	0.837819	-1.08707	-0.0747729	0.0519598	0.551843	0.0447342	-1.22969	-0.924607	-0.61964	-0.668286	-0.191745	-0.824914	-0.327874	-1.02831
maker-superscaffold10-snap-gene-24.19-mRNA-1	cyclin-dependent kinase f-1-like	1.21749	1.58792	1.3123	1.52644	-0.238031	-0.136622	-0.517594	-0.318251	-0.0695356	-0.0227867	-0.163486	-0.353	-0.296752	-0.511258	-0.636382	-0.654595	-0.469205	-0.509942	-0.38257	-0.364137
snap_masked-scaffold3_609-processed-gene-13.15-mRNA-1	s-adenosylmethionine decarboxylase family protein	1.78026	2.10288	1.76097	1.8415	-0.519867	-0.137428	-0.52768	-0.80996	-0.512121	-0.581781	-0.648433	-0.766395	-0.149677	-0.514945	-0.45756	-0.524164	-0.281087	-0.500793	-0.212122	-0.341612
snap_masked-superscaffold12-processed-gene-73.10-mRNA-1	dehydration-responsive element-binding protein 3-like	1.46187	1.41241	0.877004	1.25942	-0.435511	0.295742	-0.265185	-0.990653	0.250926	0.132025	-0.0640674	-0.249875	-1.2126	-1.12678	-0.972737	-0.934497	0.355148	0.126659	0.387533	-0.306826
maker-scaffold3_1015-snap-gene-16.12-mRNA-1	phosphoenolpyruvate carboxylase-like	2.13608	1.59133	1.32843	1.46269	0.287589	0.111009	0.230347	-0.525943	-0.338037	-0.130779	-0.317272	-0.120186	-1.15568	-1.45061	-1.54298	-1.1308	-0.234989	0.0485643	-0.0840816	-0.164703
maker-superscaffold13-snap-gene-69.33-mRNA-1	probable amino-acid acetyltransferase chloroplastic-like isoform x3	1.55107	1.36204	1.3034	1.32647	0.281514	0.642757	0.23952	-0.0631112	-0.409321	-0.478987	-0.532149	-0.482555	-0.59812	-0.575195	-0.910291	-0.881052	-0.35253	-0.491302	-0.48098	-0.451168
maker-superscaffold28-snap-gene-44.21-mRNA-1	probable peptide nitrate transporter at5g62680-like	1.25937	1.27472	1.12272	1.36746	-0.108188	0.877328	-0.18283	-0.504839	-0.132642	-0.217451	-0.111088	0.0282064	-0.439295	-0.437378	-0.554053	-0.30092	-0.524853	-1.01289	-0.68259	-0.720788
snap_masked-superscaffold4-processed-gene-22.17-mRNA-1	reticuline oxidase-like	1.04866	1.01055	1.05147	1.16336	0.0474016	0.808132	-0.44406	-0.375183	-0.640236	-0.547316	-0.189279	-0.405771	-0.481581	-0.945091	-0.448475	-0.284756	0.0772001	-0.42218	0.144426	-0.167275
maker-superscaffold15-snap-gene-53.46-mRNA-1	early-responsive to dehydration 7 family protein	0.825865	1.00631	1.17761	1.65933	-0.384184	0.290055	-0.0682897	-0.160701	-0.0359908	-0.0602497	0.0403226	-0.0738823	-0.235487	0.0682989	-0.219481	-0.480849	-0.88732	-0.929258	-0.887563	-0.644527
maker-superscaffold21-snap-gene-8.33-mRNA-1	dna-directed rna polymerase ii subunit rpb2	0.706899	0.569564	0.612633	0.560298	-0.241953	-0.262634	-0.294781	-0.33802	-0.328809	-0.080579	-0.0556713	-0.195171	-0.290304	-0.103959	-0.423679	-0.154936	-0.0144754	0.0662936	-0.077683	0.346966
maker-superscaffold15-snap-gene-79.34-mRNA-1	probable xyloglucan endotransglucosylase hydrolase protein 10-like	0.239083	-0.242003	0.213159	0.42777	-0.233751	0.319787	0.0104182	-0.222822	-0.145966	0.106708	-0.186534	-0.135679	-0.25865	-0.237871	-0.25169	-0.306886	0.623662	0.118573	0.419945	-0.257255
maker-superscaffold15-snap-gene-63.34-mRNA-1	PREDICTED: uncharacterized protein LOC101251987	2.20481	0.791125	1.28095	2.66196	-0.546872	-0.171693	-0.546872	-0.546872	-0.546872	0.088186	-0.546872	-0.546872	-0.546872	-0.546872	-0.546872	-0.103265	-0.546872	-0.546872	-0.189601	-0.546872
maker-superscaffold9-snap-gene-30.2-mRNA-1	N/A	1.22667	0.36107	3.96195	2.95526	-0.684948	0.0967065	-0.519046	-0.247332	-0.360279	-0.572255	-0.169378	-0.56995	-0.801777	-0.710105	-0.446436	-0.391479	-0.705038	-0.895337	-0.693703	-0.834598
maker-superscaffold28-snap-gene-61.30-mRNA-1	squamosa promoter-binding-like protein 14-like	1.26923	1.02755	1.16397	1.20989	-0.115271	-0.244194	-0.0938701	-0.0306598	-0.44666	-0.395694	-0.460774	-0.314903	-0.763655	-0.655103	-0.822478	-0.671423	-0.0852921	0.183389	0.125027	0.120906
snap_masked-superscaffold25-processed-gene-11.13-mRNA-1	molybdate transporter 1-like	1.05859	1.0427	0.605428	0.582843	-0.295294	-0.295294	-0.295294	-0.295294	-0.0406998	0.139801	-0.101207	-0.124087	-0.201734	-0.295294	-0.295294	-0.295294	-0.295294	-0.295294	-0.229032	-0.0749639
maker-superscaffold3-snap-gene-6.22-mRNA-1	cbl-interacting serine threonine-protein kinase 1-like	2.27771	2.00994	2.09328	2.11595	-0.0558816	0.552553	0.0482211	-0.502284	-0.0815896	-0.283564	-0.336103	-0.243067	-1.08076	-2.0713	-1.62921	-1.27615	-0.116626	-0.609333	-0.218654	-0.593131
maker-superscaffold18-snap-gene-29.20-mRNA-1	Uncharacterized protein isoform 2, partial	1.41746	1.61775	0.939077	1.06148	-0.514928	-0.46526	-0.523061	-1.04181	0.541505	0.195149	0.0687861	-0.0322891	-0.393393	-0.611014	-0.298117	-0.487889	0.449146	-0.809243	-0.0221673	-1.09118
maker-superscaffold21-snap-gene-34.36-mRNA-1	uncharacterized calcium-binding protein at1g02270-like isoform x2	0.973967	1.23289	1.27269	1.16077	-0.94999	-1.18786	-0.786885	-0.939553	-0.538944	-0.343764	-0.581581	-0.305111	-0.449784	-0.584947	-0.72753	-0.646313	0.815001	0.795969	1.04175	0.749223
maker-superscaffold34-snap-gene-15.25-mRNA-1	probable leucine-rich repeat receptor-like protein kinase at1g68400-like	0.425556	0.0302147	0.354684	0.583867	-0.158663	-0.101822	-0.200516	-0.198222	-0.0826566	0.123018	-0.0317388	0.167274	-0.377343	-0.395622	-0.201664	-0.205114	0.264435	-0.0235937	0.306232	-0.278327
snap_masked-superscaffold2-processed-gene-62.3-mRNA-1	btb poz domain-containing protein at5g41330-like	1.94229	1.87622	1.6588	2.24234	-0.377515	-0.188522	-0.543409	-0.547857	0.146219	-0.125043	-0.0865509	-0.250527	-0.576755	-1.11302	-0.790401	-0.919467	-0.805742	-0.506252	-0.43101	-0.603803
maker-superscaffold12-snap-gene-62.21-mRNA-1	cyclic nucleotide-gated ion	1.58149	1.36984	1.69791	1.61115	-0.395944	-0.594132	-0.458397	-0.789358	-0.0643655	0.0519993	0.0511117	0.14893	-0.869438	-0.665286	-0.54298	-0.942687	-0.232488	-0.386294	-0.323366	-0.247698
maker-superscaffold17-snap-gene-80.28-mRNA-1	PREDICTED: uncharacterized protein LOC100250281 isoform 8	1.01122	1.1873	1.04478	0.436153	-0.399553	0.176867	0.0553808	-0.445119	0.141015	0.209247	0.485253	0.314406	-0.550863	-0.782956	0.111837	-1.11734	-0.0338954	-1.0129	-0.525239	-0.305593
snap_masked-superscaffold25-processed-gene-5.1-mRNA-1	N/A	0.921461	1.17731	1.80937	1.67122	-0.409097	-0.185057	-0.409097	-0.409097	-0.409097	-0.409097	-0.409097	-0.314185	-0.409097	-0.409097	-0.312835	-0.409097	-0.121034	-0.348358	-0.267664	-0.348358
maker-superscaffold25-snap-gene-21.16-mRNA-1	PREDICTED: uncharacterized protein LOC102626277	1.93057	1.91665	1.50153	1.7928	0.142627	0.405242	0.170393	-0.302804	-0.140828	-0.0906137	-0.297071	-0.404625	0.0158216	-0.700099	-0.405918	-0.156064	-1.27019	-1.88999	-1.33617	-0.881249
maker-superscaffold7-snap-gene-32.24-mRNA-1	abc transporter g family member 32-like	1.89119	1.66307	1.42197	1.52836	-0.620194	-0.323855	-0.381338	-0.529046	-0.533052	-0.384519	-0.173337	-0.205583	-0.895416	-0.84415	-0.673495	-0.903691	-0.0541039	0.0406883	0.00786736	-0.0313731
snap_masked-superscaffold13-processed-gene-58.7-mRNA-1	PREDICTED: uncharacterized protein LOC101261757	0.16369	1.24989	0.814955	1.21542	-0.180505	-0.244223	-0.528737	-0.528737	-0.187321	-0.0107058	-0.228907	-0.528737	0.0162426	0.24863	-0.528737	-0.528737	-0.217234	-0.18846	0.511805	-0.319596
maker-superscaffold4-snap-gene-52.36-mRNA-1	aluminum-activated malate transporter 2	-0.0427915	0.00942597	-0.0868359	1.23625	-0.0868359	0.0361681	-0.0868359	-0.0868359	-0.0868359	-0.0868359	-0.0868359	-0.0868359	-0.0868359	-0.0868359	-0.0868359	-0.0868359	-0.00277162	-0.0868359	-0.0205744	-0.0868359
maker-superscaffold8-snap-gene-46.28-mRNA-1	basic-leucine zipper transcription factor family protein	1.6094	1.15727	1.17652	1.56465	-0.429844	-0.411842	-0.367797	-0.502824	-0.440233	-0.130607	-0.392801	-0.466536	-0.46256	-0.586888	-0.463884	-0.586888	0.35872	-0.276548	0.107324	-0.45464
maker-scaffold3_605-snap-gene-22.19-mRNA-1	3-deoxy-d-arabino-heptulosonate-7-phosphate synthase	2.42048	2.40384	1.73834	2.12215	-0.367393	0.0270964	-0.303538	-1.05718	-0.654524	-0.540252	-0.52497	-0.475967	-0.263616	-0.370565	-0.75605	-1.0605	-0.223909	-0.928857	-0.43886	-0.745714
snap_masked-superscaffold1-processed-gene-75.5-mRNA-1	peptide transporter ptr1-like isoform x2	0.216543	0.815216	0.170646	0.601472	-0.0825002	-0.0393967	-0.369381	-0.131818	-0.369381	-0.25835	-0.369381	-0.249029	-0.0256893	0.348706	0.140568	0.0113481	-0.14164	-0.227949	-0.109958	0.0699758
maker-superscaffold7-snap-gene-24.25-mRNA-1	equilibrative nucleotide transporter 8-like	1.05932	0.573627	1.00956	1.31185	-0.495883	-0.426373	-0.319817	-0.555106	-0.167113	-0.169215	-0.012907	0.0104911	-0.472339	-0.625495	-0.273867	-0.323323	0.258125	-0.14523	0.157752	-0.394063
maker-superscaffold6-snap-gene-3.26-mRNA-1	PREDICTED: laccase-6	0.711629	0.578812	0.711114	0.472027	-0.267376	-0.0559183	-0.204705	0.11137	-0.134409	-0.204705	-0.132556	0.0498675	-0.172933	0.0773482	0.0342795	0.00174556	-0.146513	-0.471249	-0.468908	-0.488922
maker-superscaffold7-snap-gene-21.28-mRNA-1	leucine-rich repeat receptor protein kinase exs	1.81496	2.03249	1.68842	1.5774	-0.704705	-0.397085	-0.339093	-0.383904	0.0414502	-0.314657	-0.220119	-0.6748	-0.488251	-0.758443	-0.0457074	-0.460745	-0.587456	-0.641577	-0.628158	-0.510012
maker-superscaffold8-snap-gene-53.29-mRNA-1	secologanin synthase-like	2.33428	2.5387	2.16192	2.10986	0.0505681	0.0660179	-0.135446	-0.576972	0.197827	-0.0535246	0.0104271	-0.113898	-0.584305	-1.54201	-1.48954	-0.765467	-0.754894	-1.26526	-0.914833	-1.27345
maker-superscaffold12-snap-gene-42.23-mRNA-1	plastid transcription factor isoform 1	1.59023	1.56158	1.8932	1.89071	-0.528176	-0.441227	-0.474937	-0.560712	-0.774123	-0.477154	-0.395234	-0.352288	-0.855976	-0.876308	-1.11222	-0.281628	0.204463	-0.155226	0.281213	-0.136187
snap_masked-scaffold3_293-processed-gene-14.2-mRNA-1	peroxidase 45-like	0.273824	1.1059	0.874203	0.838719	-0.241871	-0.275058	-0.142624	0.26959	-0.267129	-0.196823	-0.553905	-0.275942	0.0310577	0.704029	-0.104446	0.366216	-0.579861	-0.547488	-0.668757	-0.609631
maker-superscaffold15-snap-gene-59.35-mRNA-1	ferric reduction oxidase 2-like	1.44321	1.19455	1.28735	1.43891	0.0727934	0.457587	-0.226179	-0.316801	-0.758699	-0.521955	-0.933339	-1.01743	-0.0382073	-0.363823	-1.0007	-0.378391	0.440793	-0.547205	0.37965	-0.612128
maker-superscaffold12-snap-gene-42.22-mRNA-1	beta-glucosidase 44-like	1.21406	1.00105	1.09471	0.971725	-0.253113	-0.0804146	-0.757895	-0.00795588	-0.488572	-0.620791	-0.788952	-0.724851	0.291228	0.289269	0.127063	0.545069	-0.307176	-0.439551	-0.342689	-0.722214
snap_masked-scaffold3_468-processed-gene-0.0-mRNA-1	ap2 erf domain-containing transcription	0.93793	1.35026	0.897751	0.901912	-0.741944	-0.000369495	-0.0683879	-0.131244	0.0645859	-0.0521979	-0.0584724	-0.372338	-0.678441	-0.741944	-0.517904	-0.741944	0.233319	-0.167601	0.0488277	-0.161799
maker-superscaffold1-snap-gene-40.24-mRNA-1	Uncharacterized protein isoform 2	0.257574	0.644217	0.461001	0.597674	0.190499	0.255955	0.343942	0.440477	-0.472396	-0.312496	-0.323348	-0.331845	-0.380125	-0.0902754	-0.127831	-0.308897	-0.361364	-0.266392	-0.0789923	-0.137375
snap_masked-superscaffold8-processed-gene-86.53-mRNA-1	atp binding	1.09512	0.234557	0.835454	1.03674	-0.0753571	-0.000396544	0.124127	-0.118815	-0.465427	-0.284008	-0.0478524	0.206567	-1.47715	-1.33352	-1.05274	-0.716533	0.51772	0.485689	0.638751	0.397069
maker-scaffold3_751-snap-gene-31.17-mRNA-1	glutamate decarboxylase 1	0.782322	0.856504	1.06754	1.32738	-0.396042	-0.400738	-0.378569	-0.598262	-0.429236	-0.198133	-0.101324	-0.181877	0.0840171	-0.199155	-0.146943	0.134382	-0.304105	-0.316252	-0.188966	-0.412544
maker-superscaffold17-snap-gene-16.21-mRNA-1	golgin subfamily a member 3 isoform 2	1.77826	1.01672	1.60775	1.57913	-0.0270613	-0.119058	0.0534637	0.0849625	-0.537532	-0.609541	-0.350875	-0.253713	-0.828356	-0.67104	-0.758453	0.0377997	-0.567513	-0.488344	-0.538407	-0.408194
maker-superscaffold18-snap-gene-2.30-mRNA-1	PREDICTED: uncharacterized protein LOC101253506	1.1322	0.655348	0.826376	1.16405	-0.0676787	0.119333	0.00766638	-0.517892	0.170837	0.0144331	0.139136	0.328956	-0.732361	-0.820991	-0.662765	-0.428268	-0.0918408	-0.533482	-0.0871463	-0.61591
maker-superscaffold18-snap-gene-14.26-mRNA-1	probable glycerophosphoryl diester phosphodiesterase 1-like	2.60493	2.32305	2.02952	1.83309	-0.659951	0.55732	-0.842408	-0.729305	-0.88853	-0.774225	-0.687111	-0.796334	-0.193963	-0.239475	-0.566034	-0.677274	-0.558324	-0.45496	-0.533957	-0.746058
snap_masked-superscaffold2-processed-gene-50.22-mRNA-1	abscisic acid receptor pyr1-like	0.424587	0.292869	-0.0450259	0.0759104	-0.259793	-0.164523	-0.2088	-0.376158	-0.271821	0.0801227	0.0320106	-0.204951	-0.0324657	-0.376158	-0.376158	-0.281246	0.507463	0.428722	0.611527	0.143887
maker-superscaffold17-snap-gene-39.1-mRNA-1	N/A	0.478497	0.274715	0.138301	0.172267	-0.230333	-0.0150344	-0.315347	-0.564438	-0.0266367	0.00263505	0.178499	-0.032923	-0.345208	-0.398711	-0.37342	-0.542491	0.554737	0.326143	0.464539	0.254209
maker-superscaffold10-snap-gene-15.31-mRNA-1	profilin 5	0.147619	0.697501	0.494928	0.825476	-0.095109	-0.517281	-0.599984	-0.0569827	-0.15214	-0.372242	-0.430059	-0.518644	-0.475655	-0.35388	0.123357	-0.263129	0.322975	0.300738	0.542103	0.380407
snap_masked-superscaffold28-processed-gene-43.18-mRNA-1	momilactone a synthase	2.2665	2.13523	1.80599	1.92576	-0.496351	-0.320481	-0.437707	-0.49386	-0.602404	-0.622676	-0.61318	-0.70674	-0.539382	-0.611829	-0.70674	-0.70674	-0.395237	-0.327119	-0.219254	-0.333788
maker-superscaffold6-snap-gene-129.30-mRNA-1	lupeol synthase-like	1.4746	1.26151	0.835266	1.48378	-0.445485	-0.116875	-0.405716	-0.655515	-0.148233	-0.368958	0.159611	-0.0745103	-0.533546	-0.698033	-0.512631	-0.669815	0.248474	-0.265797	-0.0936614	-0.474478
maker-superscaffold21-snap-gene-42.36-mRNA-1	udp-glycosyltransferase 79b6-like	0.650512	0.871596	0.406755	0.473475	-0.769416	-0.882751	-1.00576	-0.921691	1.47399	0.891098	0.987013	1.04353	-0.0239025	-0.450921	0.286438	-0.128404	-0.549475	-0.797862	-0.724799	-0.829432
maker-superscaffold8-snap-gene-60.34-mRNA-1	probable xyloglucan endotransglucosylase hydrolase protein 16-like	-0.0501085	-0.0800913	-0.00695664	0.985481	-0.0800913	-0.037447	-0.0800913	-0.0800913	-0.0800913	-0.0800913	-0.0800913	-0.0800913	-0.0486961	-0.0388484	-0.0515222	-0.0529373	0.0455598	0.00397292	-0.0276754	-0.0800913
maker-superscaffold13-snap-gene-92.35-mRNA-1	serine-threonine protein plant-	2.40336	1.39425	1.67999	1.80582	-0.165175	0.580893	0.0746871	-0.492881	-0.778038	-0.465992	-0.779509	-0.668396	-1.03828	-0.957827	-0.84267	-0.828901	0.0952945	-0.374252	0.0479888	-0.690359
snap_masked-superscaffold13-processed-gene-69.4-mRNA-1	glycosyltransferase 7-like	1.20586	1.17555	0.840585	0.860186	-0.478616	0.000961551	-0.53089	-0.416081	-0.332282	0.0343846	0.003214	-0.340827	-0.288462	-0.602148	-0.334176	-0.30323	0.056967	-0.0793806	0.0196254	-0.491244
snap_masked-superscaffold21-processed-gene-28.3-mRNA-1	zinc finger family protein	1.03629	0.712186	1.90342	2.51964	-0.631128	-0.510744	-0.735938	-0.586013	-0.388815	-0.552386	-0.522344	-0.568541	-0.373499	-0.961564	-0.585597	-0.475373	0.0914684	0.342938	0.069894	0.216111
snap_masked-superscaffold6-processed-gene-73.22-mRNA-1	auxin-induced protein	1.03728	1.30443	1.20239	1.24993	-0.284462	0.0628768	-0.249437	-0.788554	0.0535575	-0.402821	0.0967743	-0.497642	-0.485051	-0.70466	-0.523158	-0.682929	0.211446	-0.256552	0.00231485	-0.345744
maker-superscaffold17-snap-gene-24.20-mRNA-1	sucrose transport	1.50945	1.76426	1.49473	1.42721	-0.596169	-0.674425	-0.687128	-0.774894	-0.758744	-0.531429	-0.667103	-0.491136	-0.268152	-0.102637	-0.123735	-0.538351	0.164149	-0.249645	0.101406	0.00233979
snap_masked-superscaffold8-processed-gene-40.8-mRNA-1	cbs domain-containing protein cbsx5-like	0.449221	1.32627	1.1365	1.04469	-0.776719	-0.0965507	-0.813866	-0.668384	-0.535185	-0.363392	0.049427	-0.400744	-0.458899	-0.0780494	-0.0507349	-0.327438	0.119566	0.000940479	0.0888511	0.354499
snap_masked-superscaffold17-processed-gene-45.10-mRNA-1	N/A	0.658519	0.205372	0.37641	0.0658917	-2.28324	-2.37903	-2.58995	-2.27335	2.22726	2.37326	2.36853	2.22295	2.35359	2.54066	2.23845	1.84076	0.28731	-0.502605	-0.7779	-0.865313
maker-superscaffold12-snap-gene-38.18-mRNA-1	beta-glucosidase 44-like	0.974261	1.0416	0.986214	0.980709	-0.541895	-0.277248	-0.272859	0.0214876	-0.0568458	-0.32492	-0.554272	-0.363292	0.354098	-0.228974	-0.167927	0.413862	0.0374815	-0.457283	-0.463939	-1.10026
maker-superscaffold12-snap-gene-42.18-mRNA-1	protein longifolia 1-like	1.8205	1.19791	1.36996	1.46027	-0.19443	-0.168139	-0.10591	0.0263907	-0.84118	-0.821367	-0.857395	-0.71964	-0.972412	-1.00113	-1.15636	-0.524673	0.377851	0.341352	0.549223	0.219167
maker-superscaffold7-snap-gene-51.24-mRNA-1	homeobox-leucine zipper protein hat14-like	1.46539	1.61309	1.62657	1.6975	-0.135528	-0.0606866	0.0541886	-0.190635	-0.0719994	-0.209945	-0.0202533	-0.0862664	0.0238088	-0.48525	-0.350576	-0.0245207	-1.00271	-1.58617	-1.11653	-1.13949
maker-superscaffold1-snap-gene-34.36-mRNA-1	cdt1-like protein chloroplastic-like	0.0925016	0.41407	0.317458	0.0987761	-0.29114	-0.120043	-0.371879	-0.454779	-0.166586	-0.0331926	-0.162292	0.071691	-0.452156	-0.456092	-0.36693	-0.288798	0.615673	0.496493	0.575745	0.481479
snap_masked-scaffold3_1003-processed-gene-0.10-mRNA-1	N/A	1.54493	1.26552	1.37819	1.34711	-0.0610829	-0.0447306	-0.0101985	-0.135759	-0.327903	-0.466163	-0.475787	-0.393436	-0.361707	-0.546302	-0.570989	0.0585133	-0.469198	-0.566254	-0.441403	-0.723354
maker-superscaffold6-snap-gene-74.21-mRNA-1	peptidyl-prolyl cis-trans isomerase pin1-like	1.45048	1.52061	1.0034	1.38113	-0.325707	-0.0688392	-0.269087	-0.733191	-0.387602	-0.446084	-0.0491676	-0.127865	-0.0452653	-0.0151839	-0.168035	-0.511337	-0.0976461	-0.553949	-0.72069	-0.835959
maker-superscaffold21-snap-gene-58.38-mRNA-1	lrr receptor-like serine threonine-protein kinase gso1-like	0.189492	0.728302	0.431831	0.44548	-0.0550594	-0.0397657	-0.154504	-0.128655	-0.226266	-0.183622	-0.185023	-0.117909	-0.0448456	-0.041034	-0.116571	-0.0171248	-0.128655	-0.142202	-0.0372324	-0.176635
maker-superscaffold6-snap-gene-2.26-mRNA-1	cytochrome p450 78a3-like	1.9755	1.98476	1.82776	1.86167	-0.422974	0.0278201	-0.464954	-0.653921	-0.4394	-0.426244	-0.349736	-0.50358	-0.56353	-0.828966	-0.231554	-0.571956	-0.415372	-0.632359	-0.627333	-0.545637
maker-superscaffold12-snap-gene-52.22-mRNA-1	potassium channel skor-like	1.40159	1.15359	0.966191	1.13839	-0.10953	-0.382077	0.232431	0.124604	-0.272521	-0.407275	-0.46551	-0.323881	-0.178457	-0.281944	-0.149888	-0.0344567	-0.678776	-0.536911	-0.787563	-0.407995
maker-scaffold3_609-snap-gene-30.31-mRNA-1	protein argonaute 7-like	0.842504	1.08345	1.20665	1.21846	-0.512583	-0.343717	-0.206367	-0.34033	-0.252569	-0.292097	-0.480542	-0.219529	-0.459265	-0.359056	-0.263753	-0.218751	-0.283129	-0.107346	-0.110227	0.0981935
maker-superscaffold1-snap-gene-62.2-mRNA-1	N/A	1.73388	0.759092	1.39708	1.46067	0.0387802	-0.329384	-0.151009	0.352328	-0.599346	-0.749801	-0.560435	-0.0553117	-0.555862	-0.309163	-0.637929	0.13505	-0.782259	-0.131887	-0.282337	-0.732152
maker-superscaffold7-snap-gene-3.10-mRNA-1	N/A	1.0679	0.921529	0.940259	0.900163	-0.72594	-0.717353	-0.799132	-1.0017	0.231606	0.417145	0.439123	0.580898	-0.536798	-0.343648	-0.203208	-0.391638	-0.218923	-0.2	-0.0442201	-0.316064
maker-superscaffold24-snap-gene-9.16-mRNA-1	histone h4-like	0.349634	0.355266	0.701583	0.333316	-0.287404	-0.483345	-0.463376	-0.682467	-0.352483	0.335455	0.163926	-0.426664	-0.0831495	-0.682467	-0.353631	-0.449807	0.997407	0.143725	0.747283	0.137201
maker-superscaffold12-snap-gene-53.19-mRNA-1	probable inactive receptor kinase at1g48480-like	1.45972	1.66309	1.38959	1.63317	-0.310434	-0.188395	-0.340947	-0.672449	-0.189769	-0.247552	-0.270631	-0.238707	-0.387805	-0.71772	-0.430377	-0.703517	-0.255012	-0.803053	-0.141373	-0.247838
maker-superscaffold21-snap-gene-51.39-mRNA-1	low-temperature-induced 65 kda	-0.140634	0.33146	1.68395	1.24459	0.491987	0.121489	0.333822	0.386725	-0.873961	-0.887653	-0.766332	-0.817832	-0.404324	-0.092271	-0.0186139	-0.133004	-0.315897	0.166795	-0.742914	0.432623
maker-superscaffold7-snap-gene-12.30-mRNA-1	f-box protein at5g49610-like	0.301017	0.0529785	0.475369	0.950996	-0.341842	0.253238	-0.300893	-0.330808	-0.0712128	-0.0327084	-0.218505	-0.0428012	-0.177157	-0.401197	-0.304936	-0.346002	0.5369	-0.172225	0.428246	-0.258457
snap_masked-superscaffold14-processed-gene-3.2-mRNA-1	ethylene-responsive transcription factor 5-like	0.524622	0.597365	0.642097	0.742096	-0.0607593	0.159295	-0.0137377	0.106508	-0.258625	-0.202041	-0.204818	-0.258625	-0.258625	-0.203429	-0.203429	-0.258625	-0.258625	-0.221594	-0.218784	-0.150268
maker-superscaffold2-snap-gene-70.29-mRNA-1	cytochrome family subfamily polypeptide 6	0.400843	0.148397	0.643008	0.305526	0.0328203	-0.00121947	-0.124223	-0.124223	-0.124223	-0.124223	-0.124223	-0.124223	0.000104716	-0.124223	-0.124223	-0.124223	-0.124223	-0.124223	-0.124223	-0.0387988
maker-scaffold3_458-snap-gene-0.15-mRNA-1	zinc-finger domain of monoamine-oxidase a repressor r1 isoform 1	1.15573	0.893617	1.06112	1.21784	-0.881784	-0.271262	-0.47423	0.221006	0.0866583	-0.0870865	-0.510494	-0.16422	-0.638793	-0.969925	-0.130772	-0.289151	0.920327	-0.840312	0.159688	-0.457951
snap_masked-scaffold3_751-processed-gene-2.8-mRNA-1	della protein gai1 isoform 1	1.2471	1.80654	1.25057	1.02013	-0.976948	-0.795073	-0.62963	-0.75462	-0.575877	-0.754956	-0.722794	-0.763981	-0.638469	-1.06157	-0.486919	-0.624567	0.883344	0.93639	0.795872	0.845459
maker-superscaffold17-snap-gene-50.13-mRNA-1	amino acid permease 6	1.77507	2.38365	1.94935	1.9545	-0.421475	-0.150736	-0.104706	-0.737579	-0.114538	-0.457639	-0.44194	-0.430178	0.454987	0.0412707	0.183243	-0.0981147	-1.49109	-1.36796	-1.5869	-1.33922
maker-superscaffold8-snap-gene-72.35-mRNA-1	transcription factor partial	0.626074	0.36808	0.80346	0.820897	-0.288728	-0.11591	-0.227705	-0.304682	-0.155661	-0.0989189	-0.0338385	-0.0376426	-0.0262603	-0.244093	-0.127011	-0.142289	-0.201865	-0.248495	-0.248495	-0.116915
maker-superscaffold8-snap-gene-51.23-mRNA-1	protein yls7-like	0.362613	0.706286	0.256697	0.370021	-0.229329	-0.137182	-0.273374	-0.0480989	-0.183876	-0.083075	-0.166356	-0.089411	-0.225138	-0.273374	-0.218178	-0.273374	0.275556	-0.0236251	0.453457	-0.200239
maker-superscaffold17-snap-gene-8.21-mRNA-1	filament-like plant protein 6-like	1.4675	0.348614	0.729337	1.048	0.179254	0.138804	0.459853	0.225023	-0.115508	-0.181529	-0.250306	0.293275	-1.34065	-1.58386	-1.41152	-0.940129	0.250428	0.333423	0.385508	-0.0355098
maker-superscaffold14-snap-gene-49.25-mRNA-1	1-phosphatidylinositol- -bisphosphate phosphodiesterase delta-1	1.36982	1.27451	1.0478	0.818578	-0.353202	-0.326052	-0.580456	-0.36697	-0.567481	-0.422499	-0.379999	-0.59608	0.163511	0.178696	-0.202098	0.128979	0.0158249	-0.440129	-0.100841	-0.661915
snap_masked-superscaffold17-processed-gene-36.21-mRNA-1	udp-glycosyltransferase 85a2-like	1.04571	0.727864	0.339721	0.364254	-0.260549	-0.191534	-0.260549	-0.162938	-0.260549	-0.260549	-0.260549	-0.113893	-0.260549	-0.260549	-0.0132286	-0.260549	0.0509546	-0.107392	0.217647	-0.0727808
maker-scaffold3_517-snap-gene-3.16-mRNA-1	cytochrome p450	1.02482	1.07093	1.13808	1.29825	-0.612095	-0.462836	-0.582112	-0.501064	0.376317	0.649135	0.494923	0.177843	-0.518535	-0.503738	-0.249204	-0.428132	-0.612095	-0.587775	-0.584941	-0.587775
maker-superscaffold15-snap-gene-101.31-mRNA-1	dead-box atp-dependent rna helicase 38-like	1.04932	0.146148	0.714878	0.466065	-0.1178	0.0663173	-0.512863	0.0595418	0.174198	0.0845491	-0.0336323	-0.341656	-0.331442	-0.512863	-0.512863	-0.199037	0.282073	-0.222438	0.254368	-0.512863
maker-superscaffold12-snap-gene-41.17-mRNA-1	cobra-like extracellular glycosyl-phosphatidyl inositol-anchored protein family	2.14688	2.04114	2.27606	2.21076	-0.817525	-0.33327	-0.685465	-0.808179	-0.614516	0.372701	-0.47766	-0.0958756	-0.651642	-0.451053	-1.11736	-0.427609	-0.629869	-0.47766	-0.342516	-1.11736
maker-superscaffold12-snap-gene-45.17-mRNA-1	udp-glycosyltransferase 83a1	0.973782	0.633873	0.394217	0.742742	-0.419476	-0.0828018	-0.313532	-0.494257	-0.185135	-0.240795	-0.0131113	-0.16947	-0.189341	-0.339006	-0.215911	-0.509953	0.216453	-0.119453	0.49857	-0.167394
snap_masked-superscaffold17-processed-gene-74.5-mRNA-1	f-box family	0.998495	1.66797	1.40169	0.731065	-0.396568	-0.327553	-0.396568	-0.326179	-0.292231	-0.19368	-0.0967374	-0.199961	-0.317958	-0.313866	-0.396568	-0.315229	-0.367999	-0.277544	-0.304361	-0.276216
maker-superscaffold25-snap-gene-11.17-mRNA-1	molybdate transporter 1-like	2.0465	1.34654	1.09969	1.5816	-0.382496	0.0310881	-0.240876	-0.420184	-0.202402	-0.206512	-0.360575	-0.292368	-0.693999	-0.599087	-0.570995	-0.599087	-0.324393	-0.423769	-0.0946809	-0.693999
snap_masked-superscaffold28-processed-gene-45.13-mRNA-1	PREDICTED: uncharacterized protein LOC100267228	1.44352	0.701962	0.976532	1.06633	-0.302449	-0.23625	0.0648039	-0.302449	-0.368232	-0.0491836	-0.196481	0.234771	-0.750756	-0.962472	-0.636826	-0.666212	0.134269	-0.0158015	0.146907	-0.281978
maker-superscaffold10-snap-gene-66.33-mRNA-1	ribulose bisphosphate carboxylase oxygenase chloroplastic-like	1.37478	1.32037	1.15429	1.19332	0.112041	-0.364644	0.0199762	-0.455576	-0.507176	-0.56714	-0.730568	-0.51896	-0.599831	-1.11359	-0.723108	-1.23032	0.415824	0.332105	0.545536	0.342665
maker-superscaffold1-snap-gene-49.21-mRNA-1	epidermal patterning factor-like protein 9-like	1.18803	1.56543	0.498084	1.40836	-0.664771	-0.214813	-0.470684	-0.439496	-0.43703	-0.56716	-0.664771	-0.569859	-0.664771	-0.119791	-0.664771	-0.25226	0.805636	0.0603158	0.606057	-0.401737
maker-superscaffold15-snap-gene-98.41-mRNA-1	glutamate receptor -like	0.756196	1.57572	0.91311	0.937329	-0.125829	-0.484767	-0.539097	0.0910843	-0.486647	-0.871122	-0.993447	-0.840441	-0.0399727	-0.115973	-0.134095	-0.485942	0.209044	0.110183	-0.00401208	0.528676
maker-superscaffold43-snap-gene-10.26-mRNA-1	u-box domain-containing protein 10-like	1.44399	1.47675	1.28184	1.41042	-0.781712	-0.405354	-0.721167	-0.748487	-0.512619	-0.239718	-0.324452	-0.33439	-0.492742	-0.409907	-0.430878	-0.69508	0.182571	0.0560711	0.135659	0.1092
maker-superscaffold7-snap-gene-24.23-mRNA-1	short-chain dehydrogenase reductase family protein	1.56995	1.39251	1.78818	1.60302	-0.240707	-0.172923	-0.482365	0.20975	-0.805723	-0.817909	-0.653503	-0.585422	-0.729966	-0.775855	-0.793332	-0.700165	-0.0908292	-0.0506401	0.00788488	0.328042
maker-superscaffold40-snap-gene-22.20-mRNA-1	probable lrr receptor-like serine threonine-protein kinase at4g20940-like	1.18184	0.662321	0.568183	0.933346	-0.245601	-0.236207	-0.546975	-0.363381	-0.000404708	0.315148	0.225715	0.273005	-0.66266	-0.528019	-0.639476	-0.595913	0.104196	-0.21167	0.306909	-0.540354
maker-superscaffold7-snap-gene-35.34-mRNA-1	PREDICTED: uncharacterized protein LOC100252790 isoform 2	1.51475	2.4391	1.84838	1.75146	-0.863262	-0.48242	0.00417916	-0.694632	0.269332	0.0503967	-0.0389391	0.388536	-0.403787	-1.11852	0.28127	-1.44131	-1.18399	-0.612556	-0.957649	-0.750342
maker-superscaffold25-snap-gene-23.14-mRNA-1	(-)-germacrene d synthase	0.719714	0.269612	0.214281	0.743961	-0.197145	0.0391944	0.0477419	-0.197145	-0.0233781	-0.197145	-0.197145	-0.197145	-0.197145	-0.197145	-0.0609538	-0.197145	-0.0195462	-0.197145	-0.0675324	-0.088788
snap_masked-superscaffold8-processed-gene-54.6-mRNA-1	phenylalanine n-monooxygenase-like	0.240848	0.620611	0.00722045	0.615127	0.15383	0.12325	0.0179469	0.0344755	-0.263009	-0.263009	-0.142658	-0.263009	0.0931344	-0.0651441	0.0772679	-0.0538681	-0.263009	-0.143985	-0.263009	-0.263009
snap_masked-scaffold3_609-processed-gene-21.2-mRNA-1	metalloendoproteinase 1-like	0.412901	0.259237	1.98811	2.5957	-0.452248	0.523905	-0.540101	-0.799725	-0.0754194	-0.0217864	-0.194653	-0.416983	-0.404842	-1.10528	-0.693581	-0.85234	0.137022	-0.121866	-0.174268	-0.0637819
snap_masked-superscaffold27-processed-gene-17.5-mRNA-1	calmodulin-like protein 5-like	1.43796	1.16068	1.09799	1.32928	-0.756867	-0.527681	-0.530108	-0.680431	0.65787	0.0476738	0.0347212	0.101491	-0.91647	-1.80534	-0.913542	-0.198385	0.653846	-0.460796	0.461741	-0.193642
maker-superscaffold21-snap-gene-18.2-mRNA-1	N/A	2.23263	2.31848	1.82204	2.04558	-0.62649	-0.195077	-0.340158	-0.551979	-0.718765	-0.610561	-0.879407	-0.880177	-0.194215	-0.166812	-0.211646	-0.676696	-0.418284	-0.765221	-0.496746	-0.686493
snap_masked-superscaffold22-processed-gene-22.0-mRNA-1	clathrin coat assembly protein ap180-like	0.954924	0.85247	0.597502	0.524454	-1.33313	-0.523769	-0.742217	-1.61676	0.964052	0.934237	1.13429	1.23814	0.316185	-0.940143	0.0620444	0.174173	-0.519764	-0.666202	-0.457152	-0.953341
maker-superscaffold12-snap-gene-41.26-mRNA-1	protein cobra isoform 1	0.913562	0.951879	0.892174	1.01807	0.0787463	0.317664	-0.292212	0.026491	0.0923836	-0.0269239	0.184166	0.192709	0.00226538	-0.430037	-0.626029	-0.0757225	-0.766215	-0.865782	-0.78151	-0.805681
maker-superscaffold34-snap-gene-9.22-mRNA-1	pyruvate kinase family protein isoform 1	1.32025	1.6743	1.34401	1.4697	-0.434387	-0.112908	-0.357693	-0.46075	-0.256117	-0.236493	-0.301071	-0.504328	-0.23887	-0.310159	-0.383065	-0.51522	-0.42552	-0.576948	-0.408419	-0.286316
snap_masked-superscaffold28-processed-gene-52.4-mRNA-1	ring u-box superfamily	0.19265	0.27974	0.303408	-0.013638	-0.257307	0.0611544	-0.257307	-0.257307	0.503978	0.0999634	-0.257307	-0.0015042	-0.257307	-0.257307	-0.257307	-0.257307	0.359051	-0.115874	0.549223	-0.159696
maker-superscaffold21-snap-gene-68.27-mRNA-1	chalcone--flavonone isomerase-like	2.07848	1.4955	1.27563	1.87706	-0.642356	-0.301865	-0.304289	-1.25747	0.299645	0.720044	0.633068	-0.305409	-0.297587	-0.936483	-0.684724	-0.307652	-0.0344594	-1.32288	-0.504981	-1.47926
maker-superscaffold2-snap-gene-19.22-mRNA-1	nuclear transcription factor y subunit a-8-like isoform x2	0.961257	0.697596	1.13116	1.13727	0.148594	0.383325	0.256845	0.174763	-0.713852	-0.71719	-0.694972	-1.25046	-0.129001	-0.426135	-0.397737	-0.114624	0.070021	0.0171662	-0.0772562	-0.456776
maker-superscaffold21-snap-gene-66.27-mRNA-1	microtubule-associated protein futsch-like isoform x5	1.84284	0.876429	1.62931	1.54407	0.137605	0.236055	0.174135	0.191655	-0.557196	-0.489318	-0.428308	-0.0599929	-1.44214	-1.28902	-1.63912	-1.02807	-0.000874176	0.201696	0.0791655	0.0210617
maker-superscaffold13-snap-gene-52.28-mRNA-1	basic helix-loop-helix dna-binding superfamily	0.242596	1.17704	1.0804	0.669454	-0.763947	-0.75444	-0.293071	-0.629699	0.269057	0.332884	0.277192	0.308712	-0.550439	-0.614569	-0.518909	-0.3235	0.103133	-0.164747	0.237245	-0.0843855
maker-superscaffold17-snap-gene-38.20-mRNA-1	queuine trna-ribosyltransferase	0.602365	1.03311	0.557033	0.599598	-0.609534	-0.32561	-0.284864	-0.868366	-0.0224382	-0.0482452	-0.186059	-0.39803	-0.276851	-0.028541	-0.213605	-0.330126	0.385426	0.314394	0.236123	-0.135786
maker-superscaffold10-snap-gene-56.15-mRNA-1	structure-specific endonuclease subunit slx1-like	1.37567	1.59829	1.47401	1.40473	-0.385257	-0.0607002	-0.246003	-0.549048	-0.151109	-0.444577	-0.565514	-0.503872	-0.266285	-0.492483	-0.237947	-0.429029	-0.210763	-0.587056	-0.362356	-0.360707
snap_masked-superscaffold6-processed-gene-75.12-mRNA-1	endoglucanase 24-like	1.47664	1.57685	0.971981	1.0395	-0.266118	-0.0644042	-0.560444	-0.429838	-0.284662	-0.179414	-0.385131	-0.370202	-0.675639	-0.765245	-0.496363	-0.818291	0.330467	-0.108323	0.401784	-0.393157
maker-superscaffold7-snap-gene-32.25-mRNA-1	abc transporter g family member 32-like	1.96288	1.80203	1.23313	1.46104	-0.555828	-0.427548	-0.445122	-0.26351	-0.387509	-0.190795	-0.0978985	-0.0257304	-0.910899	-1.00041	-0.733806	-0.935527	-0.32902	-0.101283	-0.144278	0.0900903
maker-scaffold3_751-snap-gene-7.16-mRNA-1	protein tify 6b isoform 2	1.64614	1.9116	1.22017	1.19272	0.27202	0.97213	0.188376	-0.525926	-0.50477	-0.586374	0.106214	-0.639341	-0.798298	-1.15898	-1.36374	-1.31163	0.809687	-0.399953	0.130311	-1.16035
maker-superscaffold21-snap-gene-23.14-mRNA-1	probable receptor-like protein kinase at5g39030-like	0.539589	0.0288623	1.23531	2.47951	-1.01572	-0.662687	-0.760465	-0.939773	0.351034	0.163814	0.199465	0.106608	-0.712786	-1.11868	-0.674553	-0.933819	0.362693	0.392381	0.308468	0.650747
snap_masked-superscaffold12-processed-gene-56.8-mRNA-1	probable mannitol dehydrogenase-like	0.76336	0.760806	0.981513	0.665623	0.337361	0.591335	0.205674	0.0536301	-1.13848	-1.06064	-0.816179	-1.82953	0.40139	0.314284	0.119036	0.256504	0.319332	-0.547988	-0.0648682	-0.312175
maker-superscaffold15-snap-gene-50.44-mRNA-1	heparan-alpha-glucosaminide n-acetyltransferase-like	1.8637	2.12526	1.70493	1.93393	-0.47085	-0.518238	-0.494665	-0.711067	-0.879066	-0.518238	-0.778706	-0.348741	-0.408802	-0.196053	-0.15303	-0.314874	-0.460321	-0.507997	-0.187345	-0.679837
snap_masked-superscaffold21-processed-gene-28.0-mRNA-1	PREDICTED: uncharacterized protein LOC102599854	1.9095	1.18526	1.80827	1.55579	0.572715	0.464844	0.509804	0.312689	-0.359623	-0.252103	-0.092427	-0.0387242	-0.67785	-1.39443	-1.49539	-0.638903	-0.96684	-0.797052	-0.859848	-0.745677
maker-superscaffold13-snap-gene-86.31-mRNA-1	gibberellin-regulated protein 4-like	0.638221	0.831225	0.345396	0.588619	-0.332816	0.241235	-0.114123	-0.327205	-0.256176	-0.323848	-0.485694	-0.169277	-0.628834	-0.692337	-0.409008	-0.692337	1.05827	-0.028765	0.920723	-0.163266
snap_masked-superscaffold6-processed-gene-55.12-mRNA-1	ethylene-responsive transcription factor 13-like	1.87607	1.40892	1.16452	1.22817	-0.373281	0.0299255	0.122891	-0.368489	0.462103	0.854897	0.400649	-0.136374	-1.00616	-1.76037	-0.749003	-0.86448	-0.162154	-0.602673	-0.90239	-0.622764
maker-scaffold3_411-snap-gene-0.14-mRNA-1	leucine-rich repeat protein kinase family protein isoform 2	1.82661	1.72293	1.52172	1.50389	-0.325612	-0.231237	-0.289009	-0.325266	-0.435355	-0.377105	-0.327693	-0.435916	-0.323881	-0.448689	-0.608321	-0.411074	-0.675616	-0.405753	-0.497618	-0.457014
maker-superscaffold23-snap-gene-11.15-mRNA-1	abc transporter g family member 15-like	0.310706	0.526351	0.499335	0.321693	-0.0303976	-0.078169	-0.114055	-0.21436	-0.21436	-0.21436	-0.1208	-0.0677052	-0.0612036	-0.159165	-0.0664025	0.065408	-0.0240616	-0.130296	-0.122153	-0.106003
maker-superscaffold7-snap-gene-11.27-mRNA-1	atp binding	1.09878	0.862425	1.0391	0.762965	-0.309771	-0.153683	-0.471298	-0.501214	0.124391	-0.203114	-0.216587	-0.14937	-0.177638	-0.399116	-0.397836	-0.424948	-0.0128457	-0.173253	0.000801501	-0.297789
maker-superscaffold3-snap-gene-29.16-mRNA-1	endo- -beta-d-glucanase-like	1.28448	1.52586	1.73233	1.83793	-0.622217	-0.489073	-0.671283	-0.859521	-0.117986	-0.252869	-0.226511	-0.509246	-0.116208	-0.124548	-0.275105	-0.471363	-0.163521	-0.62018	-0.382586	-0.478374
maker-superscaffold7-snap-gene-21.26-mRNA-1	leucine-rich repeat receptor protein kinase exs	1.59589	1.99067	1.68153	1.0359	-0.408193	-0.437068	-0.359011	-0.917089	-0.0372145	-0.508239	-0.437763	-0.21423	-0.288089	-0.556457	0.0394022	-0.153635	-0.186238	-0.499511	-0.689103	-0.651554
maker-superscaffold3-snap-gene-8.14-mRNA-1	c2 domain-containing protein	1.69276	0.437915	1.00937	1.10531	0.0999037	-0.295539	0.0536085	0.328894	-0.937795	-0.687953	-0.484912	0.214208	-1.07527	-1.15099	-0.941107	-0.559769	-0.0594756	0.760121	0.488701	0.00202039
maker-superscaffold1-snap-gene-66.27-mRNA-1	protein chloroplastic-like	0.880978	1.15255	0.762752	0.88671	0.0738116	-0.0966755	0.230066	-0.191075	-0.051551	0.0108349	0.187681	0.103392	-0.657874	-1.00976	-0.79314	-0.873475	-0.356202	-0.320309	0.0052988	0.0559823
snap_masked-superscaffold3-processed-gene-1.10-mRNA-1	2-hydroxyisoflavanone dehydratase-like	1.03662	1.59305	0.784157	0.758555	0.293755	0.372715	0.011478	-0.119767	-0.209378	-0.177482	-0.380378	-0.552423	-0.355183	-0.424621	-0.447262	-0.190156	-0.406021	-0.585526	-0.567501	-0.43464
snap_masked-scaffold3_609-processed-gene-16.12-mRNA-1	polygalacturonase-1 non-catalytic subunit beta-like	2.4457	1.99647	1.5374	2.19191	-0.340991	0.254393	-0.15481	-0.490749	-0.628639	-0.322286	-0.551578	-0.223852	-0.889123	-1.08541	-0.900382	-1.25636	0.0106132	-0.806887	0.146128	-0.931543
snap_masked-superscaffold28-processed-gene-54.1-mRNA-1	N/A	1.1489	1.43873	1.7049	1.60778	0.00129799	-0.257443	0.013503	-0.498991	-0.310187	-0.368698	-0.599854	-0.394446	-0.870078	-0.716199	-1.33404	-0.733821	0.175982	-0.171542	0.232971	-0.0687606
maker-scaffold3_410-snap-gene-0.23-mRNA-1	homeobox-leucine zipper protein hdg11-like	0.428665	0.452214	0.352679	0.284092	-0.134811	0.132003	-0.101151	-0.187354	-0.351538	-0.161894	-0.241885	-0.271076	-0.237446	-0.372071	-0.394135	-0.54916	0.304784	0.302499	0.327433	0.418153
snap_masked-superscaffold21-processed-gene-18.3-mRNA-1	PREDICTED: uncharacterized protein LOC101263287	1.01653	1.07379	0.950959	1.01747	0.129742	0.42943	0.376532	0.0325398	0.0143134	0.00987925	-0.121199	0.14224	-1.00223	-0.650788	-1.36882	-0.788542	0.0945778	-0.545414	-0.293297	-0.517713
snap_masked-superscaffold2-processed-gene-44.5-mRNA-1	probable lrr receptor-like serine threonine-protein kinase at3g47570-like	1.78637	0.791286	0.70566	1.12679	-0.409666	0.46605	-0.569094	-0.310261	-0.509062	-0.304783	-0.549524	-0.322204	-0.356744	-0.431391	-0.638608	-0.322204	-0.294792	0.108431	0.0332772	0.000462357
maker-superscaffold1-snap-gene-43.21-mRNA-1	PREDICTED: uncharacterized protein LOC101258991	1.18529	0.822283	0.852853	0.733267	-1.02778	-1.03146	-1.00716	-1.09665	-0.361946	-0.437742	-0.45941	-0.338989	-0.467875	-0.442739	-0.345058	-0.273617	1.0049	0.889365	0.914051	0.888415
maker-superscaffold29-snap-gene-24.27-mRNA-1	auxin-responsive protein iaa14-like isoform 1	1.47675	2.00216	1.37241	1.51811	-0.854105	-0.171393	-0.322351	-0.941665	0.274688	0.0676545	-0.000363451	-0.144489	0.0477329	-0.414463	-0.0725982	-0.553202	-0.569333	-1.16218	-0.653525	-0.899845
snap_masked-superscaffold21-processed-gene-11.24-mRNA-1	( )-alpha-farnesene synthase- partial	1.71597	1.30093	1.51537	1.31509	-0.508738	-0.290448	-0.297971	-0.719127	0.0146615	-0.528828	-0.431063	-0.0564654	-0.375435	-0.719127	-0.345061	-0.462116	-0.131282	-0.418124	-0.260745	-0.317496
maker-superscaffold6-snap-gene-24.20-mRNA-1	glutathione s-transferase zeta class-like isoform 2	1.05626	1.70733	1.28184	1.22886	0.173181	0.384974	0.0885844	-0.229078	0.229126	0.135793	0.066592	-0.15836	-0.0183846	-0.453148	-0.469173	-0.420275	-0.987903	-1.39809	-1.12124	-1.09689
maker-superscaffold6-snap-gene-19.24-mRNA-1	galactinol synthase 2	1.07272	1.41937	1.22563	1.336	0.315262	0.56938	0.351563	-0.00412309	-0.473062	-0.562837	-0.606309	-0.424987	-0.12936	-0.246502	-0.581353	-0.282356	-0.640381	-0.70053	-0.63637	-1.00176
maker-scaffold3_517-snap-gene-1.24-mRNA-1	phospholipase a1-iigamma-like	0.649968	0.432413	0.916142	0.490612	-0.0553915	-0.0400977	-0.182554	-0.226598	-0.226598	-0.226598	-0.172792	-0.171403	-0.0734415	-0.118241	-0.0786404	-0.0669691	-0.170015	-0.226598	-0.226598	-0.226598
maker-superscaffold1-snap-gene-40.25-mRNA-1	cytochrome p450 77a3-like	1.14437	1.35342	1.48768	1.64301	0.100405	0.112333	0.242356	0.0927631	-0.216089	-0.249004	-0.305587	-0.185235	-0.0951984	-0.0840194	-0.209325	-0.158932	-0.166773	-0.142088	-0.201251	-0.162847
maker-scaffold3_1015-snap-gene-17.20-mRNA-1	serine threonine-protein kinase edr1-like	1.62146	1.45086	1.32886	1.53929	-0.337576	0.110167	-0.196326	-0.617878	-0.47828	-0.31318	-0.342427	-0.266698	-0.824709	-0.912884	-0.844944	-0.929724	0.00790989	0.00851965	0.0217186	-0.0241582
maker-superscaffold21-snap-gene-51.43-mRNA-1	transcription factor laf1-like	0.419838	1.31577	0.670762	0.702338	-0.124106	-0.0545957	-0.253718	-0.253718	-0.253718	0.0224805	-0.253718	-0.253718	-0.253718	-0.253718	-0.253718	-0.253718	-0.169654	-0.253718	-0.112286	-0.133366
snap_masked-superscaffold14-processed-gene-7.0-mRNA-1	oleosin 1-like	1.45012	0.89634	0.746601	1.17204	-0.305973	0.586648	0.36047	-0.224113	-0.435557	-0.267974	-0.349954	-0.459448	-0.459448	-0.567805	-0.45811	-0.567805	-0.232093	-0.359912	-0.0989612	-0.425065
snap_masked-superscaffold21-processed-gene-48.7-mRNA-1	kinase superfamily protein isoform 1	1.24373	1.41256	1.33389	1.33512	-0.746371	-0.484716	-0.830043	-0.763726	-0.336127	-0.647513	-0.449664	-0.563923	-0.38864	-0.267542	-0.328323	-0.364319	0.354472	0.129193	0.269142	0.092803
snap_masked-superscaffold21-processed-gene-62.6-mRNA-1	hexose carrier protein hex6-like isoform x1	0.881904	1.29438	1.56962	1.23086	-0.120219	-0.290586	-0.25052	-0.263752	-0.376755	-0.559528	-0.463901	-0.233574	-0.376755	-0.266883	-0.450488	-0.166982	-0.618301	-0.438082	-0.194294	0.0938575
maker-superscaffold7-snap-gene-10.25-mRNA-1	PREDICTED: uncharacterized protein LOC100854914	1.47971	1.24862	1.52157	1.41369	-0.0625282	-0.324253	-0.183925	-0.144231	-0.475918	-0.655461	-0.459155	-0.487134	-0.721419	-1.41178	-1.01423	-0.329322	0.506249	-0.098123	0.2459	-0.0482557
maker-scaffold3_609-snap-gene-23.36-mRNA-1	thioredoxin h2-like	1.68167	2.24411	2.39156	2.26215	-0.684606	-1.42905	-0.637765	-1.26908	0.130011	-0.287449	-0.278092	0.047416	-0.784566	0.11247	-0.816885	-0.425643	-0.164821	-0.989562	-0.0854395	-1.01644
maker-superscaffold12-snap-gene-20.16-mRNA-1	s-adenosyl-l-methionine-dependent methyltransferases superfamily protein	0.907336	1.41808	1.12264	1.02327	-0.726946	-1.08543	-0.643403	-0.392986	1.18438	1.82225	1.45916	1.60091	-1.11326	-1.16642	-0.815625	-0.767441	-1.22162	-0.841996	-0.772716	-0.990185
maker-superscaffold29-snap-gene-38.1-mRNA-1	N/A	1.87657	2.24753	1.74946	1.45339	-0.747036	-0.014053	-0.516794	-0.46445	-0.0742446	-0.0721422	-0.18153	-0.228086	-0.595057	-0.549847	-0.367898	-0.257986	-0.555709	-1.01017	-0.942765	-0.749194
maker-superscaffold7-snap-gene-6.20-mRNA-1	4-coumarate-- ligase-like 7-like	1.52137	1.71207	1.21687	1.28388	-0.646994	-0.261074	-0.431447	-0.642937	-0.109573	-0.217731	-0.143115	-0.272357	-0.568251	-0.622824	-0.464658	-0.858646	-0.157065	-0.156398	-0.110004	-0.0711214
maker-superscaffold1-snap-gene-46.27-mRNA-1	gtp cyclohydrolase i	1.77117	1.93009	1.32127	1.52799	-0.32641	-0.337991	-0.437542	-0.668188	-0.0200432	-0.275921	-0.374712	-0.280079	-0.37634	-0.76378	-0.652197	-0.83107	-0.343392	-0.519565	-0.20268	-0.14061
maker-superscaffold1-snap-gene-33.30-mRNA-1	hypothetical protein POPTR_0005s24140g	1.34933	0.754001	1.02045	1.13758	-0.292235	-0.189141	-0.0186445	-0.151886	-0.893876	-0.276658	-0.34477	-0.367885	-0.860709	-0.705431	-0.803127	-0.792664	0.100521	0.58675	0.50057	0.247815
maker-scaffold3_609-snap-gene-18.24-mRNA-1	protein plant cadmium resistance 6-like	0.952045	0.600351	0.30388	0.380438	-0.294862	0.216245	-0.135127	-0.297634	-0.180451	-0.215403	-0.260657	-0.354218	-0.201061	-0.354218	-0.0947945	-0.0972071	-0.007119	0.0254033	0.18084	-0.16645
maker-superscaffold28-snap-gene-31.16-mRNA-1	serine arginine repetitive matrix protein 3- partial	1.18412	1.21158	1.06993	1.29484	-0.00987296	-0.317899	-0.306107	-0.160981	-0.472328	-0.63051	-0.667353	-0.771888	0.11679	-0.26708	-0.163219	-0.399958	-0.266478	-0.29196	-0.338613	0.186982
maker-superscaffold10-snap-gene-37.11-mRNA-1	lysine decarboxylase family protein isoform 2	1.95183	1.92127	2.65447	1.95543	-0.514224	0.0439384	-0.755735	-0.363106	-0.592657	-0.799557	-0.553476	-0.828153	-0.385194	0.142672	-0.828153	-0.123172	-0.897168	-0.658381	-0.616212	-0.754428
maker-superscaffold10-snap-gene-52.15-mRNA-1	cytokinin dehydrogenase 6	2.05926	2.65672	1.66329	1.80749	-0.826647	-0.246638	-0.00257965	-0.8862	-0.0525875	0.163181	0.213095	0.298533	-0.931207	-0.571297	-0.186078	-0.497421	-1.26931	-1.13468	-1.27267	-0.984265
maker-superscaffold7-snap-gene-6.24-mRNA-1	mannan synthase 1-like	1.35573	0.395658	1.31493	1.3081	0.44833	0.098304	0.0833995	-0.0829364	-0.570182	-0.092739	-0.038859	-0.393267	-1.17293	-0.986281	-0.6214	-0.761645	-0.223875	0.23599	-0.201996	-0.0943411
maker-superscaffold6-snap-gene-16.18-mRNA-1	usp-like protein isoform 1	2.25142	1.36101	1.0775	1.6109	-0.702125	-0.322476	-0.649321	-0.803775	-0.0331574	-0.0527399	-0.284736	0.0649117	-0.636417	-0.488789	-0.579735	-0.619812	0.00769594	-0.564988	0.0256686	-0.661035
maker-superscaffold21-snap-gene-64.20-mRNA-1	cyclin-dependent protein	0.235326	0.0303957	0.247006	0.782977	-0.117393	-0.0605053	-0.247006	-0.247006	-0.0192647	-0.056707	0.0410574	-0.247006	-0.247006	-0.247006	-0.247006	-0.247006	0.564465	0.0633343	0.447206	0.125946
maker-superscaffold7-snap-gene-12.26-mRNA-1	ethylene-responsive transcription factor rap2-7-like	1.14496	1.06644	0.521916	0.849693	-0.169186	0.146524	-0.0529928	-0.244003	-0.303203	-0.173847	-0.187922	-0.428502	-0.433151	-0.490145	-0.341148	-0.530427	0.179181	-0.231801	-0.0840974	-0.238296
maker-superscaffold13-snap-gene-102.37-mRNA-1	late embryogenesis abundant hydroxyproline-rich glycoprotein	1.82667	2.28317	1.41969	1.25931	-0.375015	-0.258596	-0.611354	-0.611354	-0.437587	-0.176259	-0.417267	-0.378694	-0.611354	-0.611354	-0.611354	-0.611354	-0.252958	-0.351931	0.0658155	-0.53822
maker-superscaffold4-snap-gene-52.32-mRNA-1	apoptosis-inducing factor homolog b-like	1.19326	1.31998	0.768518	0.913112	-1.51327	0.136403	-0.886392	-1.28772	0.223561	0.0163889	0.157823	-0.0134571	-0.0988065	-0.0868883	0.256391	-0.506131	0.339309	-0.177352	-0.0217684	-0.732957
maker-superscaffold2-snap-gene-73.19-mRNA-1	ring-h2 zinc finger protein rha4a	1.01473	1.12303	0.813022	0.998886	-0.410198	0.114598	-0.285343	-0.40846	-0.380936	-0.0699545	-0.276863	-0.251718	-0.517247	-0.853132	-0.46273	-0.559049	0.495494	-0.367931	0.459151	-0.175356
maker-superscaffold14-snap-gene-52.19-mRNA-1	atp synthase subunit beta	0.355634	0.947732	0.388638	-0.141445	0.272189	0.304667	0.122337	-0.279061	-0.316568	-0.288968	-0.504336	-0.333129	-0.425726	-0.189349	-0.164058	-0.504336	0.463571	0.174637	0.238964	-0.121392
maker-superscaffold6-snap-gene-13.33-mRNA-1	f-box protein pp2-b15-like	0.00814032	0.314345	0.580734	0.968946	0.0192677	0.00211293	0.627909	0.0810234	0.518152	0.205397	0.114933	-0.168028	-0.2054	-0.127817	-0.14205	-0.168028	-0.739462	-0.691226	-0.647254	-0.551694
maker-superscaffold14-snap-gene-41.28-mRNA-1	cytochrome p450 93a1-like	1.9925	1.58898	1.63052	1.58616	0.221177	0.323379	0.260801	-0.174096	-0.196032	-0.318954	-0.381563	-0.421915	-0.152007	-0.633456	-0.751131	-0.371151	-1.02925	-1.23148	-0.93436	-1.00812
maker-scaffold3_304-snap-gene-17.18-mRNA-1	muscle m-line assembly protein unc-89-like	2.18929	1.9018	2.01105	1.98379	0.392108	0.446814	0.199955	0.258829	-0.454139	-0.50573	-0.291642	-0.437797	-0.664805	-0.30322	-1.01187	-0.254155	-1.44001	-1.40317	-1.24044	-1.37667
snap_masked-superscaffold10-processed-gene-10.4-mRNA-1	k(+) efflux antiporter 4-like	1.18495	1.73131	1.55163	1.22004	-0.403361	-0.260139	-0.604536	0.0235548	-0.539115	-0.332055	-0.0598844	-0.510546	-0.127327	-0.0349184	-0.302775	-0.403361	-0.404237	-0.486235	-0.625827	-0.617171
maker-superscaffold4-snap-gene-33.32-mRNA-1	protein kinase g11a-like	2.39679	2.39155	1.7746	1.69696	-0.848994	-0.373288	-0.445097	-0.490059	-0.299188	-0.021175	-0.300452	-0.131394	-0.504797	-1.43349	-0.553949	-1.77158	-0.184278	-0.318053	-0.167843	-0.416263
maker-superscaffold6-snap-gene-2.28-mRNA-1	calcium-transporting endoplasmic reticulum-type-like	1.68921	1.04935	1.50012	1.86035	-0.429252	0.549325	-0.766846	-0.637113	-0.328372	-0.336601	-0.0537043	0.0435499	-0.299602	-0.356682	-0.216898	-0.15617	-0.476961	-0.888088	-0.673998	-1.07162
maker-superscaffold9-snap-gene-7.29-mRNA-1	probable flavin-containing monooxygenase 1-like	1.17803	1.44898	1.48531	0.953118	-1.25744	-0.504612	-0.539135	-0.310798	0.0518258	-0.291208	-0.152842	-0.0850418	-0.436897	-0.199731	-0.328708	-0.231252	0.316356	-0.561856	-0.251885	-0.282219
maker-superscaffold8-snap-gene-55.18-mRNA-1	pyruvate dehydrogenase e1 component subunit beta- chloroplastic-like	2.32427	2.72206	2.02305	2.06042	-0.819922	-0.130964	-0.755467	-0.95509	-0.819922	-0.576184	-0.819922	-1.10311	0.332338	0.13352	-0.195912	-0.23808	-0.840166	-0.831657	-0.768039	-0.741231
maker-scaffold3_1003-snap-gene-0.21-mRNA-1	cystm1 family protein a-like isoform x1	1.83169	2.02379	2.31409	2.85312	-1.143	0.267012	-1.1537	-1.49183	-0.278371	-0.0785955	0.0018991	-0.526191	-0.27665	-0.66656	-0.495434	-0.582071	-0.753911	-0.792747	-0.841793	-0.21074
maker-superscaffold14-snap-gene-44.24-mRNA-1	nitrate transporter	1.26712	0.932353	0.832241	0.898717	-0.285848	-0.349339	-0.29172	-0.360404	0.022184	-0.39538	-0.252255	-0.23858	0.2225	-0.247682	-0.0556082	0.0231303	-0.40808	-0.466655	-0.481342	-0.365349
maker-superscaffold10-snap-gene-26.31-mRNA-1	dynein light chain flagellar outer arm	0.356544	0.719825	0.351196	0.784334	-0.0438023	0.199372	-0.188934	-0.298968	0.172944	-0.15582	-0.278931	-0.645059	0.244487	0.718164	-0.139168	0.407409	-0.0809063	-0.797062	-0.668763	-0.656862
maker-superscaffold2-snap-gene-48.30-mRNA-1	uncharacterized membrane protein at4g09580-like	1.87729	1.98803	1.24212	1.40218	-1.27096	-0.727202	-1.13332	-1.47245	0.174405	-0.117907	0.10558	-0.377608	0.163871	-0.022376	0.153633	0.1733	0.0214808	-0.738945	-0.33086	-1.11026
snap_masked-superscaffold2-processed-gene-68.1-mRNA-1	calcium-dependent protein kinase 25-like	2.60765	2.2783	2.27264	2.21949	-0.171706	0.0535341	-0.256496	0.0224803	-0.54797	-0.549383	-0.803303	-0.79378	-1.07932	-1.13058	-1.25496	-0.929498	-0.492999	-0.533447	-0.436119	-0.474535
maker-superscaffold28-snap-gene-49.28-mRNA-1	PREDICTED: uncharacterized protein LOC101299477	0.744728	0.603706	0.797232	1.17426	-0.431389	-0.0720313	-0.237723	0.0708205	-0.967784	-0.960638	-0.730511	-1.06996	-0.140571	0.109595	0.00509803	0.169319	0.272524	0.137014	0.192927	0.333385
maker-superscaffold2-snap-gene-56.21-mRNA-1	arabinogalactan protein 20	0.540863	0.577658	0.69437	0.106828	-0.324438	-0.0933057	-0.468484	0.215886	-0.0899726	-0.065762	0.0210587	0.0353733	-0.344156	-0.346806	-0.244444	-0.468484	0.257475	-0.033389	0.412789	-0.38306
snap_masked-scaffold3_609-processed-gene-45.17-mRNA-1	multidrug resistance protein abc transporter family isoform 1	0.99183	0.783668	1.29154	1.4683	-0.125225	-0.467822	0.0315424	0.262107	-0.642596	-0.619556	-0.313038	-0.251841	-0.519572	-0.716166	-0.575203	-0.167354	-0.806642	0.214254	-0.213285	0.375056
maker-superscaffold21-snap-gene-42.3-mRNA-1	N/A	0.658555	0.817455	0.73346	0.667572	-0.0388998	-0.14767	-0.33307	-0.156736	-0.368181	-0.389397	-0.459185	-0.292535	0.0671171	0.120627	-0.0621355	0.0806819	-0.188925	-0.219472	-0.241005	-0.248255
snap_masked-superscaffold13-processed-gene-17.7-mRNA-1	probable polygalacturonase non-catalytic subunit jp650-like	0.844334	0.249085	0.720409	0.771486	-0.150727	-0.0111752	-0.58753	-0.195803	-0.243836	0.0397154	0.223226	0.117815	-0.433907	-0.792075	-0.532341	-0.495196	0.366943	0.215596	0.56695	-0.672968
maker-superscaffold9-snap-gene-11.21-mRNA-1	abc transporter family protein	2.24758	2.09601	2.39931	2.07272	0.340956	0.31013	0.103539	-0.0349604	-0.470127	-0.527516	-0.639263	-0.634561	-0.755514	-1.1572	-1.60036	-1.03667	-0.526735	-0.634421	-0.631062	-0.921843
maker-superscaffold6-snap-gene-97.19-mRNA-1	atp synthase cf1 beta subunit	0.826487	0.629858	0.68466	0.584054	0.46342	-0.290964	0.433103	-0.632858	0.0522575	-0.0765791	-0.734994	-0.653103	-0.625219	-0.789442	-0.755693	-0.843807	0.641778	0.301532	0.388523	0.396987
maker-superscaffold3-snap-gene-41.23-mRNA-1	PREDICTED: uncharacterized protein LOC102599535	0.817242	0.264996	0.951489	1.3012	-0.344982	0.531381	-0.275377	-0.215981	-0.226049	-0.192102	0.027186	-0.0511933	-0.572687	-0.413508	-0.411209	-0.618367	-0.191115	-0.225039	-0.0378308	-0.118052
maker-superscaffold2-snap-gene-53.16-mRNA-1	proton-dependent oligopeptide transport family protein	0.201161	0.42713	1.2324	0.676816	-0.323905	-0.200901	-0.210205	-0.239841	-0.0826751	-0.121017	-0.106054	-0.116012	-0.323905	-0.295336	-0.323905	-0.323905	-0.121017	-0.25077	0.06456	0.43738
maker-superscaffold12-snap-gene-22.25-mRNA-1	---NA---	1.50535	0.893727	0.825884	1.01234	0.103686	-0.102878	0.0344711	-0.133721	-0.183049	-0.535541	-0.371348	-0.406487	-0.464117	-0.543572	-0.191136	-0.590341	-0.282264	-0.254693	-0.192939	-0.123367
maker-scaffold3_609-snap-gene-33.23-mRNA-1	hypothetical protein POPTR_0010s16880g	0.812873	1.2726	0.957296	0.817943	-0.945801	-1.09812	-0.924658	-1.12127	-0.289327	-0.0969784	-0.479036	-0.486341	-0.454302	-0.661884	-0.424391	-0.527643	1.20959	0.643548	1.05192	0.743983
maker-superscaffold7-snap-gene-20.21-mRNA-1	stabilizer of iron transporter polynucleotidyl transferase isoform 1	1.65884	1.68416	1.59208	1.60887	-0.545479	-0.399892	-0.4493	-0.595492	-0.576679	-0.58136	-0.593127	-0.534092	-0.772833	-0.647302	-0.72027	-0.747627	0.137444	0.153025	0.229841	0.0992005
snap_masked-superscaffold17-processed-gene-45.1-mRNA-1	N/A	1.59506	1.9771	0.71478	1.05847	-0.512961	-0.512961	-0.281529	-0.512961	-0.366306	-0.272952	-0.380713	-0.392609	-0.512961	-0.391282	-0.389957	-0.512961	0.0652532	-0.232005	-0.14559	0.00708403
maker-superscaffold15-snap-gene-52.30-mRNA-1	protein mcm10 homolog	-0.0739969	0.443625	0.215417	0.0469484	-0.302847	0.262911	-0.190492	-0.168599	0.147232	0.216249	-0.0986239	0.00325576	-0.529618	-0.273343	-0.404087	-0.219458	0.461986	0.198671	0.180875	0.0838952
maker-scaffold3_605-snap-gene-2.18-mRNA-1	probable mediator of rna polymerase ii transcription subunit 26c-like	1.18548	1.57657	1.22824	1.2636	-0.466807	-0.152048	-0.288193	-0.652771	-0.277164	-0.393799	-0.505381	-0.556103	-0.732527	-0.742009	-0.673562	-0.883401	0.423762	0.149744	0.379903	0.11648
maker-superscaffold18-snap-gene-37.23-mRNA-1	N/A	1.25567	1.45147	1.19308	1.23508	-0.282857	-0.0887946	-0.127262	-0.644502	0.115185	0.113413	0.000777901	-0.334253	-0.714602	-0.902334	-0.675799	-0.943052	0.0743747	-0.423842	0.133725	-0.435488
snap_masked-superscaffold6-processed-gene-58.10-mRNA-1	zinc finger family protein	1.01097	0.901768	1.11661	1.32114	-0.126646	0.634897	-0.0580894	-0.452701	-0.0970357	-0.429921	-0.367266	-0.40898	-0.435961	-0.710083	-0.714664	-0.231731	-0.205056	-0.268307	-0.35291	-0.126036
maker-superscaffold6-snap-gene-7.22-mRNA-1	---NA---	1.19329	0.195069	1.17631	1.0357	-0.724427	-0.285758	-0.654915	-0.110701	0.181897	0.0962286	0.367697	-0.00299186	-0.898166	-0.917882	-0.570972	-0.42018	-0.051057	-0.259594	0.350813	0.299641
snap_masked-superscaffold6-processed-gene-47.19-mRNA-1	b3 domain-containing protein os04g0386900-like	0.96592	1.0219	0.800178	0.832704	-0.113188	-0.143374	-0.178828	0.00772543	-0.335212	-0.305833	-0.185792	-0.362569	-0.165	-0.169595	-0.167296	-0.286991	-0.496132	-0.236709	-0.248812	-0.233098
maker-superscaffold6-snap-gene-42.36-mRNA-1	dicarboxylate transporter chloroplastic-like	1.45345	1.69344	1.22637	1.26501	0.312817	0.048101	0.248162	-0.137157	-0.0799496	0.142069	-0.205263	-0.257231	0.197311	-0.235315	-0.264152	-0.69695	-1.11865	-1.41887	-1.18196	-0.991227
snap_masked-superscaffold21-processed-gene-42.8-mRNA-1	histone -like	0.749688	1.67011	0.96216	0.74773	-0.983321	-0.770319	-0.807405	-1.2439	-0.101348	-0.40179	-0.495614	-0.523853	-0.0941186	-0.856875	-0.313412	-0.445455	0.90989	0.256029	0.388655	1.35315
maker-superscaffold29-snap-gene-11.15-mRNA-1	myb domain protein 79 isoform 1	0.901609	1.28757	1.3041	1.07127	-1.2614	-1.0903	-0.713231	-1.1961	0.137435	-0.0970828	0.00485626	0.128518	-0.726113	-0.759656	-0.274938	-0.464966	0.132091	0.792942	-0.0727132	0.896103
maker-superscaffold43-snap-gene-11.21-mRNA-1	chloroplast-targeted copper	1.1009	0.321719	0.346995	0.543456	0.555649	0.433544	0.0880636	0.51653	-0.653506	-0.104068	0.027445	-0.21362	-0.772581	-0.692116	-0.658528	-0.75634	0.487274	-0.387801	0.612616	-0.795629
maker-superscaffold8-snap-gene-21.17-mRNA-1	endoglucanase 11-like	0.746619	0.591862	0.398641	0.664619	-0.325825	0.0885774	-0.215829	-0.296907	0.00420817	-0.0746927	-0.0811094	-0.313181	-0.244351	-0.150267	-0.202942	-0.230019	0.0092508	-0.208786	0.00622734	-0.166096
maker-superscaffold20-snap-gene-10.23-mRNA-1	PREDICTED: uncharacterized protein LOC100258564 isoform 1	1.04327	1.2731	1.0837	1.07221	-0.0366619	0.0381493	0.0957855	-0.409142	-0.811365	-0.894397	-1.13174	-1.08504	-0.100828	-0.158542	0.205698	0.263558	0.273635	-0.43874	-0.00624604	-0.276403
maker-scaffold3_751-snap-gene-32.10-mRNA-1	protein xri1-like	1.39471	1.23455	1.06634	0.922911	-0.504577	0.614941	-0.605291	-0.523259	0.111781	-0.186573	-0.216665	0.0560043	-0.593544	-1.06399	-0.288829	-0.632453	0.095772	-0.541482	-0.0923778	-0.247973
maker-superscaffold1-snap-gene-16.36-mRNA-1	probable pectinesterase pectinesterase inhibitor 40-like	0.73711	0.7135	0.261707	0.962023	-0.52577	0.0865685	-0.785492	-0.68949	-0.223507	0.0142796	-0.251418	-0.259056	-0.355641	-0.608233	-0.65281	-0.311296	0.883382	0.179904	0.954448	-0.13021
maker-superscaffold6-snap-gene-129.29-mRNA-1	oxidosqualene cyclase family protein	0.584799	0.533779	1.00684	1.10613	-0.517336	-0.0704292	-0.24644	-0.603839	-0.562987	0.155553	0.131619	-0.252332	-0.270156	-0.10289	-0.0808773	-0.330171	0.0236016	-0.0721653	-0.0773862	-0.355316
maker-superscaffold8-snap-gene-53.20-mRNA-1	N/A	0.152607	0.562983	0.286934	0.559477	-0.157733	-0.143378	-0.157733	-0.157733	-0.0682353	-0.157733	-0.0763938	-0.0493763	-0.126338	-0.157733	-0.157733	-0.157733	-0.00587462	-0.00457665	0.0313004	-0.0149933
maker-superscaffold8-snap-gene-57.25-mRNA-1	cytochrome p450 724b1	1.61771	1.74487	1.03123	1.85566	-0.380783	-0.679879	-0.483988	-0.781804	-0.563117	-0.433027	-0.408975	-0.470275	-0.254435	-0.451135	-0.50111	0.154541	0.650565	0.494372	0.455598	0.403975
maker-superscaffold5-snap-gene-19.15-mRNA-1	casp-like protein rcom_0464280-like	1.63234	1.90079	1.25561	1.41213	-0.574935	-0.4425	-0.810818	-0.455056	-0.254836	0.114924	0.0648954	-0.561296	-0.936971	-1.01877	-0.430802	-0.921575	0.208854	-0.320857	0.167005	-0.0281252
snap_masked-superscaffold15-processed-gene-110.33-mRNA-1	heat shock 70 kda protein 16-like	1.87546	2.34214	1.56467	2.03695	-0.862471	-0.520091	-0.7185	-0.865114	-0.460254	-0.137527	-0.800447	-0.851947	-0.577453	-0.367394	-0.578175	-0.254514	0.0537198	-0.476329	-0.0582633	-0.344469
maker-scaffold3_609-snap-gene-16.31-mRNA-1	leucine-rich repeat-containing protein 50	0.535368	0.2601	0.581607	0.257993	-0.194076	-0.0843808	-0.194076	-0.0578843	-0.194076	-0.0037769	-0.194076	0.00253135	-0.0857185	-0.194076	-0.0978138	-0.194076	0.0212923	-0.064463	-0.115466	0.0150657
maker-superscaffold13-snap-gene-13.14-mRNA-1	protein phosphatase	1.41417	1.42286	0.92706	1.09951	-0.501232	-0.279002	-0.0687347	-0.636584	0.115488	0.272214	0.664026	0.0938941	-0.801229	-0.849465	-0.849465	-0.849465	-0.176813	-0.461	-0.241602	-0.29463
maker-superscaffold21-snap-gene-45.24-mRNA-1	dof zinc finger	0.65872	1.04981	0.842048	0.930075	-0.0533188	0.300109	0.0490819	-0.329485	0.115702	0.0416696	0.125085	0.112823	-0.591048	-1.49796	-0.850446	-0.887701	0.122918	-0.11457	0.00647221	-0.029991
maker-superscaffold10-snap-gene-13.51-mRNA-1	myb-related protein 306-like	1.04444	1.64866	0.94574	0.719062	-0.33898	-0.160209	-0.067982	-0.455345	-0.101457	-0.37128	-0.374005	-0.222684	-0.287987	-0.372642	-0.455345	-0.360433	-0.290558	0.00723136	-0.313912	-0.19231
maker-superscaffold8-snap-gene-22.23-mRNA-1	galactose-1-phosphate -d-glucose 4\ -o-glucosyltransferases	1.54199	1.73912	1.44387	1.32699	-0.421508	-0.231694	-0.300256	-0.679427	0.0533288	-0.013573	-0.139645	-0.350571	-0.241043	-0.659191	-0.524086	-0.666616	-0.2794	-0.663974	-0.376728	-0.557578
snap_masked-superscaffold13-processed-gene-91.3-mRNA-1	peroxidase 63-like	0.228387	0.435961	0.353018	1.5491	-0.0229596	0.455108	-0.504538	-0.374903	-0.311753	-0.271138	-0.126113	-0.111527	-0.185977	0.0189753	-0.45171	-0.344486	-0.0653229	-0.143463	-0.0777779	-0.0488818
maker-superscaffold7-snap-gene-45.31-mRNA-1	senescence-associated gene 12	0.403333	1.06673	0.351909	0.527829	0.200954	-0.26122	-0.283711	-0.313347	-0.322906	-0.340828	-0.329772	-0.328397	0.103391	1.16086	-0.342216	0.0355482	-0.397411	-0.36038	-0.305204	-0.265163
maker-superscaffold1-snap-gene-18.24-mRNA-1	adenine nucleotide alpha hydrolases-like superfamily protein	1.70714	1.99312	1.50699	1.46785	-0.0259119	0.210592	-0.239635	-0.320443	0.00933447	-0.270278	-0.203606	-0.376595	-0.383238	-0.744214	-0.779227	-0.756547	-0.253067	-0.866114	-0.758624	-0.917535
maker-superscaffold29-snap-gene-29.10-mRNA-1	1-aminocyclopropane-1-carboxylate oxidase homolog 1-like	0.549817	0.82873	0.853614	1.0413	-0.0776377	0.493538	0.237216	-0.524384	-0.0688437	-0.0572012	-0.0228269	-0.343812	-0.496601	-0.594172	-0.186514	-0.594172	-0.189689	-0.314642	0.0162678	-0.549991
maker-superscaffold22-snap-gene-33.18-mRNA-1	probable serine threonine-protein kinase wnk11-like	0.650662	1.66575	1.27915	1.19032	-1.29951	-0.891721	-1.11937	-1.09269	-7.95996e-05	0.0590359	0.114318	-0.0654707	-0.347677	-0.645323	0.338775	-0.572215	0.0318562	0.349823	0.331795	0.0225742
maker-superscaffold1-snap-gene-7.15-mRNA-1	major facilitator superfamily protein	0.162273	0.552565	1.69398	1.30664	-0.463442	0.118337	-0.457493	-0.417676	-0.372197	-0.46225	-0.200408	-0.0495975	-0.45987	0.335371	-0.398172	-0.214386	-0.335727	-0.358828	0.012586	0.00829351
snap_masked-superscaffold7-processed-gene-12.15-mRNA-1	spo11 dna topoisomerase subunit a protein isoform 1	1.56178	1.64481	1.30551	1.12844	-0.238306	-0.453639	-0.403696	-0.177872	0.490143	0.257899	0.154012	-0.0555979	-0.730049	-0.961188	-0.678659	-0.95758	-0.265702	-0.781423	-0.395376	-0.443511
maker-superscaffold2-snap-gene-55.21-mRNA-1	s-adenosyl-l-methionine-dependent methyltransferases superfamily	0.509683	1.2285	0.949508	0.947088	-0.615848	-0.515676	-0.596896	-0.617041	0.19525	0.112747	-0.0834998	-0.0452644	0.170576	0.0121835	0.18228	-0.543756	-0.191303	-0.393115	-0.403368	-0.30205
maker-superscaffold13-snap-gene-94.31-mRNA-1	PREDICTED: glutaredoxin-C6-like	1.15033	1.69149	1.44425	1.34881	-0.500141	-0.322178	-0.480484	-0.87356	0.160276	-0.200163	-0.238392	-0.504305	-0.0291144	-0.183497	-0.0642349	-0.283222	0.287474	-0.934171	-0.291087	-1.17808
maker-superscaffold29-snap-gene-4.35-mRNA-1	PREDICTED: uncharacterized protein LOC102604983	1.47221	1.01024	1.48663	1.54666	-0.170361	-0.437759	-0.386809	-0.509939	-0.811527	-0.345184	-0.319999	-0.726429	-0.293804	-0.295509	-0.572021	-0.0811085	-0.0845065	-0.540102	0.0495702	0.00975768
maker-superscaffold1-snap-gene-67.20-mRNA-1	oxidoreductase family protein	1.27034	1.39221	1.49832	1.11793	-0.57566	-0.149182	-0.590671	-0.679633	0.372099	0.2306	0.0577437	-0.180574	-0.289081	-0.270368	-0.589897	-0.0861916	-0.284067	-0.945963	-0.477964	-0.819979
maker-superscaffold8-snap-gene-86.79-mRNA-1	platz transcription factor family protein isoform 1	1.08753	1.58311	1.48146	1.043	-0.733894	-0.379241	-0.353469	-0.417486	-0.472412	-0.68308	-0.609072	-0.638008	0.128806	-0.390519	-0.111015	-0.553355	0.00782932	0.0565389	-0.224509	0.177785
maker-scaffold3_605-snap-gene-14.23-mRNA-1	l-ascorbate oxidase-like	0.663596	0.520896	1.93893	2.83601	-0.721961	0.647442	-1.10301	-0.814954	-0.410211	-0.553786	-0.232169	-0.553008	-1.12712	-1.30955	-1.01682	-1.02219	0.867076	0.161541	0.795582	0.43371
maker-superscaffold3-snap-gene-8.13-mRNA-1	PREDICTED: uncharacterized protein LOC102586877	1.51857	0.205043	0.184339	0.751949	0.159804	-0.588202	0.0445555	0.164509	-0.817206	-0.455925	-0.480816	0.223199	-0.863559	-0.657108	-0.604122	-0.45352	0.0200989	0.762334	0.990149	-0.104095
maker-scaffold3_609-snap-gene-19.31-mRNA-1	protein yls7-like	0.44943	0.767856	0.630002	0.770921	-0.48958	-0.490628	-0.363263	-0.478101	-0.19836	-0.0840024	-0.167861	-0.227768	-0.406128	-0.613112	-0.307714	-0.226894	0.393152	0.45869	0.31972	0.263638
maker-superscaffold15-snap-gene-110.43-mRNA-1	g-type lectin s-receptor-like serine threonine-protein kinase sd2-5-like	0.680957	0.881995	1.11067	1.10934	0.0329605	0.139142	-0.0776227	-0.273873	-0.533907	-0.342473	-0.261223	-0.0907888	-0.290135	-0.31369	-0.498384	-0.11025	-0.191924	-0.324416	-0.206181	-0.440193
maker-scaffold3_605-snap-gene-2.17-mRNA-1	germin-like protein subfamily 1 member 13-like	1.25732	1.55294	1.66238	1.41464	-0.271946	0.118158	0.222177	-0.389415	0.140269	0.268083	-0.104235	-0.18941	-0.469339	-0.967913	-0.767495	-0.538701	-0.524401	-0.825726	-0.715128	-0.872253
maker-superscaffold6-snap-gene-64.23-mRNA-1	growth-regulating factor 9-like	0.392648	0.219032	0.405925	1.35855	-0.151819	-0.0673104	-0.181822	-0.292603	0.0405701	0.268074	0.207904	0.402443	-0.157976	-0.253624	-0.240498	-0.192315	-0.334987	-0.438598	-0.457457	-0.526139
maker-superscaffold12-snap-gene-9.6-mRNA-1	zinc-finger domain of monoamine-oxidase a repressor r1 isoform 1	1.29235	1.50271	1.28495	0.929698	-0.25559	0.0925182	-0.34095	-0.996302	-0.996302	-0.0665109	-0.060465	0.00441929	-0.179088	-0.0932636	-0.748982	0.232055	-0.996302	-0.0955799	-0.0159109	-0.493462
maker-superscaffold10-snap-gene-16.40-mRNA-1	multidrug and toxin extrusion protein 1-like	0.780409	0.729025	0.289264	0.544049	0.037089	-0.199251	-0.0989456	0.0383132	-0.199251	-0.199251	-0.0922323	-0.199251	-0.199251	-0.199251	-0.199251	-0.199251	-0.199251	-0.199251	-0.120641	-0.113826
snap_masked-superscaffold21-processed-gene-16.1-mRNA-1	PREDICTED: uncharacterized protein LOC102619838 isoform X3	2.11097	1.18787	1.03227	1.3012	-0.407418	-0.475563	-0.216703	-0.240079	-0.211618	-0.237404	-0.556617	-0.218813	-0.62281	-0.680269	-0.436376	-0.561516	-0.274222	-0.07065	-0.520825	0.0985693
maker-superscaffold29-snap-gene-14.20-mRNA-1	gata transcription factor 1-like	1.07024	1.53146	1.0394	1.01159	-0.667407	-0.770436	-0.580929	-0.552529	0.010373	-0.444709	-0.374967	-0.587266	-0.531567	-1.12925	-0.374728	-0.809949	0.612867	0.45415	0.341565	0.752099
maker-superscaffold13-snap-gene-81.23-mRNA-1	hypothetical protein POPTR_0010s07150g	0.665255	0.63379	0.682092	0.550502	-0.38315	-0.0356997	-0.262439	0.180835	0.116675	-0.230579	-0.369957	-0.497365	-0.467952	-0.62029	-0.089518	-0.310238	0.124687	0.0304673	-0.16971	0.452594
maker-superscaffold8-snap-gene-68.22-mRNA-1	gibberellin 2-oxidase 1	0.755316	1.90124	2.66469	2.05217	-0.808236	-0.466346	-0.698005	0.109493	-0.690018	-0.811481	-0.621953	-0.518434	-0.493023	0.203067	-0.485227	-0.244684	-0.656557	-0.650732	-0.25128	-0.289993
snap_masked-scaffold3_655-processed-gene-2.4-mRNA-1	PREDICTED: uncharacterized protein LOC100247903	2.19458	2.39514	2.10028	2.05636	0.286212	0.376012	0.204455	-0.258549	-0.104581	-0.168973	-0.149319	-0.567925	-0.652676	-0.798653	-0.797552	-0.568712	-1.10867	-1.6824	-1.25726	-1.49778
maker-superscaffold21-snap-gene-7.26-mRNA-1	ankyrin repeat domain-containing protein 13c-like	0.987964	1.05252	0.659175	0.871015	-0.132597	-0.0898391	-0.204461	-0.475824	0.0930507	-0.0171625	-0.0477875	0.133864	-0.509385	-1.08283	-0.461077	-0.548191	0.0835027	-0.116001	0.0333042	-0.229234
maker-superscaffold8-snap-gene-65.25-mRNA-1	wall-associated receptor kinase 5-like	1.22894	1.03271	1.30267	1.09516	-0.704825	-0.554043	-0.98336	-0.607017	-1.17786	-0.625491	-0.621834	-0.331842	0.318207	0.0647486	0.176097	0.715857	0.226132	-0.301818	0.0464753	-0.298894
maker-superscaffold7-snap-gene-25.36-mRNA-1	protein lurp-one-related 12-like	1.07356	1.56137	1.43908	1.31959	-0.493809	-0.458924	-0.600569	-0.408603	0.316713	-0.0724799	-0.0235954	0.0789958	-0.297008	-0.274302	-0.227416	-0.132473	-0.374766	-0.750401	-0.773485	-0.901467
maker-superscaffold3-snap-gene-3.23-mRNA-1	probable receptor protein kinase tmk1-like	0.786472	0.456137	0.0200374	1.47605	-0.195646	0.0564415	-0.295124	-0.431157	-0.252488	-0.181179	-0.17082	-0.259226	-0.531576	-0.628565	-0.46386	-0.316924	0.236056	0.156022	0.31472	0.224632
maker-superscaffold13-snap-gene-72.18-mRNA-1	PREDICTED: uncharacterized protein DDB_G0271670-like	1.84697	1.40207	1.41843	1.65885	0.389759	0.0572092	-0.062325	-0.0466584	0.0261731	0.311832	0.0942574	0.417598	-1.17803	-1.45499	-1.37226	-1.01135	-0.414804	-0.654952	-0.61499	-0.812789
maker-superscaffold14-snap-gene-2.31-mRNA-1	---NA---	0.381822	0.57563	0.516906	0.855328	-0.0134067	0.499854	0.207486	0.337262	-0.456104	-0.0915549	-0.436042	-0.377476	-0.367384	-0.0524008	-0.511832	-0.334242	-0.0363211	-0.264945	-0.00121729	-0.431362
maker-superscaffold17-snap-gene-44.13-mRNA-1	kinase interacting family	1.0717	0.235342	0.93872	1.45687	0.189426	-0.284206	-0.264409	0.0862331	-0.334921	-0.2681	-0.495841	-0.250954	-0.230404	-0.274273	0.0629164	0.219613	-0.37019	-0.495841	-0.495841	-0.495841
snap_masked-superscaffold2-processed-gene-42.9-mRNA-1	cyanidin-3-o-glucoside 2-o-glucuronosyltransferase-like	1.66742	2.10355	1.48018	1.58106	-0.334045	-0.305419	-0.537084	-0.557486	-0.502295	-0.484978	-0.509849	-0.792325	-0.406657	-0.59817	-0.494781	-0.480333	-0.158683	-0.38349	-0.342029	0.0554159
maker-superscaffold1-snap-gene-47.33-mRNA-1	probable glucan endo- -beta-glucosidase a6-like	1.39559	0.729947	1.37346	3.26088	-0.386805	0.356778	-0.407217	0.200612	-0.655378	-0.734059	-0.690198	-0.731717	-0.0116994	-0.422245	-0.61705	-0.141693	-0.577609	-0.713116	-0.426027	-0.802457
maker-superscaffold21-snap-gene-10.28-mRNA-1	probable xyloglucan endotransglucosylase hydrolase protein 8-like	0.288177	0.156051	0.0651142	1.01157	-0.330963	-0.0840757	-0.297992	-0.329728	-0.107159	0.042409	-0.221579	-0.241177	-0.430675	-0.555003	-0.499807	-0.37104	1.01643	0.177049	0.92371	-0.211311
maker-superscaffold17-snap-gene-39.11-mRNA-1	probable myosin heavy chain ecu04_1000-like isoform x1	1.23593	1.45807	1.27747	1.23754	-0.131794	-0.285897	-0.343775	-0.524843	-0.306211	-0.188015	-0.348156	-0.255129	-0.691858	-0.663736	-0.814405	-0.84318	0.260883	0.01495	-0.0339714	-0.0538709
maker-superscaffold15-snap-gene-100.39-mRNA-1	probable xyloglucan endotransglucosylase hydrolase	0.744059	2.19541	0.504596	0.73232	-0.644093	0.511355	-0.589501	-1.05155	-0.171119	-0.201911	-0.569814	-0.637986	-0.025947	-0.985909	0.737667	-0.883181	-0.120701	0.0701046	0.0420237	0.344175
maker-scaffold3_155-snap-gene-0.25-mRNA-1	hypothetical protein AMTR_s00122p00134120	1.56539	1.09441	1.0548	1.07856	-0.490985	-0.00176928	-0.549151	-0.340408	-0.283196	-0.263143	-0.784529	-0.948313	0.0552402	0.104948	-0.513181	0.0997956	-0.433206	-0.0858612	0.0188508	-0.378252
maker-scaffold3_472-snap-gene-1.53-mRNA-1	proton-dependent oligopeptide transport family protein	0.748292	0.0224819	1.80958	1.44122	-0.561849	0.885136	-0.989564	-0.390663	-0.666872	-0.788983	-0.323319	-0.355777	-0.380609	-0.392345	-0.363182	0.00341518	0.336687	-0.184941	0.0957246	0.0555627
maker-scaffold3_293-snap-gene-15.68-mRNA-1	anthocyanidin 3-o-glucosyltransferase 2-like	0.762002	1.9042	1.30269	0.770397	-0.745705	-1.00909	-0.464241	-1.60313	0.291929	0.58012	0.779206	0.442333	0.0643079	0.100271	-0.0669125	0.587529	-0.936451	-1.38995	-0.260151	-1.10935
maker-superscaffold15-snap-gene-111.37-mRNA-1	non-specific lipid-transfer protein 2-like	1.10961	1.74146	1.16821	0.991647	-0.603034	-0.251074	-0.11874	-0.998071	0.356629	0.280429	0.111948	-0.152753	-0.0433526	-1.02017	0.12785	-0.661905	-0.346713	-0.736115	-0.199525	-0.756344
maker-superscaffold15-snap-gene-86.38-mRNA-1	late blight resistance protein homolog r1b-16-like	1.17343	1.11185	1.34562	0.905616	0.247608	-0.100445	0.368837	0.182697	-0.226031	-0.20694	-0.334732	-0.0456151	-0.531159	-0.538547	-0.37311	-0.319097	-0.829334	-0.571848	-0.679346	-0.579448
maker-scaffold3_605-snap-gene-14.24-mRNA-1	sulfate transporter -like isoform x2	0.0452107	0.199578	0.670562	1.5685	-0.619272	-0.0304676	-0.439124	0.108431	-0.289288	-0.307769	0.0811675	-0.0762713	0.00178333	-0.0742923	0.643762	-0.0566023	-0.21655	-0.546137	-0.210017	-0.453199
maker-superscaffold17-snap-gene-62.28-mRNA-1	serine threonine-protein kinase wnk-related isoform 1	1.42002	0.91531	0.770001	1.04986	-0.232731	0.000146697	-0.374398	-0.580787	-0.789168	-0.602771	-0.986571	-0.747409	0.292669	0.35757	-0.0658892	0.165063	0.466474	-0.277923	0.228158	-1.00763
maker-superscaffold7-snap-gene-32.22-mRNA-1	palmitoyl-acyl carrier protein chloroplastic-like	1.31544	1.56568	0.989257	1.24752	-0.275175	-0.0609098	-0.38344	-0.54585	-0.0425111	-0.157637	-0.086766	-0.219231	-0.352836	-1.03187	-0.621614	-0.843256	-0.00749664	-0.251506	0.00234229	-0.240137
maker-superscaffold1-snap-gene-52.32-mRNA-1	hypothetical protein POPTR_0002s22280g	1.77548	2.18855	1.76899	1.70128	0.059294	0.128463	0.08275	-0.28398	-0.11971	-0.322232	-0.412129	-0.821051	-0.0733477	-0.541119	-0.665283	-0.430174	-0.731389	-1.30346	-1.00168	-0.999259
snap_masked-scaffold3_609-processed-gene-24.0-mRNA-1	nac domain transcriptional regulator superfamily	0.295259	0.987279	0.808711	0.893121	-0.180334	-0.358206	-0.254991	-0.265979	0.089958	-0.14542	-0.183456	-0.0916488	-0.141368	-0.0238683	-0.346496	-0.339515	-0.228957	-0.182414	-0.0994896	-0.232186
snap_masked-superscaffold2-processed-gene-50.0-mRNA-1	transcription factor myc2-like	1.20705	1.14237	1.51114	1.12273	-0.0959759	0.0797882	-0.117151	-0.156936	-0.115661	-0.166032	-0.0242996	-0.110423	-0.281987	-0.671746	-0.204479	-0.413054	-0.689875	-0.711219	-0.813458	-0.490794
maker-superscaffold33-snap-gene-4.40-mRNA-1	transcription factor bhlh128	1.07168	0.974549	0.616428	0.567861	0.0992077	0.0693324	0.213946	0.183844	-0.046537	-0.0653513	0.0396258	-0.16929	-0.294358	-0.0975576	-0.338406	-0.407651	-0.512302	-0.610623	-0.643658	-0.650744
snap_masked-scaffold3_1003-processed-gene-0.10-mRNA-1	N/A	1.50772	1.06273	1.5674	1.45146	-0.257243	-0.152028	-0.0946437	-0.301287	-0.211789	0.0217949	-0.219947	-0.180935	-0.253051	-0.301287	-0.301287	-0.219947	0.0904808	-0.031057	-0.0418637	-0.135214
maker-superscaffold14-snap-gene-29.15-mRNA-1	PREDICTED: uncharacterized protein LOC102583893	2.02679	0.770026	1.33562	1.62045	0.249311	-0.519867	0.0542343	0.667064	-0.668082	-0.754619	-0.497471	0.11013	-0.873666	-0.710225	-1.01457	-0.0891019	-0.913561	0.0993769	-0.229917	-0.661919
maker-superscaffold13-snap-gene-33.33-mRNA-1	cytochrome p450 71a8-like	1.10998	1.24023	0.60686	0.812388	-0.818766	0.345144	0.203643	-0.325516	-0.473122	-0.511973	-0.509112	-0.51484	-0.180767	-0.435969	-0.0554732	-0.748756	0.286662	0.0870023	0.0177707	-0.13539
maker-superscaffold2-snap-gene-46.19-mRNA-1	lysine-specific demethylase 5a-like	0.593934	0.360315	0.125186	0.970417	-0.20228	0.541053	-0.0749009	-0.406066	-0.21692	-0.177524	-0.218322	-0.118085	-0.478974	-0.601681	-0.738819	-0.677754	0.513022	0.150935	0.508791	0.147673
maker-superscaffold28-snap-gene-11.21-mRNA-1	srsf protein kinase 1-like	1.17497	1.47863	1.28063	1.26391	-0.714656	-0.190789	-0.364861	-0.631086	0.0222729	-0.0734459	-0.0708439	0.000394882	-0.146282	-0.218665	-0.154773	-0.000392646	-0.397684	-0.768834	-0.684147	-0.804347
maker-superscaffold4-snap-gene-19.36-mRNA-1	zinc finger ccch domain-containing protein 48-like isoform x1	1.01552	1.37543	1.22064	0.92269	-0.234476	-0.256771	-0.277218	-0.163797	-0.558342	-0.793395	-0.747958	-0.766838	-0.0464706	0.269332	-0.0195145	0.0779425	-0.234813	-0.308322	-0.253354	-0.220283
maker-superscaffold6-snap-gene-42.30-mRNA-1	receptor-like cytosolic serine threonine-protein kinase rbk1-like	1.32641	-0.0756864	0.318414	0.82369	-0.0898075	0.304086	-0.222235	0.0433895	-0.331246	-0.279078	-0.256337	-0.217059	-0.283128	-0.335446	-0.321493	-0.0513022	0.122073	-0.223532	-0.106459	-0.145256
maker-superscaffold29-snap-gene-32.22-mRNA-1	nodulin 21 -like transporter family protein isoform 1	0.885478	1.3398	0.872442	1.04415	-0.125922	-0.233139	-0.378271	-0.54839	-0.203162	-0.0550968	-0.00191792	-0.0891182	-0.656655	-0.637882	-0.313531	-0.493358	0.144071	-0.400249	0.263715	-0.41296
maker-superscaffold21-snap-gene-70.33-mRNA-1	web family protein at2g38370-like	0.558436	0.285885	1.17491	1.06659	-0.0699997	-0.228636	0.170215	0.145521	-0.321978	-0.300727	-0.0911004	0.0871372	-1.09348	-0.846156	-1.59001	-0.851789	0.558942	0.609498	0.318374	0.418372
maker-superscaffold18-snap-gene-19.20-mRNA-1	lob domain-containing protein 11-like	1.54188	1.87892	1.87422	1.33788	0.236361	-0.0443695	0.892681	0.0667331	-0.0903285	-0.513337	-0.0908254	0.0214754	-0.830112	-1.30183	-0.96662	-0.870493	-0.690272	-1.03669	-0.627649	-0.787605
maker-superscaffold13-snap-gene-99.36-mRNA-1	nodulation-signaling pathway 1	0.687506	0.811104	0.460075	0.647139	-0.0832434	0.0211107	0.110614	0.0988208	-0.150464	-0.0376962	0.0204162	-0.0691319	-0.321269	-0.138782	-0.44624	-0.611852	-0.222614	-0.229205	-0.331871	-0.214417
maker-superscaffold15-snap-gene-59.39-mRNA-1	transferring glycosyl	1.25231	0.979404	0.674747	0.667112	-0.384608	-0.301905	-0.0789293	0.00275453	-0.182974	-0.219822	-0.214683	-0.384608	-0.384608	-0.384608	-0.384608	-0.384608	0.0289861	-0.0534761	-0.0273375	-0.218535
maker-superscaffold4-snap-gene-48.28-mRNA-1	PREDICTED: uncharacterized protein At5g41620-like	1.60945	0.824739	1.53045	1.40459	-0.555198	-0.0763582	-0.578735	-0.241671	-0.293423	-0.383214	-0.299161	-0.162128	-0.703315	-0.841351	-0.811518	-0.250539	0.119609	-0.258903	0.0683836	-0.101709
maker-superscaffold17-snap-gene-46.22-mRNA-1	probable rhamnogalacturonate lyase b-like isoform x3	1.03358	1.48917	1.14817	0.76296	-0.44288	-0.391912	-0.433754	-0.359147	-0.365641	-0.0126643	-0.114102	-0.177432	-0.139843	-0.364195	-0.141081	-0.195314	-0.286839	-0.402259	-0.381639	-0.225182
snap_masked-superscaffold2-processed-gene-44.6-mRNA-1	probable lrr receptor-like serine threonine-protein kinase at3g47570- partial	1.73253	1.00566	0.708277	1.19903	-0.328371	0.276977	-0.560655	0.12679	-0.438082	-0.718472	-0.75858	-0.348497	-0.640442	-0.842886	-0.801532	-0.680491	0.446276	0.195918	0.0863604	0.340186
maker-superscaffold17-snap-gene-22.17-mRNA-1	lrr receptor-like serine threonine-protein kinase efr-like	1.91898	1.7283	1.61196	1.69559	-0.418532	0.551201	-0.00560805	-0.236583	-0.774261	-0.574509	-0.636579	-0.682873	-0.979881	-1.0033	-0.973097	-1.07655	-0.180481	0.018702	-0.0099409	0.027467
maker-superscaffold29-snap-gene-14.23-mRNA-1	ureide permease 2 isoform 3	1.03934	1.72839	1.13561	1.02882	-0.424703	-1.04804	-0.204421	0.0855193	-0.910791	-1.13645	-0.965603	-1.01745	-0.03973	0.105577	-0.0785229	-0.02692	0.0805058	0.259609	0.019599	0.369659
maker-superscaffold13-snap-gene-55.22-mRNA-1	succinate dehydrogenase	1.33567	1.39997	1.24627	1.24758	-0.177782	-0.208962	-0.0585911	-0.438614	-0.343988	-0.305567	-0.171032	-0.371722	-0.251815	0.00341914	-0.592347	-0.0119326	-0.51403	-0.582442	-0.624011	-0.580084
maker-superscaffold28-snap-gene-34.20-mRNA-1	alpha-expansin 15	0.742218	0.139365	0.684641	0.883514	-0.61167	-0.130371	-0.444312	-0.514059	-0.37044	-0.23094	-0.323607	-0.403777	-0.458513	-0.0756169	0.0500798	-0.61167	0.698089	0.4463	0.807869	-0.277101
snap_masked-superscaffold7-processed-gene-23.15-mRNA-1	probable sugar phosphate phosphate translocator at4g32390-like	1.30512	1.67803	1.36874	1.5948	-0.685196	0.385753	-0.526244	-0.38079	-0.287443	-0.050425	-0.329126	-0.125399	-0.260542	-0.700338	-0.199097	-0.14307	-0.150199	-0.972821	-0.569466	-0.952284
snap_masked-superscaffold12-processed-gene-62.9-mRNA-1	receptor-like protein kinase at1g80870-like	1.61697	1.34979	1.54211	1.60928	-0.422632	-0.407315	-0.594529	-0.853522	-0.0434158	-0.154413	-0.105331	0.112978	-0.748231	-1.44443	-0.91151	-0.595769	0.119287	-0.0991652	0.225339	-0.195482
snap_masked-superscaffold13-processed-gene-73.5-mRNA-1	probable receptor-like protein kinase at5g24010	1.35937	1.43597	1.25607	0.874724	-0.251285	0.248893	-0.282198	-0.0176088	-0.546137	-0.585897	-0.381238	-0.583804	0.027919	-0.0299012	0.0270065	-0.307298	-0.54478	-0.539193	-0.645212	-0.515399
maker-superscaffold22-snap-gene-26.20-mRNA-1	auxin-induced in root cultures protein 12-like	0.409061	0.41255	1.20403	3.12724	-0.886168	1.86881	-0.805204	-0.735145	-0.57654	-0.371473	-0.0480025	-0.33257	0.173803	-0.807521	-0.507092	-0.808682	-0.396549	-0.458936	-0.248301	-0.213311
maker-superscaffold7-snap-gene-20.22-mRNA-1	soul heme-binding family protein isoform 1	2.1422	1.84745	2.06407	1.97155	0.142587	0.294712	0.0273024	-0.314181	-0.284968	-0.128541	-0.152706	-0.481224	-0.666784	-0.72117	-0.870628	-0.278014	-0.895921	-1.36661	-1.10528	-1.22383
snap_masked-superscaffold6-processed-gene-1.22-mRNA-1	basic helix-loop-helix dna-binding family protein	1.27694	1.46706	1.32025	1.01585	0.0410372	0.184928	-0.0477032	-0.359423	-0.379321	-0.610788	-0.421678	-0.504752	-0.462154	-0.944818	-0.929066	-0.97722	0.181537	-0.0406948	0.220979	-0.0309657
maker-superscaffold13-snap-gene-80.32-mRNA-1	alpha- -glucan-protein synthase	1.15765	1.37497	0.958361	1.1421	-0.244305	-0.317334	-0.373918	-0.373918	-0.212997	-0.317334	-0.266899	-0.253566	-0.373918	-0.318722	-0.373918	-0.373918	-0.373918	-0.156066	-0.137578	-0.164776
snap_masked-superscaffold2-processed-gene-72.0-mRNA-1	wd repeat-containing protein 44-like	1.78468	1.42179	1.79754	1.99883	-0.305375	0.0361803	0.00598346	0.0664508	-0.331261	-0.587718	-0.0818631	-0.143114	-0.367175	-0.335372	-0.367292	0.123321	-1.13662	-1.23668	-1.0543	-1.288
maker-superscaffold16-snap-gene-25.27-mRNA-1	thylakoid lumenal kda chloroplast	1.89337	2.05879	1.9497	1.80761	-0.675643	-0.699341	-0.850226	-0.875275	0.64232	0.593617	0.533972	0.128679	0.0683609	-0.273068	-0.475185	0.158826	-1.15692	-1.92694	-1.56193	-1.34071
maker-superscaffold9-snap-gene-18.27-mRNA-1	letm1-like protein	1.72661	1.2196	1.46337	1.50762	-0.14526	-0.282121	-0.0332822	-0.32474	-0.491602	-0.372414	-0.44025	-0.405986	-0.882738	-0.784438	-0.809734	-0.539093	-0.12476	-0.113725	0.0100056	-0.177056
snap_masked-superscaffold17-processed-gene-4.17-mRNA-1	ap2 domain-containing transcription factor family protein	0.739247	0.537613	0.0390908	1.31181	-0.19357	-0.0838751	-0.19357	-0.19357	-0.19357	-0.19357	-0.073218	-0.19357	-0.19357	-0.19357	-0.0838751	-0.19357	-0.19357	-0.0639572	-0.19357	-0.19357
maker-superscaffold8-snap-gene-68.28-mRNA-1	PREDICTED: uncharacterized protein LOC102600719 isoform X1	2.04495	1.74335	1.42316	1.86444	-0.803823	-0.317669	-0.781116	-0.932285	-0.238203	0.178266	0.0182304	-0.122153	-0.261295	-0.517942	-0.380755	-0.404338	-0.396008	-0.915702	-0.283581	-0.917535
maker-superscaffold15-snap-gene-63.28-mRNA-1	plasma membrane-like protein isoform 1	2.29293	1.11733	2.42227	2.33074	-0.131547	0.0134577	-0.307058	-0.0540604	-0.867749	-0.728227	-0.554735	-0.531452	-0.694588	-0.191544	-0.603038	-0.0313311	-0.845702	-0.917904	-1.10083	-0.616974
maker-superscaffold1-snap-gene-32.31-mRNA-1	probable galacturonosyltransferase 6-like	1.12357	1.33247	0.956439	1.20203	0.191612	0.188457	0.0321414	0.0199314	-0.35407	-0.0440669	-0.116701	-0.271584	-0.786214	-0.793	-1.06069	-0.853785	-0.112451	-0.201816	-0.326321	-0.125954
snap_masked-superscaffold4-processed-gene-7.3-mRNA-1	actin-1-like isoform x2	2.40515	2.52252	1.50567	1.89004	-0.534358	-0.418459	-0.53107	-0.818389	-0.599436	-0.47314	-0.500742	-0.485814	-0.637817	-0.636639	-0.460577	-0.732814	-0.21221	-0.458493	-0.146174	-0.677247
maker-superscaffold29-snap-gene-19.23-mRNA-1	stabilizer of iron transporter polynucleotidyl transferase isoform 1	1.74932	1.39542	1.4227	1.68808	-0.549376	-0.487352	-0.693463	-0.636047	-0.556307	-0.335569	-0.39438	-0.537899	-0.608174	-0.832368	-0.661975	-0.526512	0.215209	0.116981	0.237421	-0.00571421
maker-superscaffold28-snap-gene-54.33-mRNA-1	phosphoprotein ecpp44	1.45285	1.85911	1.81788	2.12522	-0.042269	0.560613	0.109916	-0.261439	-0.0381353	-0.303373	-0.12258	-0.148419	-0.419464	-0.92731	-0.509858	-0.387095	-0.619849	-1.62801	-0.815063	-1.70274
maker-superscaffold1-snap-gene-66.29-mRNA-1	potassium transporter 1 isoform 3	0.702714	0.504297	0.630779	0.787124	-0.376394	0.369615	0.0389199	-0.30727	-0.369771	0.0918613	-0.119643	-0.306216	-0.403194	-0.490305	-0.190819	-0.514451	-0.0509301	-0.0342513	-0.0571238	0.0950566
maker-scaffold3_423-snap-gene-7.16-mRNA-1	quinone oxidoreductase-like protein chloroplastic-like	0.810315	0.940586	1.47523	1.10786	-0.588937	-0.445979	-0.41045	-0.692389	0.157337	-0.0501478	-0.19662	0.0573215	-0.246122	-0.618763	-0.538311	0.114142	-0.0161919	-0.643633	-0.424749	0.209496
maker-superscaffold13-snap-gene-83.25-mRNA-1	cyclic nucleotide-gated ion channel 2-like	2.24251	2.69879	2.18256	2.16147	-0.672304	0.186816	-0.59254	-0.450572	-0.762998	-0.603291	-0.675889	-0.735705	-0.143639	-0.333975	-0.310145	-0.450968	-0.816372	-1.06435	-0.974016	-0.88539
maker-superscaffold12-snap-gene-48.25-mRNA-1	probable receptor-like protein kinase at5g61350-like	2.39321	2.27816	2.10244	2.15326	-0.680103	-0.773395	-0.906322	-0.869535	-0.639358	-0.590413	-0.521511	-0.760128	-0.244887	-0.478254	-0.530394	-0.191267	-0.14108	-0.71147	-0.201281	-0.687674
snap_masked-superscaffold12-processed-gene-51.6-mRNA-1	zinc finger protein 4	2.267	2.39954	2.15323	1.716	-0.182157	-0.0727454	-0.235863	-0.113556	-0.412197	-0.46558	-0.38894	-0.627062	-0.35817	-1.176	-0.9186	-0.37745	-0.442861	-1.08286	-0.693389	-0.988337
snap_masked-superscaffold4-processed-gene-17.30-mRNA-1	fasciclin-like arabinogalactan protein 11-like	0.344073	-0.0997974	0.161743	0.489	0.00272216	0.354388	-0.0152743	-0.0845171	-0.0985178	-0.201896	-0.272285	-0.190945	-0.272285	-0.272285	-0.272285	-0.101078	0.587685	-0.224049	0.437888	-0.272285
maker-superscaffold2-snap-gene-28.21-mRNA-1	4-coumarate-- ligase-like 7-like	1.20804	1.98817	1.48302	1.39744	-0.800458	-0.645108	-0.571636	-0.558323	-0.664836	-0.706644	-0.685137	-0.745932	-0.313497	-0.173502	-0.191781	-0.560872	0.0934063	0.0363363	0.178443	0.232882
maker-superscaffold17-snap-gene-65.27-mRNA-1	heat shock transcription factor b4	0.193721	0.308546	0.421347	0.182383	-0.212248	-0.0155563	-0.058625	-0.172888	-0.0330703	0.363123	0.105434	0.129248	-0.374401	-0.422637	-0.151211	-0.422637	0.303322	-0.0915052	0.320662	-0.373006
maker-superscaffold4-snap-gene-30.24-mRNA-1	phospholipid:diacylglycerol acyltransferase 2	0.481978	0.627882	0.407468	0.665517	-0.206923	-0.160841	-0.32175	-0.257988	0.0291019	-0.0912746	-0.0318048	-0.0170683	-0.222617	-0.457082	-0.319338	-0.276588	-0.0102424	0.0366553	0.00234918	0.122566
maker-superscaffold17-snap-gene-48.13-mRNA-1	zinc finger family protein	1.55287	1.364	1.03295	1.15602	-0.164153	0.298352	-0.109628	0.0454698	-0.243595	-0.0590295	-0.247574	0.157023	-0.764869	-1.38738	-0.819097	-0.855741	-0.0656482	-0.496249	-0.278447	-0.115271
maker-superscaffold31-snap-gene-1.14-mRNA-1	leucine-rich repeat protein kinase family protein isoform 1	0.421056	0.487959	0.147345	0.490495	-0.409758	-0.448104	-0.516491	-0.49626	-0.0587969	-0.089723	-0.0486338	-0.125205	-0.31591	-0.427606	-0.401504	-0.26368	0.670732	0.355081	0.707719	0.321283
maker-superscaffold6-snap-gene-43.28-mRNA-1	u-box domain-containing protein 15	1.95449	1.50348	1.25074	1.7076	-0.702961	-0.55937	-0.400384	-0.397072	-1.01001	-1.01762	-0.969476	-0.576749	-0.55744	-0.977493	-0.670858	-0.487083	-0.452348	-0.140843	-0.57632	-0.0963493
maker-superscaffold15-snap-gene-77.39-mRNA-1	PREDICTED: uncharacterized protein LOC100241214	1.73204	1.93869	2.10033	2.04864	-0.70604	-0.268213	-0.262151	-0.48169	-0.233207	-0.563807	-0.491112	-0.443463	-0.555135	-0.474664	-0.656171	-0.71016	-0.576287	-0.468835	-0.401774	-0.527002
maker-scaffold3_609-snap-gene-33.32-mRNA-1	soluble n-ethylmaleimide-sensitive factor adaptor protein isoform 2	0.889618	0.966623	0.778129	0.987701	-0.180834	-0.00747767	-0.0955787	0.0804998	-0.0546181	-0.103039	0.0783027	-0.0743419	-0.597847	-0.76481	-0.695501	-0.662975	-0.0770942	-0.207392	-0.0965092	-0.162855
maker-superscaffold8-snap-gene-54.22-mRNA-1	cytochrome p450	0.771021	0.546443	0.695975	0.703967	-0.372412	0.229569	0.0475192	-0.187726	-0.00363045	0.354997	0.448882	0.178217	-0.488045	-0.503301	-0.251558	-0.486023	-0.1722	-0.475956	-0.437349	-0.598389
maker-superscaffold6-snap-gene-21.24-mRNA-1	PREDICTED: uncharacterized protein LOC102584209	1.71506	1.58262	1.77486	1.84776	-0.562739	-0.38064	-0.402599	-0.360779	-0.462936	-0.657327	-0.563903	-0.435978	-0.56813	-0.705488	-0.590937	-0.273629	-0.353527	-0.270418	-0.370675	0.0394043
maker-superscaffold8-snap-gene-69.35-mRNA-1	beta-amyrin synthase	1.91359	1.41275	1.48353	1.58223	-0.72264	-0.105744	-0.225233	-1.13553	-0.114182	0.0276196	-0.0623138	-0.0754294	-0.822968	-1.00253	-0.749683	-0.729601	0.147134	-0.364712	0.161027	-0.617302
maker-scaffold3_609-snap-gene-1.24-mRNA-1	e3 ubiquitin-protein ligase orthrus 2-like	1.21963	1.42494	1.28133	1.03205	-0.835775	-0.673454	-0.530734	-0.711814	-0.393923	-0.371005	-0.437902	-0.638822	-0.897483	-1.00541	-0.703917	-0.800132	0.640038	0.771245	0.666864	0.964277
maker-scaffold3_609-snap-gene-7.33-mRNA-1	lysine histidine transporter-like 6-like	1.75231	1.48183	1.80657	2.03524	-0.329319	0.31164	-0.270011	-0.629447	-0.403552	-0.167456	-0.195444	-0.538726	-0.952057	-1.13612	-0.836317	-0.926143	0.0256019	-0.632177	0.526369	-0.922797
maker-superscaffold13-snap-gene-79.31-mRNA-1	ninja-family protein afp3-like	1.30828	1.63518	1.55413	1.31535	0.107933	0.172771	0.160297	-0.273597	-0.413187	-0.598567	-0.310914	-0.646677	-0.756856	-1.31226	-1.0971	-1.0597	0.152455	-0.0273334	0.11123	-0.0214334
maker-superscaffold29-snap-gene-5.31-mRNA-1	long-chain-alcohol oxidase fao1-like isoform x2	1.15606	1.12551	1.04552	0.970335	-0.125951	-0.116182	0.109845	-0.208653	0.270259	0.067327	0.171627	0.127083	-0.67637	-0.88089	-1.0735	-0.78027	-0.269791	-0.320862	-0.366261	-0.224833
maker-superscaffold12-snap-gene-46.21-mRNA-1	Uncharacterized protein isoform 4	1.66656	0.649793	1.42042	1.38274	0.105102	-0.15923	0.0751466	0.30506	-0.628501	-0.50854	-0.372803	-0.132658	-1.03142	-0.85056	-0.945815	-0.415492	-0.385634	0.0817528	-0.152568	-0.103352
maker-superscaffold13-snap-gene-101.27-mRNA-1	jasmonate-zim-domain protein	-0.0699307	0.231099	2.25268	1.8204	-0.692497	0.302576	-0.998189	-0.654485	-0.438281	-0.621031	-0.112007	-0.463957	-0.362553	-0.533311	-0.738003	-0.62622	0.584961	0.37268	0.399441	0.346636
maker-superscaffold4-snap-gene-21.37-mRNA-1	receptor-like serine threonine-protein kinase ncrk-like	1.42046	0.828593	1.31905	1.3195	-0.280463	-0.0393861	-0.287645	-0.674461	-0.409173	0.0971527	-0.069244	-0.154074	-0.759902	-0.766786	-0.95764	-0.820462	0.221247	0.0548357	0.0728234	-0.114424
maker-superscaffold21-snap-gene-54.35-mRNA-1	dehydration-responsive element-binding protein	0.4705	0.636835	1.19041	3.29883	-0.524211	0.595027	-0.616361	-0.409841	-0.444845	-0.645298	-0.242579	-0.330486	-0.268072	-0.410728	-0.129473	-0.0694114	-0.687671	-0.456704	-0.605149	-0.35077
maker-scaffold3_500-snap-gene-2.33-mRNA-1	uncharacterized membrane protein at3g27390-like	1.31867	1.20594	1.59885	1.5778	0.308543	0.780612	0.196658	0.111937	-0.667793	-0.766729	-0.82952	-0.750068	-0.278114	-0.785784	-1.08409	-0.628915	-0.422934	-0.237337	-0.579019	-0.0687023
snap_masked-superscaffold7-processed-gene-3.6-mRNA-1	N/A	-0.713574	-1.5351	-1.46543	-0.965001	0.535291	0.471186	0.535291	0.58506	-0.535291	-0.535291	-0.535291	-0.535291	0.586387	1.14278	-0.140229	0.271239	-0.535291	-0.535291	-0.221465	-0.535291
snap_masked-superscaffold17-processed-gene-99.15-mRNA-1	acyl-coenzyme a thioesterase mitochondrial-like isoform x2	0.31179	1.32846	0.629873	0.625467	-1.04678	-1.60521	-0.674563	-1.15632	1.05137	0.542685	0.587286	0.549679	0.486979	-0.486366	-0.114047	-0.0454262	-0.488201	-0.0862612	-0.526159	0.115735
maker-scaffold3_523-snap-gene-0.22-mRNA-1	phospholipase a2-alpha-like	1.43554	1.65193	1.40808	1.39327	-0.859958	-0.542027	-0.542985	-0.463528	-0.146104	-0.53595	-0.614286	-0.527187	0.386613	0.0721073	0.323757	0.10582	-0.422513	-0.724037	-0.711824	-0.68672
maker-superscaffold12-snap-gene-71.30-mRNA-1	PREDICTED: uncharacterized protein LOC101258547	0.837504	0.691266	0.313176	0.642744	0.13754	-0.124534	0.092201	-0.0656401	-0.376739	-0.405465	-0.443994	-0.210196	-0.616232	-0.48781	-0.443994	-0.653768	0.285555	0.419222	0.38145	0.0277163
maker-superscaffold10-snap-gene-23.14-mRNA-1	auxin-responsive protein iaa27 isoform 1	1.21502	1.75926	1.57012	1.47577	-0.617004	-0.267014	-0.321582	-0.855779	-0.260609	-0.198389	-0.419807	-0.358316	-0.319532	-0.822094	-0.246821	-0.960174	0.135702	-0.198683	-0.049364	-0.260693
maker-superscaffold30-snap-gene-1.18-mRNA-1	dna binding	1.85012	1.55971	1.69313	1.86548	-0.350234	-0.402238	-0.40964	-0.563407	-0.2263	-0.345331	-0.465998	-0.371011	-0.729139	-0.506473	-0.334603	-0.580589	-0.0878138	-0.720225	-0.520773	-0.354661
maker-superscaffold1-snap-gene-14.27-mRNA-1	myb-related protein 330-like	1.90924	1.46821	1.01194	1.70176	0.400118	0.399841	-0.055894	-0.296109	-0.0881344	0.298683	0.311392	0.123405	-0.280946	-0.922226	-1.18402	-0.115958	-0.744709	-1.45821	-0.981552	-1.49685
snap_masked-superscaffold15-processed-gene-71.6-mRNA-1	---NA---	0.346987	0.66832	0.852983	1.04445	-0.609069	-0.201989	0.189189	-0.255182	-0.184685	-0.609069	-0.221707	-0.00975157	-0.609069	0.403142	0.307025	0.305495	-0.609069	-0.249548	-0.169712	-0.388739
maker-superscaffold1-snap-gene-41.18-mRNA-1	gdsl esterase lipase at5g33370-like	1.89675	0.580701	0.244411	1.18009	-0.583041	0.470357	-0.578515	0.141862	-0.0728943	-0.0720987	0.257128	0.302001	-0.652694	-0.581908	-0.931273	-0.572877	-0.145513	-0.460346	0.116265	-0.538406
maker-superscaffold15-snap-gene-113.98-mRNA-1	protein scarecrow-like	0.213745	0.270053	0.416226	0.541608	-0.00387001	-0.0797544	-0.0987292	-0.0170454	-0.189379	-0.0146409	-0.0254928	-0.0230742	-0.0413133	-0.196174	-0.0672418	-0.197537	-0.153226	-0.149264	-0.137444	-0.0474447
maker-superscaffold7-snap-gene-34.29-mRNA-1	transcription factor emb1444-like	1.11112	0.709977	1.22282	0.929835	-0.0352835	-0.120545	-0.252009	0.25087	-1.01639	-0.867914	-0.993124	-0.733942	-0.564303	0.212352	-0.372444	0.476554	0.117551	-0.161895	-0.0856691	0.172434
maker-superscaffold6-snap-gene-65.27-mRNA-1	probable carboxylesterase 8-like	0.99373	1.48361	1.20841	0.721269	-0.383958	0.0498918	-0.0455503	-0.234274	-0.00729873	-0.371537	-0.165262	-0.297492	-0.308444	-0.643966	-0.435667	-0.646102	-0.187642	-0.310136	-0.376847	-0.0427339
maker-scaffold3_517-snap-gene-1.1-mRNA-1	N/A	0.219852	0.293743	0.427255	0.352051	-0.173015	-0.0767533	-0.173015	-0.173015	-0.173015	-0.173015	-0.173015	-0.173015	-0.173015	-0.173015	-0.0767533	-0.173015	0.517625	-0.00951638	0.255663	-0.173015
maker-superscaffold13-snap-gene-75.22-mRNA-1	nicotinate phosphoribosyltransferase-like	1.57332	1.6361	1.48426	1.58403	-0.053363	-0.355851	-0.231052	-0.211728	-0.208129	-0.131347	-0.18131	-0.315146	0.0201202	-0.122817	-0.171336	-0.0875034	-1.06202	-1.04031	-1.09447	-1.03145
maker-superscaffold21-snap-gene-17.17-mRNA-1	probable polyol transporter 4-like isoform x1	1.07084	1.0258	0.426991	0.956149	-0.503872	1.10371	-0.553046	-0.827717	-0.159363	-0.0935585	-0.0650067	-0.237108	-0.733455	-0.884153	-0.996628	-0.98013	0.751083	0.213027	0.64766	-0.161222
maker-superscaffold10-snap-gene-23.15-mRNA-1	nadph:adrenodoxin mitochondrial	1.1465	1.12158	1.33341	1.05431	-0.347027	-0.317556	-0.287116	-0.620056	-0.331948	-0.393512	-0.297017	-0.217666	-0.526048	-0.515058	-0.61353	-0.787367	0.145728	0.264575	0.124803	0.0629947
maker-superscaffold1-snap-gene-20.28-mRNA-1	btb poz domain-containing protein at1g03010-like isoform 1	2.02542	1.56699	2.17498	1.98417	-0.354934	0.384465	-0.0558894	-0.0712954	-0.547523	-0.499841	-0.628771	-0.457897	-0.420422	-1.14511	-0.651265	0.00260837	-0.699825	-0.994941	-0.822638	-0.788286
snap_masked-superscaffold29-processed-gene-18.13-mRNA-1	emb: isoform partial	1.7139	2.05709	1.59416	1.72299	-0.869089	-0.315491	-0.494393	-1.14699	0.166681	0.272537	0.0819561	0.221726	-0.491935	-1.26129	-0.534456	-0.895794	-0.213809	-0.75442	-0.18947	-0.663902
maker-superscaffold8-snap-gene-27.17-mRNA-1	calcium-dependent protein kinase	0.879679	0.799802	0.581129	1.17333	-0.312558	-0.183984	-0.369821	-0.345573	-0.337581	-0.41396	-0.273912	-0.30995	-0.165001	0.576201	-0.139301	-0.176836	-0.330954	-0.206856	-0.186375	-0.257482
maker-superscaffold2-snap-gene-48.23-mRNA-1	aldose 1-epimerase-like	1.09892	0.781015	0.518887	0.50405	-0.244474	-0.055625	-0.219633	-0.374086	0.11751	-0.374086	-0.228735	-0.129199	-0.0824829	-0.374086	0.0748145	-0.318891	-0.222228	-0.166194	-0.016816	-0.288662
maker-superscaffold1-snap-gene-49.26-mRNA-1	---NA---	1.21303	1.44349	0.912629	1.3436	-0.847892	0.280229	-0.2171	-0.677967	0.276156	-0.109657	-0.132679	-0.147452	-0.613935	-0.716869	-0.0275334	-0.249446	-0.254488	-0.868356	-0.312891	-0.292871
maker-superscaffold17-snap-gene-17.24-mRNA-1	ethylene-responsive transcription factor rap2-4-like	1.24685	1.31213	1.49296	1.95651	-0.199477	-0.137689	-0.635754	-0.287221	-0.864619	-1.02682	-0.748454	-0.791337	0.349244	0.265474	-0.0304109	0.0644471	-0.611741	-0.583231	-0.60653	-0.16433
maker-superscaffold1-snap-gene-66.30-mRNA-1	potassium transporter 1-like	1.03361	0.442497	0.596701	0.684051	-0.407776	0.354589	-0.321973	0.0963811	-0.337753	-0.376095	-0.0802217	-0.209377	-0.354943	-0.143888	-0.295654	-0.457305	-0.176261	-0.134316	0.0288797	0.0588589
maker-superscaffold21-snap-gene-33.29-mRNA-1	growth-regulating factor 6-like isoform x2	0.785441	1.49917	1.01441	0.946936	-0.882099	-1.49076	-0.694561	-0.493269	0.0194168	-0.482137	-0.469716	-0.0431122	0.25469	-1.02988	-0.284873	-0.200123	0.393818	0.376111	0.351278	0.429256
maker-superscaffold12-snap-gene-46.20-mRNA-1	snap25 homologous protein snap33-like	0.889852	0.813549	0.887167	2.31598	-0.596605	0.381078	-0.842793	-0.753333	-0.55673	-0.467641	-0.322809	-0.732646	-0.420305	-0.359227	-0.457089	-0.154397	0.175643	-0.0411298	0.203097	0.0383417
maker-superscaffold15-snap-gene-70.38-mRNA-1	o-acyltransferase wsd1-like	1.32673	1.58628	1.56293	1.527	-0.256844	0.905265	-0.166646	-0.384333	0.0853626	-0.0723543	0.112144	-0.230687	-0.280185	-0.230233	-0.374754	-0.81565	-0.836606	-1.03753	-1.17297	-1.24692
maker-superscaffold21-snap-gene-57.43-mRNA-1	dead-box atp-dependent rna helicase 7-like	1.01544	0.999742	1.07172	0.930368	-0.992592	-1.2686	-0.796008	-0.978333	0.240276	-0.0626062	-0.0559536	0.236722	-0.383312	-0.855753	-0.718181	-0.85135	0.445965	0.712092	0.405313	0.905045
maker-superscaffold20-snap-gene-10.24-mRNA-1	protein sym1-like	1.09661	1.26275	1.27579	1.12244	-0.14551	-0.129257	-0.0724235	-0.293713	-1.03113	-0.959196	-0.847233	-1.19439	-0.00303364	0.13907	0.115683	0.055809	0.035778	-0.367205	0.0581902	-0.119021
maker-superscaffold13-snap-gene-53.34-mRNA-1	laccase 11	1.00525	-0.0721029	0.220223	0.659888	-0.144667	0.418812	-0.230743	-0.0883342	-0.24327	-0.073345	-0.234907	-0.180356	-0.210103	-0.219698	-0.260144	-0.288713	0.260217	-0.14728	0.0572511	-0.227974
maker-superscaffold2-snap-gene-73.20-mRNA-1	PREDICTED: B2 protein-like	0.887045	0.847468	0.971167	1.64281	-0.667	-0.126001	-0.748771	-0.320512	-0.781311	-0.892242	-0.675666	-0.689825	-0.0940017	-0.131325	-0.321007	-0.124547	0.170435	0.232542	0.00799833	0.812748
snap_masked-superscaffold12-processed-gene-17.0-mRNA-1	calcium-binding allergen ole e 8-like	2.04794	2.16975	1.98519	2.84138	-0.732732	0.81711	-0.795689	-1.59225	-0.497234	-0.685316	-0.806655	-0.8305	-0.301486	-0.783959	-0.507751	-0.714788	0.0718892	-0.885026	-0.229338	-0.570544
maker-superscaffold9-snap-gene-6.23-mRNA-1	PREDICTED: uncharacterized protein LOC102583348	1.84499	0.785047	1.65711	1.55926	0.184706	0.0440783	0.0384904	0.333404	-0.838827	-0.790563	-0.384663	-0.299379	-0.758233	-0.502149	-0.781531	0.246334	-0.683275	-0.600493	-0.639072	-0.415236
maker-superscaffold12-snap-gene-63.25-mRNA-1	N/A	1.4713	1.38896	1.40786	1.66712	-0.507965	0.0422444	-0.700984	-0.795469	-0.0563988	0.408896	0.182019	0.0413514	-0.75426	-1.02913	-0.786561	-1.20955	-0.0459217	-0.173231	0.0710586	-0.621331
snap_masked-superscaffold1-processed-gene-17.9-mRNA-1	phytochrome a-associated f-box	1.45682	1.81344	1.19234	1.32631	-0.531117	-0.183526	-0.526202	-0.267916	-0.441168	-0.509131	-0.439456	-0.629488	-0.236654	-0.491904	-0.440312	-0.770568	-0.274082	-0.00091115	-0.23109	0.184614
maker-scaffold3_293-snap-gene-4.25-mRNA-1	cellulose synthase a catalytic subunit 7	1.50439	1.19768	1.25692	1.47277	-0.176478	-0.175536	-0.436221	-0.232139	-0.417186	-0.519147	-0.442999	-0.472169	-0.281909	0.280084	-0.335559	-0.0298032	-0.448104	-0.524529	-0.488438	-0.731625
maker-superscaffold40-snap-gene-5.19-mRNA-1	PREDICTED: uncharacterized protein LOC101313991	2.22255	2.01575	2.40474	2.37277	-0.697481	-0.852569	0.172349	-0.0287914	0.508604	0.216828	-0.264976	-0.02474	-1.38189	-1.75069	-0.905223	-1.25024	-0.770227	-0.611727	-0.686559	-0.688481
maker-superscaffold15-snap-gene-78.45-mRNA-1	amino acid permease 6-like	1.71429	1.55823	1.28517	1.39639	-0.361497	-0.403159	-0.461033	-0.369082	-0.330494	-0.0796742	-0.288794	-0.106591	-0.210792	-0.407615	-0.543223	-0.345378	-0.419941	-0.62518	-0.464511	-0.537107
maker-superscaffold17-snap-gene-60.24-mRNA-1	cytochrome p450 81d1-like	1.05831	1.04127	1.29747	0.666405	-0.254084	-0.232531	-0.215253	-0.299581	-0.296782	-0.231194	-0.315071	-0.342225	-0.31083	-0.342225	-0.273211	-0.342225	-0.0779893	-0.235207	-0.140592	-0.154458
maker-scaffold3_1003-snap-gene-1.22-mRNA-1	---NA---	1.0027	2.1355	1.46573	1.68262	-0.637061	-0.407778	-0.727549	-0.63145	0.118451	-0.00744355	-0.449626	-0.00962559	-0.692072	-0.561487	-0.713253	-0.542407	-0.219215	-0.438805	0.0833928	-0.450614
maker-superscaffold21-snap-gene-20.21-mRNA-1	probable membrane-associated kinase regulator 2-like	0.851803	1.06852	0.959178	1.2278	-0.378704	0.14248	-0.173183	-0.690207	0.176899	-0.344243	-0.302845	0.0582541	-0.284215	-0.29734	-0.141277	-0.398604	-0.402144	-0.237085	-0.488573	-0.346515
maker-superscaffold3-snap-gene-12.35-mRNA-1	phytochrome b	1.80788	1.46809	1.80133	1.59961	0.013213	0.338694	0.289077	0.268527	-0.413067	-0.354455	-0.516473	-0.221834	-1.2642	-1.46209	-1.07469	-0.854593	-0.274478	-0.337156	-0.206851	-0.606528
maker-superscaffold31-snap-gene-11.12-mRNA-1	indeterminate -domain isoform 2	1.2882	1.31019	1.07994	1.13985	-0.49459	-0.753604	-0.290802	-0.527284	-0.327815	-0.53793	-0.86206	-0.60982	-0.754438	-0.720413	-0.827517	-0.758095	0.797422	0.699024	0.514877	0.634875
snap_masked-scaffold3_1031-processed-gene-0.0-mRNA-1	ring-h2 finger protein atl65-like	1.88295	2.1388	1.79196	1.70427	-0.200988	0.0601503	-0.371309	-0.553714	-0.00929848	-0.176228	-0.139867	-0.355043	-0.217106	-0.895592	-0.682321	-0.804143	-0.801597	-0.931322	-0.939383	-0.500219
maker-superscaffold3-snap-gene-11.19-mRNA-1	stachyose synthase-like	1.65744	1.62524	1.74885	1.18824	-0.27205	-0.29825	-0.414056	-0.242137	-0.377605	-0.656036	-0.254462	-1.09013	0.0683337	-0.144315	-0.589014	0.0424962	-0.301806	-0.65082	-0.428524	-0.611392
maker-superscaffold9-snap-gene-15.17-mRNA-1	probable receptor protein kinase tmk1-like	1.6974	1.43418	1.37391	1.56559	-0.557298	-0.0661603	-0.314714	-0.61209	-0.445512	-0.31673	-0.436274	-0.342795	-0.656731	-0.680944	-0.512348	-0.405688	-0.0869189	-0.319963	0.0232071	-0.340126
maker-superscaffold12-snap-gene-34.25-mRNA-1	calcium sensing chloroplastic-like	1.58069	1.71251	1.22678	1.31908	-0.150359	-0.155374	-0.19971	-0.718264	-0.158938	0.0490205	-0.248492	-0.301538	-0.409186	-0.844378	-0.676102	-0.876595	-0.220759	-0.466651	-0.19169	-0.270047
maker-superscaffold13-snap-gene-36.21-mRNA-1	probable pectate lyase 18-like	1.17988	2.59361	0.920447	0.886444	-1.04731	0.288672	-0.413907	-1.12249	0.121012	0.687427	0.135776	0.522528	-0.249896	-1.37153	-0.0220311	-1.43943	-0.0607831	-0.826417	0.236176	-1.01818
maker-superscaffold21-snap-gene-44.39-mRNA-1	kdel-tailed cysteine endopeptidase cep1-like	1.94271	2.07915	1.67518	1.24862	0.123054	-0.0496897	-0.489794	-0.255384	-0.561574	-0.78202	-0.635882	-0.706455	-0.0488706	0.146127	-0.79707	-0.159444	-0.768474	-0.595855	-0.595855	-0.768474
snap_masked-superscaffold15-processed-gene-62.0-mRNA-1	delta -fatty-acid desaturase-like	1.88218	1.82945	1.88838	1.9819	-0.395625	0.199647	-0.266271	-0.636238	0.161762	0.180621	0.212533	0.165974	-0.166508	-0.965611	-0.533625	-0.285122	-1.15753	-1.54253	-1.18785	-1.36552
snap_masked-superscaffold21-processed-gene-88.13-mRNA-1	protein srg1-like	1.36865	1.60184	1.65114	1.34118	-0.980897	-0.67692	-0.743732	-0.998351	-0.353028	-0.615328	-0.74009	-0.447032	0.0835803	-0.0307229	0.327922	0.202526	0.0210973	-0.214631	-0.400188	-0.39701
[truncated: 3,403 more rows]
