# Supplementary material for: Analysis of transcriptional response to heat stress in Rhazya stricta
Source: BMC Plant Biol. 2016 Nov 14;16:252. doi: 10.1186/s12870-016-0938-6 (PMC5109689; doi:10.1186/s12870-016-0938-6)
Supplement: Additional file 6: Table S3. — Fold change values of transcripts in two expression patterns (e.g., upregulation starting midday and gradual downregulation) in the apical (A1-L4) and mature (A5-L8) leaves of R. stricta at different time points of the day (A, morning; F-H, midday & L, dusk) selected for validation experiment along with primer information for semi-quantitative RT-PCR. The “actin” was used as the unregulated house-keeping gene. (XLSX 35 kb) [file 12870_2016_938_MOESM6_ESM.xlsx]

## Sheet: Sheet1
Table S3. Fold change values of transcripts in two expression patterns (e.g., upregulation starting midday and gradual downregulation) in the apical (A1-L4) and mature (A5-L8) leaves of R. stricta at different time points of the day (A, morning; F-H, midday & L, dusk) selected for validation experiment along with primer information for semi-quantitative RT-PCR. The "actin" was used as the unregul…
Gene		Description	Primer sequence		Amplicon
			Forward (5`-3`)	Reverse (5`-3`)	size (bp)
	Upregulation starting midday					A1	A2	A3	F1	F3	F4	G2	G3	G4	H1	H2	H3	L1	L2	L4		A5	A6	A7	F5	F6	F7	G5	G6	G7	H5	H6	H7	L5	L6	L7
1	maker-superscaffold14-snap-gene-41.24-mRNA-1	primary amine oxidase-like	CCACCTAGAAAAGCTTCAGTG	GGCTGAGAACCTGTAGTCTG	447	-4.36801	-5.01622	-4.36801	0.47637	0.6757	0.490039	0.266556	-0.0740191	-0.234348	0.632909	0.382099	0.383319	-0.397778	-0.0807176	-0.33338		-3.27805	-2.5979	-2.62671	1.78662	1.57766	2.09547	2.08413	1.60436	1.6105	2.29533	2.11491	1.9579	1.26543	1.24809	1.07642
2	maker-scaffold3_609-snap-gene-58.21-mRNA-1	dnaj heat shock n-terminal domain-containing	TGGAAGTCCCGTGATAGCTC	TGTGCAACAACCCTTGCTC	449	-4.67059	-5.01937	-4.67059	0.135652	0.436221	0.258076	0.291382	-0.0775059	-0.291415	0.434663	0.193486	0.317875	0.585893	0.383728	0.25818		-3.11304	-3.63069	-2.99869	1.67078	1.4287	1.82841	1.82009	1.80923	1.66592	1.86271	1.60376	1.92313	1.96005	1.78094	1.86687
3	maker-superscaffold28-snap-gene-33.23-mRNA-1	peptidyl-prolyl cis-trans isomerase nima-interacting 4-like isoform 1	AAGATTCTGGTGGGAAGGG	CGCACAAGATAATGTGGTATCC	399	-2.51691	-2.70909	-2.51691	0.866647	0.694137	0.591019	0.353299	0.282293	0.294717	0.778196	0.557016	0.470314	-0.0750615	0.0105533	-0.324475		-3.44078	-2.62831	-3.00912	1.13262	1.04101	1.09532	1.69787	1.51086	1.71999	1.11798	1.11716	1.07881	0.502853	0.313848	0.255962
4	maker-superscaffold17-snap-gene-38.15-mRNA-1	isoamylase chloroplastic-like	AAGACGCGGTAATCCTAGAG	TGGAGAACCATCCGATCCTC	448	-4.08322	-4.07063	-4.08322	0.554967	0.538088	0.619165	1.05835	1.07928	0.992509	1.04868	0.846196	0.888297	0.735212	0.905466	0.551917		-4.12414	-3.92269	-3.04197	0.811903	0.600872	0.589656	1.18941	1.08602	1.30358	1.16308	1.23331	0.970216	1.18593	1.28432	1.13543
5	snap_masked-superscaffold34-processed-gene-1.0-mRNA-1	adagio protein 3-like	GTTCGAAGGTGAGCTTCTC	TCATCAGTTCCAGTGCTCC	437	-3.68782	-4.186	-3.68782	0.284479	0.514384	0.5079	0.91313	0.743034	0.683689	1.02589	0.919103	0.973899	-0.133776	0.0905579	-0.0577965		-3.8836	-3.67619	-3.49529	0.805746	0.570934	0.85252	1.68191	1.84955	1.75723	1.49511	1.55464	1.56564	1.25676	1.48561	1.11765
	Gradual downregulation					A1	A2	A3	F1	F3	F4	G2	G3	G4	H1	H2	H3	L1	L2	L4		A5	A6	A7	F5	F6	F7	G5	G6	G7	H5	H6	H7	L5	L6	L7
6	maker-superscaffold7-snap-gene-12.28-mRNA-1	transcription factor asg4-like	AGCACCATGAATTCCACCC	AGGCATCATCCCATGTAGG	436	3.09632	3.21259	3.09632	0.838603	0.643075	0.29871	-0.869589	-0.860164	-0.611989	-0.814363	-0.664627	-0.817542	-2.41123	-2.16224	-2.44589		4.54334	4.45605	4.59488	0.746518	0.997625	0.0755595	-0.0810639	-0.682093	-1.45312	-0.744947	-0.968567	-0.80403	-3.38051	-3.48983	-3.24141
7	maker-superscaffold13-snap-gene-49.28-mRNA-1	salt tolerance-like protein at1g78600-like	CATGTGAGGGTTGGACTTG	GCTGATTATTTGAAGCTTGCC	427	2.01883	2.15297	2.01883	0.364039	0.314651	-0.213744	-0.688552	-0.767641	-0.776986	-1.1576	-0.599375	-1.18575	-3.38115	-3.37727	-3.4346		3.26851	3.25596	3.33982	1.63636	1.68708	1.50355	1.03148	0.568633	-0.354033	0.543428	0.0858618	0.350009	-2.73178	-2.81466	-2.66322
8	maker-scaffold3_517-snap-gene-1.25-mRNA-1	zinc finger family protein	AAGAGAAGAAGATCAGACCCAC	ACAACCCAACGCTGTACTC	350	2.79088	1.90538	2.79088	1.1585	0.439005	-0.108037	-1.21175	-0.900422	-1.11863	-1.59202	-1.05266	-1.96891	-2.89627	-2.86293	-2.86028		3.53069	3.84717	4.0277	1.41432	1.97692	1.0422	0.996228	0.325765	-0.131334	0.858468	-0.0640705	0.331437	-2.77405	-3.82646	-3.04661
9	maker-superscaffold20-snap-gene-6.20-mRNA-1	zinc finger protein constans-like 4-like	GTAGCAAGGCATTCCAGAAC	ACGTTGAGACACAGTGTTTG	442	2.27447	1.67984	2.27447	1.53837	1.18054	0.806805	0.14517	0.104548	0.27982	-0.374988	0.521987	-0.149699	-3.4625	-3.61424	-3.42038		2.60998	2.75669	2.63951	1.21341	0.79415	0.555883	1.17762	0.174473	-0.548712	0.28413	-0.478713	-0.347781	-3.3683	-3.46964	-3.74289
10	maker-superscaffold21-snap-gene-18.34-mRNA-1	beta-carotene hydroxylase chloroplastic isoform 1	TGGTAACTAGTGCTGAGGAAC	TGTGAAAAAACCCATAGGAGAG	432	1.53108	1.58113	1.53108	0.67783	0.616676	0.347695	-0.420645	-0.577817	-0.50034	-0.573278	-0.700062	-0.633609	-2.26279	-1.82218	-2.22015		2.12788	2.27752	2.05782	1.0105	0.848286	0.578156	1.07524	1.10292	0.293424	-0.072373	0.250697	0.289178	-2.94006	-3.14771	-2.97766
	House-keeping gene
	maker-superscaffold21-snap-gene-83.18-mRNA-1	actin	GGGCCAAAAAGATGCCTAC	TAATCCGTGAGGTCACGAC	423
