# Supplementary material for: Analysis of transcriptional response to heat stress in Rhazya stricta
Source: BMC Plant Biol. 2016 Nov 14;16:252. doi: 10.1186/s12870-016-0938-6 (PMC5109689; doi:10.1186/s12870-016-0938-6)
Supplement: Additional file 13: Table S5. — Fold change values of selected upregulated genes encoding HSPs in apical (A1-L4) and mature (A5-L8) leaves during the day (A, morning; F-H, midday & L, dusk) in R. stricta (XLSX 25 kb) [file 12870_2016_938_MOESM13_ESM.xlsx]

## Sheet: Sheet1
Table S5. Fold change values of selected upregulated genes encoding HSPs in apical (A1-L4) and mature (A5-L8) leaves during the day (A, morning; F-H, midday & L, dusk) in R. stricta.
Gene	description	series	A1	A2	A3	A4	F1	F2	F3	F4	G1	G2	G3	G4	H1	H2	H3	H4	L1	L2	L3	L4	A5	A6	A7	A8	F5	F6	F7	F8	G5	G6	G7	G8	H5	H6	H7	H8	L5	L6	L7	L8
maker-scaffold3_609-snap-gene-39.27-mRNA-1	HSP83	1	-2.82708	-2.92708	-2.9963	-2.53856	0.294022	1.06175	0.928727	1.04614	0.942614	1.21342	0.971671	0.612201	0.644315	0.719173	0.719918	0.739839	1.09535	1.0046	1.36946	1.24982	-2.27473	-3.34886	-3.45139	-2.625	0.484149	0.589235	0.41696	0.538095	1.16517	1.12815	0.586378	0.551919	1.38733	1.03469	1.41323	1.0506	1.31061	1.25172	1.19563	1.05617
maker-superscaffold12-snap-gene-53.18-mRNA-1	chloroplastic sHSP	2	-2.8092	-2.8092	-3.06094	-3.50538	2.05674	2.25226	3.00435	4.47677	4.41841	1.0587	1.13304	1.41481	2.52015	0.923913	0.825457	0.847721	-2.9024	-3.26244	-3.60566	-2.97711	-1.2504	-1.29541	-1.52666	-1.36891	0.615413	0.00687799	0.81187	0.140551	0.538985	0.307644	0.490617	0.43655	1.32781	2.36846	2.05347	1.9257	-0.85902	-1.25971	-1.73223	-1.49293
snap_masked-superscaffold21-processed-gene-24.2-mRNA-1	HSP20	3	-2.16005	-1.7521	-2.16005	-1.94972	2.15739	5.5307	1.20176	1.28513	4.58136	-0.0886558	-0.51283	-0.0357624	-0.0054776	2.34593	0.481868	-0.511539	-2.38446	-2.10141	-1.81756	-2.10452	-1.82886	-2.39703	-1.54988	-2.36232	4.38216	2.33624	2.50314	3.27227	-0.736957	-1.1574	-0.723811	-0.84229	3.51835	4.20377	0.718397	1.68751	-2.40715	-3.79409	-1.75056	-3.07149
snap_masked-scaffold3_748-processed-gene-7.26-mRNA-1	HSP70	4	-1.66902	-1.89084	-1.66902	-1.84556	1.53001	4.4156	1.08296	0.91357	4.07615	0.287182	0.496687	0.623172	-0.113189	2.06162	-0.123915	-0.434752	-2.18781	-2.03293	-1.52016	-1.99976	-2.86757	-2.72699	-1.35233	-0.741835	4.35923	2.23547	1.37289	2.95005	0.268035	-0.389438	0.117209	0.261719	2.60726	2.93132	-0.244202	0.6511	-2.21055	-2.50739	-2.24641	-2.46758
maker-superscaffold21-snap-gene-19.24-mRNA-1	HSP83	5	-2.89468	-2.98345	-2.89468	-3.43838	2.58587	4.25795	2.41528	2.1593	4.02321	1.54167	1.66385	2.00885	1.14264	2.9885	1.31245	1.24475	-3.64081	-3.89804	-4.08984	-3.50445	-3.30837	-3.97723	-2.58021	-1.88072	4.60093	3.16436	2.65483	4.20672	0.445555	-0.0102823	0.720328	0.813115	3.02835	3.2267	1.0327	3.13063	-3.55751	-4.30819	-3.29897	-4.10273
maker-scaffold3_748-snap-gene-7.30-mRNA-1	HSP70	6	-1.57932	-2.05489	-1.57932	-1.72093	1.24035	4.38684	1.05739	0.868492	3.85155	0.233187	0.531382	0.580207	0.237795	2.18833	0.0901715	-0.390056	-2.20165	-2.12274	-1.50369	-2.11308	-3.59169	-2.64192	-1.36407	-0.727113	4.39743	2.17083	1.54182	3.0051	0.29047	-0.255179	0.205059	0.275871	2.6037	3.09127	-0.185371	0.709745	-2.25996	-2.54591	-2.27708	-2.44301
snap_masked-superscaffold6-processed-gene-25.10-mRNA-1	HSP class IV	7	-4.4151	-4.1533	-4.4151	-3.88633	2.54291	3.12235	1.53024	2.03545	3.81676	0.993042	1.87197	1.65466	1.66986	2.85283	1.61999	2.22135	-2.46364	-2.40243	-2.19429	-2.00124	-4.42986	-4.30395	-3.07368	-2.41719	3.80401	2.52047	0.494367	3.77437	0.52823	0.780604	1.41218	0.838911	3.59643	4.10028	2.44628	3.47252	-3.05482	-3.97096	-3.30092	-3.21728
maker-superscaffold2-snap-gene-20.23-mRNA-1	cytosolic class II sHSP	8	-3.98515	-3.74474	-3.98515	-3.86122	2.55043	3.30429	1.57805	1.94357	3.27428	1.2093	1.29795	1.41838	0.809207	2.24833	0.775969	0.890277	-1.86697	-1.25009	-1.30377	-1.30295	-3.43453	-2.92512	-2.1616	-1.6595	3.7038	2.15925	1.36957	3.21188	0.672865	0.54978	0.93672	0.823762	2.62153	2.7857	0.964377	1.66201	-2.87614	-3.03616	-2.93391	-2.43428
snap_masked-scaffold3_293-processed-gene-4.8-mRNA-1	HSP70	9	-1.27023	-1.49033	-1.27023	-1.69063	1.47656	2.19696	0.689454	1.02515	1.19496	0.829814	0.336985	0.416796	-0.0442392	1.81376	0.604029	0.411563	-1.59273	-1.37815	-0.70451	-1.55499	-1.39583	-0.506502	-0.453642	-0.318338	1.01488	0.531239	0.818482	1.357	0.255212	-0.103214	0.318401	0.654284	1.4758	1.18506	0.547832	0.880503	-1.72543	-1.68056	-1.55947	-1.29569
snap_masked-superscaffold21-processed-gene-29.9-mRNA-1	HSP class I	10	-1.88004	-2.43192	-1.88004	-2.5285	1.54034	3.03598	0.855634	0.764972	3.54082	0.114584	0.244854	0.138042	0.539434	1.33224	0.711262	0.629773	-1.07012	-1.09051	-1.38466	-1.18214	-3.81909	-3.67262	-2.9009	-1.88787	3.3555	1.33837	-0.00314141	3.78661	-0.321792	-0.148491	-0.154993	-0.314604	3.6244	4.43939	2.17553	3.4123	-1.6624	-2.67594	-2.17066	-2.39961
maker-scaffold3_472-snap-gene-1.37-mRNA-1	HSP class I	11	-2.16473	-2.86415	-2.16473	-2.94072	2.3398	3.03342	1.18903	1.58316	3.34611	0.787215	0.981098	0.82086	0.817765	2.06025	0.663248	0.921888	-2.32798	-2.17314	-1.46349	-2.44489	-2.89221	-2.3316	-1.67425	-0.707476	3.3322	1.68502	0.207224	2.52918	0.500159	0.529384	0.682629	0.273509	2.86726	2.94511	1.48233	2.01943	-2.50797	-3.13123	-2.74431	-3.0644
maker-superscaffold17-snap-gene-6.20-mRNA-1	HSP90	12	-1.31261	-1.13929	-1.31261	-1.17503	1.51621	2.32438	1.42621	1.11485	1.91925	0.225288	0.415102	0.970634	0.468908	1.35987	0.471648	0.474971	-1.97165	-1.76765	-2.50279	-1.50569	-1.18831	-1.78633	-1.20991	-1.1741	2.2081	1.80126	1.06564	2.44597	-0.406177	-0.68365	-0.289996	0.239303	0.747656	0.357647	0.123957	0.92566	-0.669477	-0.738077	-0.71888	-1.05029
snap_masked-scaffold3_472-processed-gene-1.3-mRNA-1	HSP class I	13	-2.36737	-3.00407	-2.36737	-3.01951	2.49465	2.89903	1.32059	1.72576	3.27912	0.990588	1.06909	0.991231	0.803245	2.02406	0.534974	0.937154	-2.4948	-2.1412	-1.33405	-2.34112	-2.94917	-2.17207	-1.52181	-0.563114	3.26945	1.83183	0.346139	2.39868	0.57252	0.627878	0.749221	0.319123	2.83548	2.78607	1.60238	2.08223	-2.72323	-3.37624	-2.95797	-3.15741
maker-superscaffold4-snap-gene-7.46-mRNA-1	HSP70	14	-1.41009	-1.48487	-1.41009	-1.56632	2.11691	3.39257	1.62401	1.25177	2.43731	0.555522	0.622855	1.01838	0.400315	1.5616	1.01906	-0.088063	-2.80829	-2.15642	-2.66245	-2.41372	-1.54528	-1.31284	-1.21769	-0.958989	2.85932	2.57057	2.39146	1.90398	0.228792	-0.327352	0.145512	0.14829	1.44542	2.11812	-0.994751	-0.275636	-1.59022	-1.74879	-1.60739	-2.23253
snap_masked-superscaffold1-processed-gene-79.5-mRNA-1	kda class i heat shock protein	15	-1.95918	-1.77105	-1.95918	-1.50406	2.16959	3.20342	1.44492	1.15095	3.49282	-0.526468	0.210247	0.520636	0.316642	1.02265	0.0953762	-0.34885	-1.4008	-1.14763	-1.48524	-1.5248	-1.81188	-1.69487	-2.15032	-1.80756	3.64702	2.04309	1.6331	3.00878	-0.259846	-0.467817	-0.387362	-0.484599	2.20595	2.87758	-0.108315	0.968681	-1.53223	-1.97652	-1.6188	-2.0841
maker-superscaffold16-snap-gene-16.24-mRNA-1	chloroplastic HSP70	16	-1.83246	-1.82917	-1.83246	-1.83559	1.6631	1.7351	1.78333	1.29534	2.36219	0.960596	0.683806	0.886789	0.610506	0.70272	0.318164	0.134416	-1.52508	-1.58339	-1.31402	-1.38388	-2.94433	-2.71435	-2.18002	-1.38605	2.382	1.68293	1.4677	2.48394	0.854107	0.868391	1.08555	0.649516	2.44637	2.30929	1.2972	2.26287	-2.56723	-2.71656	-2.57445	-2.70688
snap_masked-superscaffold17-processed-gene-80.14-mRNA-1	kda class i heat shock protein	17	-2.09583	-2.48144	-2.09583	-2.43413	2.43608	3.62515	1.67542	1.23494	3.83084	0.301958	0.389302	0.459017	0.118514	1.71307	0.298943	-0.11626	-1.69126	-1.9265	-1.37465	-1.86735	-3.27095	-2.78677	-2.47575	-2.46906	3.99233	2.57874	2.01847	3.60378	0.269634	-0.224124	-0.257107	-0.134341	2.7086	3.32003	0.613878	1.41259	-1.90469	-2.34712	-1.72257	-2.92558
snap_masked-superscaffold3-processed-gene-35.0-mRNA-1	HSP70	18	-0.96103	-1.28691	-0.96103	-1.3933	0.970045	2.16855	0.523314	0.408322	1.98398	0.310032	0.325696	0.304213	0.220062	1.18839	0.31864	0.190241	-1.22328	-1.19702	-0.555526	-1.33339	-2.02362	-1.24923	-0.537058	-0.102224	1.84513	0.910198	0.244818	1.43522	0.133532	0.102885	0.00980046	-0.121278	1.84847	1.88845	0.892892	1.34701	-1.57808	-1.82029	-1.62319	-1.60343
snap_masked-superscaffold17-processed-gene-79.39-mRNA-1	sHSP class I	19	-1.59904	-2.46269	-1.59904	-2.42601	1.621	3.47464	0.789835	0.408819	3.39965	0.305498	0.224572	0.109116	-0.170783	1.43013	0.247558	-0.21165	-0.884595	-0.86091	-0.750316	-1.04577	-2.92103	-2.65113	-2.32386	-2.05119	3.00854	1.66297	1.1209	2.98584	0.340154	0.19562	0.0777605	0.0908564	2.12585	3.11188	0.313567	1.24969	-1.14101	-1.82379	-1.474	-1.89763
maker-superscaffold2-snap-gene-60.24-mRNA-1	HSP83	20	-1.78667	-1.75558	-1.78667	-1.70238	1.3058	3.12326	1.24112	0.929908	2.85551	0.0584522	0.222092	0.493655	-0.354712	1.57241	0.0459015	-0.215999	-1.13161	-1.12592	-0.766241	-1.22231	-1.93138	-1.75961	-0.927543	-0.48328	3.27138	1.83381	1.25404	2.93097	-0.969317	-1.02423	-0.438246	-0.873356	1.4387	1.96661	-0.201407	1.62764	-1.60255	-1.36575	-1.46881	-1.27767
maker-superscaffold5-snap-gene-19.12-mRNA-1	HSP70	21	-1.72277	-1.85801	-1.72277	-1.89942	1.61569	2.41475	1.50399	1.33462	1.95514	1.2676	1.31821	1.68431	1.1279	1.78026	1.60277	1.02849	-3.06855	-2.77356	-3.16389	-2.42476	-1.88649	-1.9969	-2.14585	-2.08812	2.11086	2.29282	2.29904	1.42469	1.27078	0.80092	1.10933	1.5547	1.04977	0.612649	-0.794636	-0.0782219	-1.282	-1.331	-0.913215	-2.00912
maker-superscaffold21-snap-gene-9.22-mRNA-1	HSP class V	22	-1.66204	-1.77955	-1.66204	-1.84044	0.186157	0.209904	0.0978252	0.0643669	0.905127	0.518086	0.42847	0.372697	0.606708	0.558747	0.516801	0.368041	0.488548	0.445267	0.851906	0.32542	-1.64636	-1.39965	-1.28501	-1.3717	0.385369	0.295926	0.260564	0.327364	0.689011	0.537689	0.557801	0.433496	0.894301	1.07757	0.768797	0.901298	-0.23792	-0.475126	-0.277366	-0.436044
maker-scaffold3_609-snap-gene-39.27-mRNA-1	HSP83	23	-2.82708	-2.92708	-2.9963	-2.53856	0.294022	1.06175	0.928727	1.04614	0.942614	1.21342	0.971671	0.612201	0.644315	0.719173	0.719918	0.739839	1.09535	1.0046	1.36946	1.24982	-2.27473	-3.34886	-3.45139	-2.625	0.484149	0.589235	0.41696	0.538095	1.16517	1.12815	0.586378	0.551919	1.38733	1.03469	1.41323	1.0506	1.31061	1.25172	1.19563	1.05617
maker-superscaffold4-snap-gene-7.36-mRNA-1	HSP class I	24	-1.24349	-1.6417	-1.24349	-1.50959	1.88755	1.79083	-0.630511	0.0891022	2.69432	-0.00403426	0.909965	0.219471	0.618706	1.3291	-0.658128	0.296092	-0.978779	-0.895017	-1.06341	0.0330166	-2.32008	-1.43079	-0.407788	0.461324	1.44539	0.402278	-1.50785	2.85274	0.00334622	0.585107	1.08111	-0.34029	1.98045	2.37944	1.36163	1.39368	-1.9136	-2.45037	-1.98519	-1.59054
snap_masked-superscaffold17-processed-gene-0.7-mRNA-1	HSP class IV	25	-1.02187	-1.23338	-1.02187	-1.28207	1.1888	1.7951	-0.0663117	0.51343	2.21025	-0.143936	0.265181	0.0221282	0.514741	1.06895	-0.0607354	0.523169	-0.801171	-0.677062	-1.09427	-0.699082	-1.0217	-0.659316	-0.401525	0.126744	1.48439	0.495191	-0.525991	1.93775	-0.535768	-0.459059	-0.320422	-0.769639	1.32592	1.96624	0.876119	0.959543	-1.12717	-1.03841	-1.12465	-1.18826
