# Supplementary material for: Analysis of transcriptional response to heat stress in Rhazya stricta
Source: BMC Plant Biol. 2016 Nov 14;16:252. doi: 10.1186/s12870-016-0938-6 (PMC5109689; doi:10.1186/s12870-016-0938-6)
Supplement: Additional file 14: Table S6. — Selected differentially expressed genes in selected clusters of apical (a, A1-L4) and mature (b, A5-L8) leaves indicating the TFs co-expressed with Hsp and chaperone genes during the day (A, morning; F-H, midday & L, dusk) in R. stricta. (XLSX 42 kb) [file 12870_2016_938_MOESM14_ESM.xlsx]

## Sheet: Sheet a
Table S6. Selected differentially expressed genes in selected clusters of apical (a, A1-L4) and mature (b, A5-L8) leaves indicating the TFs co-expressed with Hsp and chaperone genes during the day (A, morning; F-H, midday & L, dusk) in R. stricta.
(a) Apical leaves
Serial no.	Cluster 4	TFs	HSPs or cahperons	Sequence Discription	A1	A2	A3	A4	F1	F2	F3	F4	G1	G2	G3	G4	H1	H2	H3	H4	L1	L2	L3	L4
1	maker-superscaffold10-snap-gene-29.19-mRNA-1	HSF-type DNA-binding	heat stress transcription factor c-1-like	heat stress transcription factor c-1-like	-2.00325	-2.00325	-2.00221	-1.62955	0.11178	-0.181967	-0.25871	0.155506	1.48083	0.883336	0.644851	0.552861	-0.175014	0.0664363	-0.277124	-0.399203	0.552505	1.46179	1.00803	2.01235
2	maker-superscaffold15-snap-gene-100.49-mRNA-1		Hsp70 protein	luminal-binding protein 5-like	-1.44818	-1.44818	-1.41492	-0.840072	-0.0254204	0.284207	-0.620205	1.10389	1.74695	1.23288	1.50289	1.54879	0.389617	-0.40574	0.257225	-0.114987	-0.606623	-0.332491	-0.45966	-0.349986
3	maker-superscaffold12-snap-gene-31.26-mRNA-1			zinc finger family protein	-1.3533	-1.3533	-1.71847	-1.7946	0.259806	0.265894	0.356604	-0.237954	0.578997	0.575797	0.406152	0.271877	0.689275	0.678428	0.618899	0.398205	-0.00866892	0.306954	0.175957	0.88344
4	maker-superscaffold7-snap-gene-4.24-mRNA-1			ring finger and chy zinc finger domain-containing protein 1 isoform 2	-1.62268	-1.62268	-1.5725	-1.84863	0.30797	0.382068	0.78102	0.00434456	1.00978	0.933416	0.988624	0.968927	0.289414	-0.20522	-0.304853	-0.0442693	0.10413	0.407459	0.140533	0.903148
5	maker-scaffold3_609-snap-gene-5.25-mRNA-1	Myb-like DNA-binding domain		PREDICTED: uncharacterized protein LOC100268113	-1.37344	-1.37344	-1.77676	-1.64136	0.390043	0.46169	0.396747	-0.145911	0.473664	0.241815	0.241019	0.112336	0.625125	0.959781	0.820143	0.655365	0.213722	-0.00208703	0.247005	0.474542
6	maker-superscaffold15-snap-gene-112.47-mRNA-1	WRKY DNA -binding domain		wrky dna-binding protein isoform 1	-2.09715	-2.09715	-1.89177	-2.10227	0.486851	0.429258	0.590477	0.617632	0.634808	0.505866	0.469673	0.0541137	0.173939	0.248706	0.197825	0.0107242	0.601015	1.09909	0.749347	1.31901
7	maker-scaffold3_185-snap-gene-0.24-mRNA-1			zinc finger protein constans-like 10-like isoform x3	-1.62634	-1.62634	-1.11339	-1.18624	-0.0245785	0.13229	0.103889	0.115687	1.15815	0.378696	0.636955	0.595925	0.964517	0.341235	0.293989	0.490233	-0.185289	-0.0591549	-0.0314963	0.641258
	Cluster 7				A1	A2	A3	A4	F1	F2	F3	F4	G1	G2	G3	G4	H1	H2	H3	H4	L1	L2	L3	L4
8	maker-scaffold3_609-snap-gene-39.27-mRNA-1		Hsp90 protein	heat shock protein 83-like	-2.82708	-2.92708	-2.9963	-2.53856	0.294022	1.06175	0.928727	1.04614	0.942614	1.21342	0.971671	0.612201	0.644315	0.719173	0.719918	0.739839	1.09535	1.0046	1.36946	1.24982
9	maker-scaffold3_145-snap-gene-1.12-mRNA-1	HSF-type DNA-binding		heat stress transcription factor a-4b	-3.02671	-3.21985	-3.38193	-2.79569	0.139694	0.642349	0.57738	0.801992	0.603311	1.08183	0.691939	0.343257	0.271171	0.469917	0.346162	0.513176	0.764817	0.719334	1.0513	0.895584
10	maker-scaffold3_293-snap-gene-3.33-mRNA-1	DNA-dependent RNA polymerase		dna-directed rna polymerase chloroplastic-like	-2.68916	-2.68916	-2.66437	-2.54751	0.844493	0.923333	0.690749	0.17586	0.636691	0.72455	0.598685	0.442523	0.795208	0.886669	0.792345	0.710925	0.401651	0.485783	0.436567	1.04417
11	maker-scaffold3_609-snap-gene-58.21-mRNA-1		Hsp90 protein	endoplasmin homolog	-3.78418	-3.38081	-3.88072	-4.11745	0.4802	0.701384	0.723633	0.585401	0.763146	1.26034	0.865963	0.926152	0.847313	0.474853	0.418943	0.4995	1.21827	0.812447	1.20932	0.927245
12	maker-superscaffold10-snap-gene-1.35-mRNA-1	HSF-type DNA-binding		heat stress transcription factor a-3-like isoform x2	-3.65536	-3.03405	-3.69242	-3.93829	0.217566	0.46462	0.468724	0.219577	0.302825	0.857286	0.387498	0.614186	0.511758	0.10297	0.0557579	0.140458	0.619434	0.374856	0.893706	0.365659
13	maker-scaffold3_609-snap-gene-58.21-mRNA-1			dnaj heat shock n-terminal domain-containing	-3.95907	-3.95907	-4.32077	-3.97267	1.01889	1.19376	0.89271	0.318949	1.05182	1.04621	0.688266	0.478769	0.948397	1.17779	1.05645	0.706751	0.992693	1.1233	1.3279	2.18891
14	maker-superscaffold25-snap-gene-11.19-mRNA-1			ring finger and chy zinc finger domain-containing protein 1-like isoform x2	-2.88825	-2.88825	-2.58297	-2.72225	0.72779	1.06306	1.14115	2.33723	2.08112	0.421619	0.909106	0.87342	1.1759	0.232406	0.381028	0.26431	-0.108853	-0.111217	-0.0932282	-0.213136
15	maker-superscaffold43-snap-gene-9.27-mRNA-1			chaperone protein dnaj 6-like	-4.34565	-4.34565	-4.20506	-4.32112	1.56263	1.53166	1.8225	2.74789	1.8335	0.768776	0.550477	0.649653	2.07923	1.96649	1.78256	1.4875	-0.643192	-0.290986	-0.498751	-0.132443
	Cluster 10				A1	A2	A3	A4	F1	F2	F3	F4	G1	G2	G3	G4	H1	H2	H3	H4	L1	L2	L3	L4
1	maker-superscaffold18-snap-gene-9.21-mRNA-1		Hsp90 protein	heat shock cognate protein 80-like	-0.27098	-0.27098	-0.281618	-0.356248	0.627806	0.742209	0.851938	1.19095	0.716743	0.289474	0.266203	0.488214	0.559384	0.120788	0.496713	0.0959822	-1.01098	-1.27143	-1.52328	-1.46088
2	maker-superscaffold14-snap-gene-42.25-mRNA-1			heat shock protein sti-like	-0.750965	-0.750965	-0.900981	-1.04272	0.785731	0.907556	1.3148	1.94091	1.4023	0.348473	0.351834	0.496212	0.950156	0.34204	0.580197	0.141226	-1.39527	-1.42692	-1.57957	-1.71405
3	maker-superscaffold40-snap-gene-5.23-mRNA-1			ap2-like ethylene-responsive transcription factor at2g41710-like	-0.33606	-0.33606	-0.322726	-0.2623	0.949924	1.25467	1.05837	0.631165	0.915191	0.988118	0.839132	0.827343	0.528334	0.54734	0.589686	0.583937	-1.52977	-1.13722	-1.66291	-1.00285
4	maker-superscaffold21-snap-gene-44.37-mRNA-1		Chaperonin 10 Kda subunit	10 kda chaperonin-like	-0.598501	-0.598501	-0.56855	-0.802405	1.09269	1.32657	1.11734	0.892414	1.01281	0.93492	0.976787	0.951445	0.189092	0.0343607	0.214508	-0.00724097	-2.12023	-1.39296	-1.72622	-1.27373
	Cluster 18				A1	A2	A3	A4	F1	F2	F3	F4	G1	G2	G3	G4	H1	H2	H3	H4	L1	L2	L3	L4
5	maker-superscaffold12-snap-gene-53.18-mRNA-1		Hsp20/alpha crystallin family	small heat shock chloroplastic-like	-2.8092	-2.8092	-3.06094	-3.50538	2.05674	2.25226	3.00435	4.47677	4.41841	1.0587	1.13304	1.41481	2.52015	0.923913	0.825457	0.847721	-2.9024	-3.26244	-3.60566	-2.97711
6	snap_masked-superscaffold21-processed-gene-24.2-mRNA-1		Hsp20/alpha crystallin family	hsp20-like chaperones superfamily protein	-2.16005	-2.16005	-1.7521	-1.94972	1.28513	1.20176	2.15739	5.5307	4.58136	-0.0886558	-0.51283	-0.0357624	2.34593	-0.0054776	0.481868	-0.511539	-2.10452	-2.10141	-2.38446	-1.81756
7	maker-superscaffold21-snap-gene-19.23-mRNA-1		Hsp90 protein	hypothetical protein POPTR_0004s07190g	-2.7023	-2.7023	-2.8632	-3.23933	2.01917	2.3721	2.9414	4.10332	4.34065	1.35005	1.51693	1.84386	2.71695	0.896599	1.19591	0.976695	-3.56352	-3.68837	-3.8225	-3.6921
8	snap_masked-scaffold3_748-processed-gene-7.26-mRNA-1		Hsp70 protein	heat shock cognate 70 kda	-1.66902	-1.66902	-1.89084	-1.84556	0.91357	1.08296	1.53001	4.4156	4.07615	0.287182	0.496687	0.623172	2.06162	-0.113189	-0.123915	-0.434752	-1.99976	-2.03293	-2.18781	-1.52016
9	maker-superscaffold21-snap-gene-19.24-mRNA-1		Histidine kinase- DNA gyrase B- and HSP90-like ATPase	heat shock protein 83-like isoform 1	-2.89468	-2.89468	-2.98345	-3.43838	2.1593	2.41528	2.58587	4.25795	4.02321	1.54167	1.66385	2.00885	2.9885	1.14264	1.31245	1.24475	-3.50445	-3.89804	-3.64081	-4.08984
10	maker-superscaffold2-snap-gene-11.27-mRNA-1	WRKY DNA -binding domain		probable wrky transcription factor 27-like	-2.54095	-2.54095	-3.03369	-3.3793	1.87497	2.1482	2.99902	3.51581	3.52639	1.36214	1.40714	1.46232	2.53852	0.749669	0.951137	0.575363	-3.19295	-3.01207	-2.97072	-2.44007
11	maker-scaffold3_748-snap-gene-7.30-mRNA-1			heat shock 70 kda	-1.57932	-1.57932	-2.05489	-1.72093	0.868492	1.05739	1.24035	4.38684	3.85155	0.233187	0.531382	0.580207	2.18833	0.237795	0.0901715	-0.390056	-2.11308	-2.12274	-2.20165	-1.50369
	Cluster 26				A1	A2	A3	A4	F1	F2	F3	F4	G1	G2	G3	G4	H1	H2	H3	H4	L1	L2	L3	L4
12	snap_masked-scaffold3_293-processed-gene-4.8-mRNA-1		Hsp70 protein	heat shock 70 kda	-1.27023	-1.27023	-1.49033	-1.69063	1.02515	0.689454	1.47656	2.19696	1.19496	0.829814	0.336985	0.416796	1.81376	-0.0442392	0.604029	0.411563	-1.55499	-1.37815	-1.59273	-0.70451
13	snap_masked-superscaffold21-processed-gene-29.9-mRNA-1		Hsp20/alpha crystallin family	kda class i heat shock	-1.88004	-1.88004	-2.43192	-2.5285	0.764972	0.855634	1.54034	3.03598	3.54082	0.114584	0.244854	0.138042	1.33224	0.539434	0.711262	0.629773	-1.18214	-1.09051	-1.07012	-1.38466
14	maker-scaffold3_472-snap-gene-1.37-mRNA-1		Hsp20/alpha crystallin family	kda class i heat shock family protein	-2.16473	-2.16473	-2.86415	-2.94072	1.58316	1.18903	2.3398	3.03342	3.34611	0.787215	0.981098	0.82086	2.06025	0.817765	0.663248	0.921888	-2.44489	-2.17314	-2.32798	-1.46349
15	maker-superscaffold17-snap-gene-6.20-mRNA-1		Hsp90 protein	endoplasmin homolog	-1.31261	-1.31261	-1.13929	-1.17503	1.11485	1.42621	1.51621	2.32438	1.91925	0.225288	0.415102	0.970634	1.35987	0.468908	0.471648	0.474971	-1.50569	-1.76765	-1.97165	-2.50279
16	maker-superscaffold15-snap-gene-106.42-mRNA-1			dnaj heat shock n-terminal domain-containing protein	-2.10228	-2.10228	-2.13824	-2.09321	0.784285	0.986482	1.14092	2.51757	2.63839	0.344378	0.552226	0.488949	1.11293	0.501971	0.414241	0.190776	-0.874206	-0.990839	-0.78843	-0.583641
17	maker-superscaffold4-snap-gene-1.44-mRNA-1		TCP-1/cpn60 chaperonin family	ru large subunit-binding protein subunit chloroplastic	-1.8468	-1.8468	-1.60441	-1.59055	1.27552	1.57132	1.46762	1.74461	1.95066	1.06648	0.872186	1.35847	0.886985	1.09054	0.758724	0.678585	-1.93506	-2.0663	-2.16685	-1.66493
18	maker-superscaffold4-snap-gene-22.27-mRNA-1		TCP-1/cpn60 chaperonin family	rubisco subunit binding-protein alpha subunit	-2.00716	-2.00716	-1.8353	-1.88774	1.2542	1.56209	1.49788	1.49916	1.99715	0.864641	0.663963	1.08773	1.00404	1.28263	1.03468	0.817003	-1.70368	-2.06171	-1.96776	-1.09467
19	snap_masked-scaffold3_472-processed-gene-1.3-mRNA-1		Hsp20/alpha crystallin family	kda class i heat shock family protein	-2.36737	-2.36737	-3.00407	-3.01951	1.72576	1.32059	2.49465	2.89903	3.27912	0.990588	1.06909	0.991231	2.02406	0.803245	0.534974	0.937154	-2.34112	-2.1412	-2.4948	-1.33405
20	maker-superscaffold4-snap-gene-7.46-mRNA-1		Hsp70 protein	heat shock cognate 70 kda protein isoform 1	-1.41009	-1.41009	-1.48487	-1.56632	1.25177	1.62401	2.11691	3.39257	2.43731	0.555522	0.622855	1.01838	1.5616	0.400315	1.01906	-0.088063	-2.41372	-2.15642	-2.80829	-2.66245
21	maker-superscaffold12-snap-gene-73.22-mRNA-1		TCP-1/cpn60 chaperonin family	ru large subunit-binding protein subunit chloroplastic	-2.26203	-2.26203	-1.69328	-1.73377	1.22882	1.43876	1.3334	1.23706	1.20055	0.727642	0.681285	0.909595	0.825977	0.919766	0.825858	0.759494	-0.912815	-1.32508	-1.19378	-0.705441
22	maker-superscaffold16-snap-gene-16.24-mRNA-1		Hsp70 protein	heat shock 70 kda protein chloroplastic-like	-1.83246	-1.83246	-1.82917	-1.83559	1.29534	1.78333	1.6631	1.7351	2.36219	0.960596	0.683806	0.886789	0.70272	0.610506	0.318164	0.134416	-1.38388	-1.58339	-1.52508	-1.31402
23	snap_masked-superscaffold2-processed-gene-72.11-mRNA-1		Hsp70 protein	isoform a family protein	-1.27633	-1.27633	-1.16933	-1.10466	1.05997	1.20874	1.21096	2.34322	1.2641	0.271903	0.27287	0.813209	1.0967	0.809257	0.845901	0.682783	-1.50444	-1.61155	-1.64493	-2.29203
24	snap_masked-superscaffold17-processed-gene-80.14-mRNA-1		Hsp20/alpha crystallin family	kda class i heat shock protein	-2.09583	-2.09583	-2.48144	-2.43413	1.23494	1.67542	2.43608	3.62515	3.83084	0.301958	0.389302	0.459017	1.71307	0.118514	0.298943	-0.11626	-1.86735	-1.9265	-1.69126	-1.37465
25	maker-superscaffold15-snap-gene-100.37-mRNA-1		Hsp70 protein	luminal-binding protein 5-like	-1.3985	-1.3985	-1.5457	-1.38153	0.619876	0.36831	0.75669	3.42015	4.01103	0.193655	0.58376	0.743604	1.32573	-0.241268	-0.735291	0.0497218	-1.267	-1.31882	-1.37256	-1.41336
26	maker-superscaffold43-snap-gene-6.16-mRNA-1		Hsp70 protein	luminal-binding protein 5-like	-1.63031	-1.76303	-1.58872	-1.72615	0.937651	1.38992	2.2532	2.4293	2.34114	0.314561	0.417425	0.695316	1.34972	0.550099	0.634787	0.318203	-1.81661	-1.82167	-1.57052	-1.73197
27	snap_masked-superscaffold29-processed-gene-13.3-mRNA-1		TCP-1/cpn60 chaperonin family	heat shock protein 60	-1.43743	-1.43743	-1.4173	-1.47976	0.783439	1.02194	1.12109	2.02845	2.40449	0.403693	0.430896	0.895808	1.15621	0.51626	0.372052	0.369204	-1.11361	-1.43415	-1.30283	-1.88103
28	maker-superscaffold2-snap-gene-23.27-mRNA-1	HSF-type DNA-binding		heat shock transcription factor a2 isoform 1	-1.93503	-1.93503	-1.90693	-1.92186	1.36283	1.65773	2.42821	2.87421	2.67017	0.574639	0.774023	1.21746	1.60934	0.330119	0.606536	0.217078	-2.10691	-2.06369	-1.99566	-2.07183
29	snap_masked-superscaffold3-processed-gene-35.0-mRNA-1		Hsp70 protein	heat shock 70 kda protein 8-like	-0.96103	-0.96103	-1.28691	-1.3933	0.408322	0.523314	0.970045	2.16855	1.98398	0.310032	0.325696	0.304213	1.18839	0.220062	0.31864	0.190241	-1.33339	-1.19702	-1.22328	-0.555526
30	snap_masked-superscaffold17-processed-gene-79.39-mRNA-1		Hsp20/alpha crystallin family	kda class i small heat shock family protein	-1.59904	-1.59904	-2.46269	-2.42601	0.408819	0.789835	1.621	3.47464	3.39965	0.305498	0.224572	0.109116	1.43013	-0.170783	0.247558	-0.21165	-1.04577	-0.86091	-0.884595	-0.750316
31	maker-superscaffold1-snap-gene-29.21-mRNA-1	HSF-type DNA-binding		dna binding isoform 1	-2.5695	-2.5695	-2.36909	-2.42499	0.768216	0.828409	0.877762	1.17664	1.83233	1.3576	1.62003	1.66524	1.43904	0.964353	1.37944	1.1154	-1.24119	-1.30787	-1.42354	-1.11878
32	maker-superscaffold21-snap-gene-31.23-mRNA-1		Hsp70 protein	isoform a family protein	-2.00758	-2.00758	-1.90151	-1.88691	1.32052	1.58776	1.72031	3.54462	2.20019	0.310854	0.444785	1.06332	1.92463	0.752807	1.27751	0.81331	-1.81658	-1.72868	-2.19497	-3.41681
33	maker-superscaffold2-snap-gene-60.24-mRNA-1		Hsp90 protein	heat shock protein 83-like	-1.78667	-1.78667	-1.75558	-1.70238	0.929908	1.24112	1.3058	3.12326	2.85551	0.0584522	0.222092	0.493655	1.57241	-0.354712	0.0459015	-0.215999	-1.22231	-1.12592	-1.13161	-0.766241
34	maker-superscaffold5-snap-gene-19.12-mRNA-1		Hsp70 protein	heat shock cognate 70 kda protein 2-like	-1.72277	-1.72277	-1.85801	-1.89942	1.33462	1.50399	1.61569	2.41475	1.95514	1.2676	1.31821	1.68431	1.78026	1.1279	1.60277	1.02849	-2.42476	-2.77356	-3.06855	-3.16389
(b) Mature leaves
	Cluster 8	TFs	HSPs & cahperons	Sequence Discription	A5	A6	A7	A8	F5	F6	F7	F8	G5	G6	G7	G8	H5	H6	H7	H8	L5	L6	L7	L8
1	maker-scaffold3_145-snap-gene-1.12-mRNA-1	HSF-type DNA-binding		heat stress transcription factor a-4b	-2.46712	-3.19847	-3.68193	-2.89569	0.839694	0.842349	0.673803	1.19919	1.43108	1.38183	0.991939	0.834326	1.82712	1.24699	1.94616	1.23513	1.56482	1.41933	1.47513	0.795584
2	maker-superscaffold3-snap-gene-42.14-mRNA-1			plastid transcriptionally active isoform 2	-3.25017	-3.24601	-3.08586	-3.21632	-0.116967	0.352825	0.218529	0.281357	0.770693	0.616735	0.623682	0.423859	1.06825	0.953239	0.853764	0.366718	1.57811	1.61652	1.48446	1.70661
3	maker-scaffold3_609-snap-gene-12.22-mRNA-1			chaperonin 60 subunit beta chloroplastic-like	-1.83794	-1.92383	-1.79723	-2.44632	-0.217121	0.188664	0.0472753	0.105698	0.297643	0.451116	0.284235	0.240026	0.506485	0.122145	0.243878	0.614117	1.47787	1.31328	1.2933	1.03672
4	maker-scaffold3_609-snap-gene-39.27-mRNA-1		Hsp90 protein	heat shock protein 83-like	-2.27473	-3.34886	-3.45139	-2.625	0.484149	0.589235	0.41696	0.538095	1.16517	1.12815	0.586378	0.551919	1.38733	1.03469	1.41323	1.0506	1.31061	1.25172	1.19563	1.05617
5	maker-superscaffold8-snap-gene-80.42-mRNA-1	DNA topoisomerase		dna topoisomerase 1-like	-1.8019	-1.44484	-1.71775	-2.2232	0.173099	0.502055	0.680177	0.743904	0.0794597	0.430575	0.423238	0.384216	-0.0100656	0.213984	-0.105654	0.391656	0.665553	0.833683	0.842211	0.939596
6	maker-superscaffold10-snap-gene-1.35-mRNA-1			heat stress transcription factor a-3-like isoform x2	-1.56554	-1.63405	-1.49242	-1.73829	0.217566	0.56462	0.468724	0.619577	0.612825	0.718573	0.687498	0.386142	0.511758	0.196968	0.255758	0.240458	0.219434	0.374856	0.234937	0.265659
7	maker-superscaffold28-snap-gene-49.19-mRNA-1	HhH-GPD superfamily base excision DNA repair protein		dna glycosylase superfamily protein isoform 3	-1.49482	-1.57554	-1.47437	-1.62327	0.417127	0.450385	0.540409	0.21171	0.548664	0.448499	0.273572	0.466601	0.200547	-0.288481	-0.064188	0.0242875	1.12988	0.829234	0.525422	0.454325
8	maker-scaffold3_609-snap-gene-53.29-mRNA-1			zinc finger protein constans-like 14-like	-1.72978	-2.01777	-1.80253	-1.90693	-0.453441	-0.425576	-1.04622	-0.235321	0.715281	0.973237	0.688659	0.601552	0.473538	-0.12056	-0.103818	-0.255683	1.78378	1.60377	1.77084	1.48698
9	maker-superscaffold13-snap-gene-96.23-mRNA-1		TCP-1/cpn60 chaperonin family	low quality protein: chaperonin cpn60-like mitochondrial-like	-2.18795	-1.79129	-2.50551	-2.58648	0.22718	0.371452	0.541802	0.364208	0.550684	0.442825	0.585569	0.423431	0.544224	0.636953	0.662307	0.536626	0.87344	0.772466	0.774331	0.763724
10	maker-superscaffold21-snap-gene-10.42-mRNA-1	Tyrosyl-DNA phosphodiesterase		tyrosyl-dna phosphodiesterase 1-like	-1.9855	-1.92811	-2.02855	-2.18096	0.424098	0.904932	0.594229	0.50775	0.736155	0.761292	0.645422	0.74999	0.26133	-0.0157558	0.133836	0.0942499	0.646386	0.476052	0.680672	0.522475
11	maker-superscaffold4-snap-gene-24.36-mRNA-1	Holliday junction DNA helicase ruvB N-terminus		transitional endoplasmic reticulum	-1.5463	-1.65352	-1.93708	-2.1368	0.476636	0.660966	0.523954	0.475929	0.577794	0.686839	0.668581	0.577062	0.0589748	0.182703	0.116155	0.24946	0.502868	0.518562	0.564817	0.432403
12	maker-superscaffold13-snap-gene-16.15-mRNA-1			tubulin-specific chaperone a-like	-2.3701	-2.4823	-2.49199	-2.35581	0.616755	0.494402	0.44436	0.0345571	0.94737	0.788081	0.959916	0.833296	0.85314	0.371571	0.507062	0.382761	0.9722	0.689557	0.435696	0.369479
13	maker-superscaffold9-snap-gene-13.19-mRNA-1			nuclear transcription factor y subunit a-	-1.96512	-1.97991	-2.52122	-1.61061	0.134236	-0.0206646	-0.330447	0.0310568	0.752476	0.699565	0.495781	0.567146	0.688998	0.271377	0.664896	0.43286	1.23778	0.86742	0.725694	0.858692
14	maker-superscaffold3-snap-gene-7.21-mRNA-1			ring-h2 zinc finger protein rha4a	-3.21915	-2.74961	-2.90681	-3.09539	-0.147177	-0.377926	-0.40259	-0.413942	1.11543	1.53715	1.26509	1.07531	1.32906	0.924079	1.41391	1.01526	1.25736	0.925981	0.834978	0.618983
15	maker-scaffold3_609-snap-gene-58.21-mRNA-1		Hsp90 protein	endoplasmin homolog	-1.35217	-1.35217	-1.3775	-1.42338	0.543474	0.759997	0.763202	0.999632	0.941586	0.94032	0.855736	0.713978	0.625474	0.533733	0.503617	0.60382	0.553324	0.626827	0.56246	0.607213
16	snap_masked-superscaffold15-processed-gene-53.41-mRNA-1	'Cold-shock' DNA-binding domain		glycine-rich protein 2-like	-2.48176	-2.65156	-3.12393	-2.36355	0.00796935	0.519431	0.34381	0.407382	0.787962	0.950317	0.803829	0.98075	1.21812	1.23409	1.21288	0.854019	0.295626	0.0967263	0.334918	0.572962
17	maker-superscaffold12-snap-gene-31.26-mRNA-1			zinc finger family protein	-2.32402	-2.39513	-2.52987	-2.09145	-0.111197	0.313577	-0.0235858	0.302018	0.849329	0.735339	0.816171	0.70669	1.25836	1.07311	1.10193	0.707447	0.305843	0.294566	0.549518	0.461355
18	maker-superscaffold13-snap-gene-44.16-mRNA-1			transcriptional regulator atrx homolog	-1.83918	-2.1868	-1.99852	-1.77318	0.255426	0.434046	0.363341	0.234077	0.628079	0.375796	0.691582	0.643364	0.795075	0.646036	0.538775	0.647469	0.557872	0.476531	0.310486	0.199732
19	maker-superscaffold12-snap-gene-51.20-mRNA-1			ethylene-responsive transcription factor 1b-like	-2.56871	-2.78544	-3.03217	-2.30953	-0.154469	0.539596	-0.0145718	0.21624	1.65629	1.00082	0.788592	0.892215	0.952923	0.0347794	1.11096	0.343159	1.04465	0.637175	0.83431	0.813179
20	maker-scaffold3_293-snap-gene-3.33-mRNA-1	HSF-type DNA-binding		heat stress transcription factor c-1-like	-2.83118	-2.93699	-2.64468	-3.52121	0.643785	1.16448	1.01745	1.10937	0.665399	0.891448	0.770064	0.699624	0.668219	0.633346	0.56898	0.993332	0.481919	0.476463	0.587586	0.562581
	Clusters 18				A5	A6	A7	A8	F5	F6	F7	F8	G5	G6	G7	G8	H5	H6	H7	H8	L5	L6	L7	L8
1	maker-superscaffold4-snap-gene-1.44-mRNA-1		TCP-1/cpn60 chaperonin family	ru large subunit-binding protein subunit chloroplastic	-2.42786	-2.1771	-2.52861	-2.82976	1.37754	1.04281	1.90209	2.01493	0.804521	0.927692	0.643868	0.970999	0.999604	2.1537	1.94634	1.93075	-1.7272	-1.63498	-1.78734	-1.60199
2	maker-superscaffold40-snap-gene-5.23-mRNA-1			ap2-like ethylene-responsive transcription factor at2g41710-like	-1.5609	-1.72025	-1.91069	-1.85556	0.908884	0.736642	1.48935	1.59111	0.500257	0.30933	0.178063	0.376182	1.02969	1.80769	1.454	1.73585	-1.47321	-1.3603	-1.099	-1.13715
3	maker-superscaffold15-snap-gene-106.42-mRNA-1		Hsp90 protein	heat shock cognate protein 80-like	-1.59882	-1.24887	-2.33002	-2.05584	0.91589	0.689472	1.93675	2.08938	0.0854692	0.158601	-0.108053	0.076457	1.13626	1.75972	1.72612	1.91102	-1.01305	-1.00825	-1.53182	-1.59042
4	maker-superscaffold6-snap-gene-51.32-mRNA-1		Chaperonin 10 Kd subunit	20 kda chloroplastic-like	-2.00263	-1.5061	-1.84045	-1.63162	1.0908	0.723518	1.29099	1.03104	0.918699	0.392016	0.656009	0.685051	0.774203	0.732756	1.31869	0.980611	-0.297746	-0.678766	-1.40177	-1.23531
5	maker-superscaffold9-snap-gene-31.14-mRNA-1		Chaperonin 10 Kd subunit	chaperonin 20 isoform 1	-1.90642	-1.66478	-1.9832	-1.72428	0.718521	0.686514	1.00032	1.17307	0.596668	0.315064	0.427493	0.52487	0.841084	1.49461	1.55973	1.29385	-0.602584	-0.746606	-1.09947	-0.904447
6	maker-superscaffold21-snap-gene-44.37-mRNA-1		Chaperonin 10 Kd subunit	10 kda chaperonin-like	-1.68567	-1.92043	-2.13495	-2.25394	1.17312	1.00736	1.71465	1.82669	0.323816	0.260543	0.153409	0.401058	0.926081	1.84393	1.43161	1.51043	-1.06031	-1.36798	-1.32246	-1.39996
7	maker-superscaffold12-snap-gene-53.18-mRNA-1		Hsp20/alpha crystallin family	small heat shock chloroplastic-like	-1.2504	-1.29541	-1.52666	-1.36891	0.615413	0.00687799	0.81187	0.140551	0.538985	0.307644	0.490617	0.43655	1.32781	2.36846	2.05347	1.9257	-0.85902	-1.25971	-1.73223	-1.49293
8	maker-superscaffold14-snap-gene-42.25-mRNA-1			heat shock protein sti-like	-1.51551	-1.11123	-2.01065	-1.82828	1.67342	1.54575	2.20924	1.73591	0.502771	0.441517	0.150749	0.217649	-0.0416266	0.998696	1.17897	0.741764	-1.08322	-1.04034	-1.28006	-1.48551
9	maker-superscaffold2-snap-gene-11.27-mRNA-1	WRKY DNA -binding domain		probable wrky transcription factor 27-like	-1.04029	-1.09475	-1.38807	-1.13549	0.425154	-0.0164013	0.500582	0.0768312	0.679202	0.471899	0.614175	0.789496	1.06334	2.15055	1.84271	1.55195	-1.17423	-1.25152	-1.72316	-1.34196
10	maker-superscaffold4-snap-gene-22.27-mRNA-1		TCP-1/cpn60 chaperonin family	rubisco subunit binding-protein alpha subunit	-3.06303	-2.41873	-2.94587	-3.28069	1.14829	1.08156	1.65039	1.95545	0.959957	0.777573	0.598532	0.878626	1.3593	2.3693	2.14624	2.14188	-1.09292	-0.994788	-1.53105	-1.74001
11	maker-superscaffold43-snap-gene-6.16-mRNA-1		Hsp70 protein	luminal-binding protein 5-like	-2.05497	-1.01255	-2.80787	-2.24576	1.1237	0.967672	1.34569	0.491301	0.950686	0.69189	0.727929	0.537089	0.289422	0.945125	0.800186	0.165092	-0.887628	-0.62309	-0.606916	-0.196962
12	maker-superscaffold12-snap-gene-73.22-mRNA-1		TCP-1/cpn60 chaperonin family	ru large subunit-binding protein subunit chloroplastic	-2.69357	-2.11141	-2.23402	-3.06465	1.1264	1.32231	1.41143	1.57519	0.558423	0.995959	0.490114	0.651829	0.439358	0.905406	0.900732	1.11668	-0.222258	-0.242917	-0.336177	-0.588837
13	maker-superscaffold2-snap-gene-23.27-mRNA-1	HSF-type DNA-binding		heat shock transcription factor a2 isoform 1	-2.47365	-1.43797	-3.07192	-2.39644	1.33009	1.15274	1.29166	0.457559	1.26485	0.844425	0.943293	0.991523	0.788342	1.64912	1.27591	0.572387	-0.908988	-0.953916	-0.795781	-0.523225
